# Supplementary material for: Single-cell RNA sequencing reveals sex differences in the subcellular composition and associated gene-regulatory network activity of human carotid plaques
Source: Nat Cardiovasc Res. 2025 Apr 10;4(4):412–32. doi: 10.1038/s44161-025-00628-y (PMC11994450; doi:10.1038/s44161-025-00628-y)
Supplement: Supplementary file 3 — Supplementary Tables 1 and 2: characterisitics of patients with carotid stenosis across genders in the study. Supplementary Tables 3–11: top 100 human-cell-specific gene markers of major cell type markers. Supplementary Tables 12–33: top 100 subcluster-specific markers in carotid atherosclerotic plaque. Supplementary Tables 34–55: top 25 GO processes for subcluster-specific markers in carotid atherosclerotic plaque. Supplementary Tables 56–59: differential expression analysis results for the effect of FAM110D and PLVAP overexpression in HAECs and Telo-HAECs. Supplementary Tables 60 and 61: Gene Ontology Biological Process enrichment for the effect of FAM110D and PLVAP overexpression in Telo-HAECs and HAECs under untreated conditions. Supplementary Table 62: transduction with lentiviral vectors to overexpress PLVAP, FAM110D and a non-targeting control (CTL). Supplementary Table 63: primers to quantify gene expression of PLVAP and FAM110D with RPLP0 as the housekeeping gene. [file 44161_2025_628_MOESM3_ESM.xlsx]

## Sheet: Supplementary Table1
Supplementary Table 1: Carotid stenosis patient characteristics across gender
A: Basic clinic characteristic
	Variables	Female(n=7)				Male (n=8)
		mean	SD	median	n	mean	SD	median	n
	Age (Years)	73	7.52	71		66	9.79	67
	Symptomatic				3				5
	Body Mass Index (kg/m2)	29.68	1.98	29.7		27.7	3.88	27
B: Basic blood chemistry
	Chol((mmol/l)	4.51	1.21	4.2		4.87	0.32	4.9
	LDL (mmol/l)	2.8	0.96	2.53		3.18	0.45	3.37
	HDL (mmol/l)	1.35	0.43	1.2		1.1	0.3	1.05
	TG	1.76	0.63	1.51		2.23	1.22	1.87
C: Current drug therapies (number of patients)
	Statins				7				7
	Aspirin				7				7
D: Concomitant diseases (number of patients)
	Diabetes Mellitus				2				2
	Hypertension				7				5
None of the variables were significantly different between female and male patients (Student´s T-test)

## Sheet: Supplementary Table2
Supplementary Table 2: Age and gender of the participants in the study
ID	GENDER	AGE
Participant 1	Male	74
Participant 2	Male	62
Participant 3	Male	77
Participant 4	Male	58
Participant 5	Male	72
Participant 6	Male	55
Participant 7	Male	53
Participant 8	Male	75
Participant 9	Female	73
Participant 10	Female	66
Participant 11	Female	67
Participant 12	Female	71
Participant 13	Female	84
Participant 14	Female	82
Participant 15	Female	66

## Sheet: Supplementary Table3
Supplementary Table 3: Top 100 human cell-type markers (SMC)
Gene marker	P-value	Avg_log2FC	Pct,1	Pct,2	P-value adjusted	cell type
MFAP4	0	5.6212	0.994	0.553	0	SMC
ITGA8	0	5.52843	0.96	0.417	0	SMC
CCN3	0	5.3531	0.974	0.413	0	SMC
LTBP1	0	5.31982	0.999	0.573	0	SMC
ADH1B	0	5.29044	0.966	0.489	0	SMC
SFRP4	0	5.21907	0.862	0.246	0	SMC
HSPB7	0	5.21364	0.679	0.178	0	SMC
DPT	0	5.20218	0.766	0.208	0	SMC
SGCA	0	5.17031	0.829	0.199	0	SMC
RAMP1	0	5.16513	0.796	0.241	0	SMC
FBLN1	0	5.15819	0.907	0.348	0	SMC
ITGBL1	0	5.15055	0.971	0.349	0	SMC
SFRP2	0	5.13297	0.835	0.287	0	SMC
OSR1	0	5.05648	0.56	0.081	0	SMC
FIBIN	0	5.03705	0.75	0.186	0	SMC
CCN5	0	5.01141	0.634	0.173	0	SMC
TNFRSF11B	0	4.98044	0.917	0.354	0	SMC
FGF14	0	4.9755	0.95	0.258	0	SMC
MYH10	0	4.9734	0.982	0.492	0	SMC
ISLR	0	4.94697	0.968	0.39	0	SMC
PRELP	0	4.78607	0.998	0.724	0	SMC
LUM	0	4.76183	0.961	0.462	0	SMC
PRDM6	0	4.72714	0.583	0.103	0	SMC
KRT17	0	4.71036	0.77	0.201	0	SMC
MYH11	0	4.68789	0.96	0.692	0	SMC
ITGA11	0	4.6417	0.899	0.371	0	SMC
SUGCT	0	4.63648	0.829	0.144	0	SMC
FNDC1	0	4.6144	0.535	0.095	0	SMC
CNN1	0	4.60076	0.808	0.308	0	SMC
THBS2	0	4.57576	0.998	0.61	0	SMC
MXRA8	0	4.57216	0.951	0.331	0	SMC
AEBP1	0	4.56637	0.999	0.639	0	SMC
TMEM130	0	4.56144	0.775	0.354	0	SMC
ECRG4	0	4.54969	0.784	0.192	0	SMC
SUSD5	0	4.54701	0.683	0.23	0	SMC
ANTXR1	0	4.51473	0.988	0.433	0	SMC
PDGFRA	0	4.47735	0.797	0.176	0	SMC
FMO2	0	4.42466	0.887	0.258	0	SMC
COL14A1	0	4.41378	0.986	0.323	0	SMC
PLN	0	4.39192	0.894	0.27	0	SMC
GPC6	0	4.36741	0.636	0.076	0	SMC
OGN	0	4.36303	0.984	0.544	0	SMC
LMOD1	0	4.35521	0.917	0.295	0	SMC
FBLN5	0	4.35153	0.976	0.483	0	SMC
COL16A1	0	4.34471	0.686	0.118	0	SMC
FMOD	0	4.30861	0.972	0.482	0	SMC
ASPN	0	4.30407	0.962	0.344	0	SMC
CRISPLD1	0	4.23973	0.716	0.199	0	SMC
ENSG00000263065	0	4.23381	0.648	0.087	0	SMC
GAP43	0	4.21845	0.637	0.168	0	SMC
MIR100HG	0	4.21031	0.852	0.211	0	SMC
NPY1R	0	4.1925	0.405	0.056	0	SMC
MRAP2	0	4.18054	0.486	0.1	0	SMC
SOD3	0	4.14618	0.975	0.307	0	SMC
DCN	0	4.13704	0.906	0.486	0	SMC
CRYAB	0	4.13366	0.994	0.489	0	SMC
HSPB6	0	4.13341	0.901	0.169	0	SMC
MFGE8	0	4.08323	0.998	0.623	0	SMC
FRZB	0	4.07311	0.957	0.436	0	SMC
PCDH7	0	4.06426	0.877	0.267	0	SMC
ACTG2	0	4.05611	0.767	0.284	0	SMC
SLC14A1	0	4.04142	0.648	0.237	0	SMC
BICC1	0	4.03418	0.592	0.091	0	SMC
RGS4	0	4.02498	0.699	0.124	0	SMC
INHBA	0	3.97446	0.876	0.251	0	SMC
COL21A1	0	3.9481	0.843	0.203	0	SMC
PFN2	0	3.94381	0.916	0.309	0	SMC
PRKG1	0	3.93446	0.772	0.123	0	SMC
FXYD1	0	3.93411	0.857	0.111	0	SMC
SCG2	0	3.9158	0.414	0.056	0	SMC
EDIL3	0	3.91183	0.983	0.391	0	SMC
FAM180A	0	3.90959	0.447	0.063	0	SMC
DKK3	0	3.90612	0.991	0.493	0	SMC
PPP1R14A	0	3.89995	0.929	0.389	0	SMC
EFHD1	0	3.88856	0.778	0.174	0	SMC
ENSG00000267328	0	3.88338	0.868	0.129	0	SMC
CCDC80	0	3.87693	0.967	0.649	0	SMC
LTBP2	0	3.86458	0.989	0.671	0	SMC
IGFBP6	0	3.86322	0.98	0.524	0	SMC
MRGPRF	0	3.84836	0.655	0.12	0	SMC
RCAN2	0	3.83548	0.829	0.248	0	SMC
TNC	0	3.8296	0.796	0.386	0	SMC
NTRK2	0	3.8232	0.517	0.091	0	SMC
ENSG00000184258	0	3.8187	0.519	0.08	0	SMC
ENSG00000281508	0	3.8169	0.517	0.08	0	SMC
LRRC17	0	3.8133	0.742	0.146	0	SMC
NEXN	0	3.80394	0.883	0.296	0	SMC
CAP2	0	3.80101	0.606	0.106	0	SMC
LMO7	0	3.79702	0.829	0.236	0	SMC
FGF7	0	3.7905	0.543	0.141	0	SMC
ENSG00000225243	0	3.78277	0.606	0.089	0	SMC
FGF1	0	3.77587	0.47	0.073	0	SMC
ANGPT1	0	3.75714	0.756	0.181	0	SMC
FAP	0	3.75412	0.777	0.27	0	SMC
FHL1	0	3.74493	0.998	0.733	0	SMC
COL1A2	0	3.74432	0.999	0.701	0	SMC
PDLIM3	0	3.74171	0.99	0.606	0	SMC
SORBS1	0	3.73966	0.807	0.281	0	SMC
PGR	0	3.73241	0.4	0.038	0	SMC
ENSG00000221857	0	3.71188	0.854	0.119	0	SMC
P-values were calculated using Wilcoxon rank sum test and adjusted according to the Bonferroni correction procedure. Avg, average; FC, fold change.
Pct, percentage of cells expressing the gene in group of interest (1) and the rest of the dataset(2).

## Sheet: Supplementary Table4
Supplementary Table 4: Top 100 human cell-type markers (MP)
Gene marker	P-value	Avg_log2FC	Pct,1	Pct,2	P-value adjusted	Cell type
MPEG1	0	4.84919	0.887	0.167	0	MP
AQP9	0	4.73619	0.663	0.112	0	MP
SDS	0	4.7296	0.68	0.163	0	MP
CCL18	0	4.70432	0.757	0.241	0	MP
MS4A7	0	4.68514	0.988	0.321	0	MP
MSR1	0	4.68076	0.989	0.323	0	MP
FOLR2	0	4.67904	0.911	0.228	0	MP
FCGR2A	0	4.67589	0.997	0.356	0	MP
F13A1	0	4.66756	0.834	0.217	0	MP
CFD	0	4.66634	0.923	0.283	0	MP
FCGR3A	0	4.66067	0.986	0.276	0	MP
C5AR1	0	4.62055	0.948	0.339	0	MP
MS4A6A	0	4.6091	0.977	0.356	0	MP
CD83	0	4.59948	0.932	0.279	0	MP
EREG	0	4.58369	0.626	0.237	0	MP
CCL3L1	0	4.56863	0.946	0.34	0	MP
CD163	0	4.56403	0.984	0.368	0	MP
CXCL3	0	4.54976	0.86	0.272	0	MP
SIGLEC1	0	4.53506	0.871	0.189	0	MP
CXCL8	0	4.5312	0.894	0.28	0	MP
ITGAX	0	4.50592	0.965	0.369	0	MP
C1QA	0	4.48455	0.997	0.423	0	MP
FCGR2B	0	4.48414	0.853	0.188	0	MP
AIF1	0	4.4722	0.994	0.295	0	MP
SLC11A1	0	4.47074	0.932	0.389	0	MP
CSF3R	0	4.42368	0.822	0.187	0	MP
LILRB4	0	4.41512	0.957	0.271	0	MP
CD86	0	4.41096	0.896	0.157	0	MP
MS4A4A	0	4.4105	0.925	0.213	0	MP
C1QC	0	4.39779	0.997	0.418	0	MP
SLCO2B1	0	4.38917	0.971	0.332	0	MP
LILRB2	0	4.38819	0.896	0.148	0	MP
VMO1	0	4.36307	0.796	0.176	0	MP
LY86	0	4.36172	0.862	0.161	0	MP
C3AR1	0	4.36033	0.94	0.21	0	MP
CPVL	0	4.34696	0.911	0.23	0	MP
OLR1	0	4.32275	0.788	0.177	0	MP
IGSF6	0	4.31709	0.927	0.273	0	MP
HLA-DOA	0	4.28897	0.851	0.249	0	MP
CSF1R	0	4.28777	0.983	0.267	0	MP
LYZ	0	4.28597	0.997	0.596	0	MP
GPR34	0	4.28388	0.722	0.136	0	MP
MNDA	0	4.28266	0.86	0.163	0	MP
FGD2	0	4.28192	0.859	0.229	0	MP
VSIG4	0	4.27861	0.965	0.256	0	MP
HCAR2	0	4.27586	0.448	0.066	0	MP
MS4A14	0	4.27323	0.845	0.124	0	MP
RNASE6	0	4.26293	0.883	0.174	0	MP
C1QB	0	4.26132	0.996	0.409	0	MP
CYBB	0	4.24357	0.875	0.171	0	MP
HCAR3	0	4.24282	0.399	0.055	0	MP
IL1B	0	4.23557	0.873	0.263	0	MP
MRC1	0	4.23218	0.852	0.167	0	MP
LILRB3	0	4.22561	0.864	0.205	0	MP
CCL4L2	0	4.22179	0.898	0.306	0	MP
FPR1	0	4.22151	0.798	0.183	0	MP
CCR1	0	4.21908	0.831	0.153	0	MP
ENSG00000257764	0	4.21712	0.994	0.563	0	MP
FPR3	0	4.21381	0.906	0.187	0	MP
HCK	0	4.21367	0.917	0.199	0	MP
IL1RN	0	4.21087	0.771	0.227	0	MP
NPL	0	4.20367	0.863	0.208	0	MP
HLA-DMB	0	4.2025	0.973	0.332	0	MP
LST1	0	4.20086	0.911	0.192	0	MP
HLA-DQA1-ENSG00000196735	0	4.19271	0.956	0.337	0	MP
S100A9	0	4.1914	0.89	0.24	0	MP
PLEK	0	4.1844	0.94	0.235	0	MP
ADAM28	0	4.1621	0.826	0.16	0	MP
CCL3	0	4.15738	0.981	0.436	0	MP
NCF2	0	4.15323	0.866	0.176	0	MP
ENSG00000277089	0	4.14803	0.98	0.435	0	MP
PIK3AP1	0	4.14123	0.842	0.151	0	MP
IRF8	0	4.11324	0.81	0.163	0	MP
CD209	0	4.1029	0.651	0.174	0	MP
ENSG00000274767	0	4.09351	0.614	0.114	0	MP
LILRB5	0	4.08604	0.794	0.181	0	MP
CLEC7A	0	4.08475	0.9	0.25	0	MP
IGSF21	0	4.0801	0.587	0.1	0	MP
FCGR1A	0	4.07873	0.872	0.148	0	MP
SLC1A3	0	4.07532	0.814	0.182	0	MP
ST14	0	4.07019	0.737	0.149	0	MP
PILRA	0	4.05943	0.909	0.337	0	MP
BCL2A1	0	4.05932	0.855	0.217	0	MP
FCGBP	0	4.04811	0.683	0.17	0	MP
ADAP2	0	4.03643	0.902	0.226	0	MP
S100A8	0	4.02888	0.492	0.078	0	MP
HS3ST2	0	4.02857	0.594	0.145	0	MP
TNF	0	4.02408	0.766	0.204	0	MP
PLA2G7	0	4.01996	0.537	0.101	0	MP
ENSG00000225217	0	3.99624	0.688	0.095	0	MP
TYROBP	0	3.99197	1	0.437	0	MP
MARCHF1	0	3.99165	0.89	0.206	0	MP
TREM2	0	3.99036	0.901	0.229	0	MP
HMOX1	0	3.98861	0.913	0.332	0	MP
ENSG00000251442	0	3.98591	0.669	0.112	0	MP
RBM47	0	3.97947	0.808	0.173	0	MP
SYK	0	3.96642	0.949	0.249	0	MP
GPR84	0	3.9657	0.45	0.059	0	MP
IFI30	0	3.95934	0.995	0.576	0	MP
CD300A	0	3.95481	0.783	0.147	0	MP
P-values were calculated using Wilcoxon rank sum test and adjusted according to the Bonferroni correction procedure. Avg, average; FC, fold change.
Pct, percentage of cells expressing the gene in group of interest (1) and the rest of the dataset(2).

## Sheet: Supplementary Table5
Supplementary Table 5: Top 100 human cell-type markers (EC)
Gene marker	P-value	Avg_log2FC	Pct,1	Pct,2	P-value adjusted	Cell type
VWF	0	7.58045	0.992	0.136	0	EC
ACKR1	0	7.48598	0.942	0.078	0	EC
SLCO2A1	0	7.33903	0.952	0.059	0	EC
CDH5	0	7.21975	0.987	0.064	0	EC
SELP	0	6.99228	0.926	0.073	0	EC
ECSCR	0	6.84692	0.991	0.075	0	EC
RAMP2	0	6.84168	0.998	0.088	0	EC
CCL14	0	6.83494	0.974	0.096	0	EC
ENSG00000275688	0	6.77474	0.974	0.096	0	EC
CLDN5	0	6.75129	0.918	0.069	0	EC
CLEC14A	0	6.74478	0.991	0.072	0	EC
ENSG00000279686	0	6.72921	0.989	0.068	0	EC
PLVAP	0	6.61157	0.988	0.131	0	EC
ITGB4	0	6.54851	0.944	0.074	0	EC
MMRN1	0	6.51168	0.785	0.037	0	EC
DNASE1L3	0	6.45525	0.877	0.098	0	EC
TIE1	0	6.43689	0.966	0.207	0	EC
APLNR	0	6.43241	0.863	0.049	0	EC
MPZL2	0	6.30109	0.905	0.069	0	EC
CYYR1	0	6.26179	0.91	0.036	0	EC
ENSG00000275431	0	6.24314	0.952	0.161	0	EC
NOS3	0	6.22429	0.91	0.105	0	EC
ADGRL4	0	6.109	0.974	0.095	0	EC
DIPK2B	0	5.96671	0.79	0.088	0	EC
EMCN	0	5.96493	0.959	0.146	0	EC
ITLN1	0	5.86114	0.614	0.075	0	EC
BCL6B	0	5.85774	0.739	0.03	0	EC
KDR	0	5.85338	0.734	0.034	0	EC
ARHGEF15	0	5.83509	0.853	0.131	0	EC
TSPAN7	0	5.83476	0.976	0.122	0	EC
EDN1	0	5.78678	0.824	0.113	0	EC
TM4SF18	0	5.78355	0.836	0.05	0	EC
PTPRB	0	5.75183	0.965	0.204	0	EC
MYCT1	0	5.65124	0.879	0.031	0	EC
SELE	0	5.57078	0.47	0.02	0	EC
HYAL2	0	5.56068	0.996	0.312	0	EC
BMX	0	5.52591	0.693	0.053	0	EC
SOX18	0	5.51951	0.79	0.038	0	EC
ENSG00000250349	0	5.50075	0.932	0.098	0	EC
NOSTRIN	0	5.40684	0.733	0.063	0	EC
SHANK3	0	5.38321	0.831	0.027	0	EC
ROBO4	0	5.32168	0.93	0.111	0	EC
FLT4	0	5.30117	0.618	0.07	0	EC
MEOX1	0	5.29564	0.586	0.023	0	EC
RAMP3	0	5.28315	0.97	0.157	0	EC
STC1	0	5.2766	0.584	0.037	0	EC
MMRN2	0	5.26228	0.962	0.164	0	EC
DLL4	0	5.22506	0.48	0.021	0	EC
SOX7	0	5.2175	0.776	0.125	0	EC
HSPA12B	0	5.12451	0.62	0.027	0	EC
DKK2	0	5.0932	0.461	0.028	0	EC
TSPAN18	0	5.08797	0.864	0.148	0	EC
ZNF521	0	5.07224	0.72	0.041	0	EC
ATG9B	0	5.06352	0.803	0.036	0	EC
VWA1	0	5.06181	0.797	0.064	0	EC
RASIP1	0	5.02399	0.703	0.035	0	EC
PALMD	0	4.99458	0.966	0.151	0	EC
EFNA1	0	4.99223	0.911	0.105	0	EC
PCDH17	0	4.96511	0.595	0.025	0	EC
ENSG00000204003	0	4.95356	0.469	0.01	0	EC
GPR146	0	4.9211	0.762	0.074	0	EC
KCNN3	0	4.9201	0.865	0.194	0	EC
EGFL7	0	4.91056	0.985	0.221	0	EC
EPHB4	0	4.89455	0.848	0.156	0	EC
FAM107A	0	4.8498	0.861	0.11	0	EC
ENSG00000257607	0	4.84867	0.719	0.063	0	EC
PCAT19	0	4.84674	0.823	0.143	0	EC
SOX17	0	4.82351	0.446	0.013	0	EC
CARD10	0	4.8184	0.522	0.019	0	EC
HYAL1	0	4.81708	0.555	0.096	0	EC
ADCY4	0	4.81161	0.927	0.179	0	EC
RAPGEF3	0	4.79948	0.735	0.072	0	EC
KANK3	0	4.79866	0.688	0.095	0	EC
PODXL	0	4.76906	0.965	0.224	0	EC
PTPN5	0	4.74078	0.353	0.014	0	EC
LCN6	0	4.73653	0.429	0.008	0	EC
PKHD1L1	0	4.70711	0.373	0.023	0	EC
SEMA6A	0	4.70562	0.642	0.061	0	EC
ADGRG1	0	4.68783	0.817	0.233	0	EC
ALPL	0	4.68321	0.478	0.027	0	EC
INS-IGF2	0	4.65038	0.678	0.052	0	EC
SHROOM4	0	4.63018	0.867	0.209	0	EC
MALL	0	4.62582	0.973	0.356	0	EC
JAG2	0	4.59367	0.469	0.024	0	EC
CCM2L	0	4.58355	0.481	0.012	0	EC
FAM167B	0	4.56553	0.678	0.07	0	EC
DIPK1B	0	4.52499	0.509	0.027	0	EC
IGF2	0	4.5235	0.805	0.095	0	EC
TFF3	0	4.47982	0.383	0.007	0	EC
THSD7A	0	4.46426	0.517	0.027	0	EC
RBP7	0	4.4513	0.777	0.13	0	EC
TEK	0	4.44445	0.919	0.134	0	EC
HID1	0	4.41819	0.577	0.046	0	EC
KRT222	0	4.4072	0.367	0.009	0	EC
LHX6	0	4.40512	0.354	0.01	0	EC
PECAM1	0	4.31129	0.999	0.612	0	EC
MYRIP	0	4.28501	0.446	0.02	0	EC
H19	0	4.27163	0.629	0.08	0	EC
OTC	0	4.23556	0.26	0.008	0	EC
SPNS2	0	4.18794	0.723	0.119	0	EC
P-values were calculated using Wilcoxon rank sum test and adjusted according to the Bonferroni correction procedure. Avg, average; FC, fold change.
Pct, percentage of cells expressing the gene in group of interest (1) and the rest of the dataset(2).

## Sheet: Supplementary Table6
Supplementary Table 6: Top 100 human cell-type markers (PERICYTE)
Gene marker	P-value	Avg_log2FC	Pct,1	Pct,2	P-value adjusted	Cell type
FAM162B	0	5.13899	0.543	0.031	0	PC
ENSG00000255644	0	4.19828	0.585	0.029	0	PC
COX4I2	4.82269e-292	5.67533	0.697	0.064	1.37794e-287	PC
ENPEP	3.60906e-280	5.56935	0.581	0.042	1.03118e-275	PC
SLCO1C1	6.68782e-278	5.10547	0.444	0.021	1.91085e-273	PC
ENSG00000250511	8.64448e-278	1.83486	0.265	0.004	2.4699e-273	PC
KCNJ8	7.6436e-254	5.5414	0.752	0.091	2.18393e-249	PC
ENSG00000256694	4.73917e-230	4.19164	0.299	0.01	1.35408e-225	PC
HIGD1B	2.80524e-226	5.15049	0.504	0.039	8.01514e-222	PC
MUC3A	6.49781e-216	6.20568	0.59	0.061	1.85655e-211	PC
SEMA5B	4.00654e-209	4.6189	0.423	0.028	1.14475e-204	PC
PLPPR4	2.01979e-197	4.8537	0.551	0.057	5.77095e-193	PC
GUCY1A2	3.02332e-179	4.02169	0.603	0.078	8.63822e-175	PC
CPXM1	1.27007e-171	5.46253	0.457	0.044	3.62884e-167	PC
ENSG00000249491	1.09751e-170	2.61278	0.325	0.019	3.13582e-166	PC
CCDC102B1	2.89646e-159	4.08252	0.833	0.204	8.27577e-155	PC
RASD2	3.29433e-159	4.38699	0.316	0.02	9.41257e-155	PC
SCN4B	1.58776e-156	4.08818	0.278	0.015	4.53654e-152	PC
TRPC6	3.20749e-146	4.60264	0.543	0.078	9.16445e-142	PC
RBPMS2	2.40399e-141	3.05717	0.299	0.02	6.86868e-137	PC
ENSG000002281131	1.76165e-139	3.56444	0.859	0.248	5.03338e-135	PC
OR51E1	2.79732e-137	3.99415	0.252	0.014	7.99252e-133	PC
ENSG000002638731	5.28287e-137	3.613	0.944	0.35	1.50942e-132	PC
COL5A3	4.92168e-136	3.53176	0.487	0.064	1.40622e-131	PC
THY11	1.47104e-122	3.57233	0.991	0.53	4.20306e-118	PC
NOTCH31	4.05386e-121	3.17653	0.987	0.522	1.15827e-116	PC
GUCY1B11	1.22294e-119	3.29597	0.91	0.334	3.49418e-115	PC
EDNRA1	3.04087e-118	3.55183	0.761	0.201	8.68838e-114	PC
CD2481	5.97578e-117	4.23527	0.833	0.278	1.7074e-112	PC
STEAP41	2.71329e-115	3.74852	0.944	0.462	7.75243e-111	PC
CAMK2N1	7.7492e-115	2.94695	0.479	0.071	2.2141e-110	PC
EBF2	8.4178e-114	5.13846	0.564	0.114	2.40513e-109	PC
ENSG00000254138	2.7647e-113	1.8979	0.252	0.018	7.89929e-109	PC
ABCC9	4.25164e-113	4.86719	0.876	0.39	1.21478e-108	PC
TPPP32	2.12014e-111	2.94138	0.936	0.377	6.05766e-107	PC
ATP1B2	8.88609e-110	4.44238	0.594	0.131	2.53893e-105	PC
LINGO1	3.53048e-109	3.33828	0.282	0.024	1.00873e-104	PC
ADGRF51	3.73338e-109	2.76691	0.838	0.268	1.0667e-104	PC
PRCD	2.1682e-106	3.12414	0.521	0.094	6.195e-102	PC
RGS5-ENSG000001432481	2.77709e-106	2.71863	1	0.696	7.93471e-102	PC
RDM1P5	1.8887e-104	3.04637	0.624	0.15	5.39638e-100	PC
CDH61	5.2509e-104	4.22761	0.731	0.223	1.50029e-99	PC
TDO2	8.39607e-104	3.83259	0.389	0.052	2.39893e-99	PC
PDGFRB1	4.09337e-102	2.78456	0.979	0.516	1.16956e-97	PC
LYPD1	4.89854e-101	3.66929	0.338	0.04	1.39961e-96	PC
MOCS11	1.00006e-99	3.29119	0.85	0.318	2.85738e-95	PC
EGFLAM1	9.69119e-99	3.61418	0.667	0.178	2.76897e-94	PC
LGI4	1.54739e-98	3.17454	0.479	0.082	4.42121e-94	PC
TBX21	1.6598e-96	3.05104	0.654	0.161	4.74237e-92	PC
PLXDC1	2.78928e-96	3.82728	0.803	0.326	7.96953e-92	PC
NEURL1B1	8.16312e-95	3.11223	0.607	0.143	2.33237e-90	PC
NDUFA4L21	7.57407e-94	2.24115	0.996	0.633	2.16406e-89	PC
ANO11	3.18459e-93	3.02462	0.859	0.339	9.099e-89	PC
CYGB	1.0407e-92	3.79551	0.611	0.158	2.9735e-88	PC
SLC7A21	1.35368e-92	2.91897	0.761	0.245	3.86772e-88	PC
LIN7A	1.59846e-92	3.91028	0.321	0.039	4.56711e-88	PC
ADAMTS12	1.79449e-92	3.75224	0.47	0.087	5.12723e-88	PC
ENSG000002549021	1.32305e-91	2.82524	0.679	0.189	3.78023e-87	PC
FAM13C2	8.77641e-91	3.01264	0.731	0.223	2.50759e-86	PC
COL18A12	5.00942e-89	2.63146	0.987	0.634	1.43129e-84	PC
LZTS1	8.35677e-89	3.82972	0.556	0.131	2.3877e-84	PC
SEPTIN4-AS11	4.00923e-88	2.44367	0.735	0.242	1.14552e-83	PC
SEPTIN41	2.08891e-86	2.64125	0.936	0.482	5.96843e-82	PC
GJA41	6.10958e-86	3.21901	0.799	0.306	1.74563e-81	PC
LHFPL61	1.48808e-84	2.15469	0.996	0.676	4.25174e-80	PC
SPARC1	4.19103e-84	1.65502	1	0.944	1.19746e-79	PC
MYO1B1	1.13322e-83	3.25643	0.846	0.407	3.23785e-79	PC
FRMD3	1.9524e-83	3.56336	0.534	0.126	5.5784e-79	PC
ARHGAP42	6.49978e-83	3.05816	0.521	0.115	1.85712e-78	PC
GGT52	2.41624e-81	2.42218	0.94	0.601	6.90367e-77	PC
TFPI3	3.23007e-81	2.07395	1	0.884	9.22895e-77	PC
DAAM2-AS1	4.51429e-81	2.77468	0.333	0.047	1.28982e-76	PC
SLC19A12	9.4154e-81	2.51951	0.974	0.637	2.69017e-76	PC
PAMR1	1.29021e-79	3.47145	0.538	0.132	3.6864e-75	PC
PHYHIPL	1.71094e-79	2.2797	0.521	0.116	4.8885e-75	PC
CHST2	2.38152e-79	2.99904	0.419	0.077	6.80447e-75	PC
GPM6B1	2.48248e-79	2.7452	0.658	0.199	7.09294e-75	PC
COL4A22	3.23496e-79	2.35783	0.996	0.772	9.24293e-75	PC
IFITM11	5.72609e-79	1.84322	1	0.819	1.63606e-74	PC
NID11	2.95233e-78	2.7518	0.838	0.376	8.43539e-74	PC
GPR39	3.85421e-78	3.31624	0.295	0.039	1.10122e-73	PC
COL4A12	4.50886e-78	2.59258	0.987	0.683	1.28827e-73	PC
SLN	1.20217e-77	4.14569	0.346	0.054	3.43485e-73	PC
GPC3	3.9873e-77	4.26736	0.363	0.06	1.13925e-72	PC
NID22	7.41284e-76	3.12217	0.624	0.182	2.118e-71	PC
AGT1	3.53337e-73	2.31892	0.872	0.376	1.00955e-68	PC
CLMAT31	8.02659e-73	1.70522	0.97	0.664	2.29336e-68	PC
ENSG000002534451	2.2954e-72	2.71695	0.355	0.06	6.55841e-68	PC
ITGA12	1.28882e-71	2.0281	0.991	0.694	3.68243e-67	PC
PCOLCE1	3.08325e-71	1.59178	0.996	0.649	8.80946e-67	PC
PCOLCE-AS11	8.68785e-71	1.621	0.949	0.485	2.48229e-66	PC
SMOC21	4.30513e-70	1.8882	0.974	0.6	1.23006e-65	PC
COL3A11	8.48808e-70	1.5627	1	0.757	2.42521e-65	PC
PGF2	1.19772e-69	2.70741	0.876	0.459	3.42213e-65	PC
DAAM21	6.91462e-69	2.78676	0.799	0.364	1.97564e-64	PC
TIMP32	7.20001e-69	1.5959	0.987	0.693	2.05719e-64	PC
MCAM2	8.57626e-69	2.31291	0.923	0.632	2.45041e-64	PC
COL4A2-AS12	1.18508e-68	2.16213	0.885	0.501	3.38601e-64	PC
CHN12	2.84257e-68	2.88741	0.692	0.242	8.1218e-64	PC
GUCY1A11	5.84575e-68	1.63912	0.966	0.488	1.67025e-63	PC
P-values were calculated using Wilcoxon rank sum test and adjusted according to the Bonferroni correction procedure. Avg, average; FC, fold change.
Pct, percentage of cells expressing the gene in group of interest (1) and the rest of the dataset(2).

## Sheet: Supplementary Table7
Supplementary Table 7: Top 100 human cell-type markers (T-cell)
Gene marker	P-value	Avg_log2FC	Pct,1	Pct,2	P-value adjusted	Cell type
TRBC2	0	7.8779	0.958	0.098	0	Tcell
TRBC1	0	7.83455	0.967	0.062	0	Tcell
CD3E	0	7.77172	0.902	0.051	0	Tcell
GZMA	0	7.61741	0.837	0.069	0	Tcell
CD2	0	7.52164	0.949	0.083	0	Tcell
CD3D	0	7.48401	0.856	0.061	0	Tcell
ZAP70	0	7.34057	0.6	0.033	0	Tcell
ENSG00000235576	0	5.61998	0.572	0.012	0	Tcell
XCL1	0	5.36602	0.358	0.008	0	Tcell
CD7	0	4.79396	0.465	0.013	0	Tcell
ENSG00000280137	0	4.49071	0.577	0.022	0	Tcell
TRBJ1-2	0	3.29233	0.474	0.005	0	Tcell
CD247	1.07739e-299	7.18526	0.623	0.042	3.07832e-295	Tcell
XCL2	9.2023e-293	4.62985	0.298	0.005	2.62928e-288	Tcell
SKAP1	6.41915e-284	6.5513	0.572	0.037	1.83408e-279	Tcell
GZMK	4.18958e-283	7.60067	0.707	0.063	1.19705e-278	Tcell
CXCR3	1.04726e-279	7.1839	0.595	0.042	2.99223e-275	Tcell
SH2D2A	1.85818e-275	6.13229	0.493	0.026	5.30919e-271	Tcell
ENSG00000222482	1.1749e-272	2.99912	0.335	0.009	3.35691e-268	Tcell
TRAC	1.52514e-263	7.19691	0.94	0.155	4.35763e-259	Tcell
TRGC1	3.60485e-260	4.60925	0.274	0.005	1.02998e-255	Tcell
SPOCK2	5.94051e-259	6.22271	0.605	0.047	1.69732e-254	Tcell
BCL11B	2.9826e-254	5.22013	0.321	0.009	8.52189e-250	Tcell
LOC105373805	5.92641e-246	3.31352	0.4	0.018	1.69329e-241	Tcell
KLRK1-AS1	2.94295e-244	4.10308	0.372	0.015	8.40861e-240	Tcell
ENSG00000255819	1.25354e-241	7.33917	0.619	0.055	3.58162e-237	Tcell
PRF1	1.22882e-240	7.24872	0.633	0.058	3.51099e-236	Tcell
GZMM	2.15389e-240	6.55341	0.363	0.015	6.1541e-236	Tcell
SCML4	2.13661e-238	6.58594	0.553	0.043	6.10472e-234	Tcell
GZMH	2.62444e-233	7.15075	0.493	0.033	7.49854e-229	Tcell
TRGC2	6.30945e-229	4.80885	0.377	0.017	1.80274e-224	Tcell
TRAT1	1.54411e-228	6.28927	0.372	0.017	4.41184e-224	Tcell
CXCR6	5.76637e-228	6.92803	0.516	0.038	1.64757e-223	Tcell
PTPRCAP	7.29915e-225	7.11507	0.963	0.21	2.08551e-220	Tcell
IL2RB	1.26935e-220	6.69653	0.53	0.042	3.62679e-216	Tcell
GPR171	5.96136e-220	6.18247	0.442	0.027	1.70328e-215	Tcell
CD8A	7.45799e-219	7.74316	0.619	0.062	2.1309e-214	Tcell
STAT4	4.45428e-214	6.02823	0.693	0.085	1.27268e-209	Tcell
NKG7	5.36844e-214	6.91922	0.772	0.11	1.53387e-209	Tcell
GATA3	5.4372e-214	5.77716	0.409	0.023	1.55352e-209	Tcell
UBASH3A	1.88442e-211	5.6688	0.312	0.012	5.38416e-207	Tcell
SIT1	1.37291e-204	6.35021	0.507	0.042	3.92269e-200	Tcell
ENSG000002614161	2.35099e-201	4.33823	0.805	0.13	6.71724e-197	Tcell
LIME1	1.03571e-199	5.98705	0.623	0.069	2.95923e-195	Tcell
TBC1D10C	3.77259e-197	6.11315	0.628	0.073	1.0779e-192	Tcell
CD69	4.36637e-197	5.82455	0.777	0.123	1.24756e-192	Tcell
ENSG00000273047	3.52639e-194	5.62532	0.544	0.053	1.00756e-189	Tcell
KLRB1	1.65571e-189	7.04024	0.46	0.037	4.7307e-185	Tcell
LCK	5.85146e-189	7.51801	0.781	0.135	1.67188e-184	Tcell
GPR174	2.30465e-182	5.55959	0.256	0.009	6.58484e-178	Tcell
CTSW	4.81571e-180	6.82851	0.763	0.134	1.37594e-175	Tcell
SIRPG	2.87361e-177	6.44716	0.34	0.019	8.21048e-173	Tcell
SH2D1A	2.62278e-176	6.32216	0.474	0.043	7.4938e-172	Tcell
CST7	2.82667e-175	5.72626	0.781	0.143	8.07636e-171	Tcell
CD96	1.69245e-174	7.18464	0.712	0.117	4.83568e-170	Tcell
CD5	7.89497e-174	6.39754	0.433	0.035	2.25575e-169	Tcell
ICOS	3.24418e-171	5.32494	0.307	0.016	9.26928e-167	Tcell
LTB	2.31701e-168	6.02375	0.637	0.089	6.62016e-164	Tcell
GRAP2	2.3694e-164	5.30814	0.386	0.028	6.76985e-160	Tcell
CD8B	1.0998e-163	6.42009	0.386	0.029	3.14236e-159	Tcell
GNLY	5.3997e-160	7.81066	0.642	0.096	1.5428e-155	Tcell
EOMES	3.00214e-159	6.11624	0.288	0.015	8.57771e-155	Tcell
SLAMF1	4.02301e-158	5.92107	0.386	0.03	1.14946e-153	Tcell
SEPTIN1	8.65304e-153	5.74078	0.837	0.203	2.47235e-148	Tcell
CD521	1.41215e-142	4.0819	0.977	0.396	4.0348e-138	Tcell
GZMB	4.83872e-133	5.67724	0.381	0.035	1.38252e-128	Tcell
PVRIG	1.69575e-131	6.153	0.474	0.061	4.84511e-127	Tcell
IL2RG1	3.65748e-131	4.5062	0.949	0.377	1.04502e-126	Tcell
CD40LG	1.9544e-128	6.5675	0.405	0.043	5.58411e-124	Tcell
KLRK1	9.06532e-127	7.24948	0.656	0.132	2.59014e-122	Tcell
RNU1-125P2	3.93838e-123	2.95263	0.884	0.304	1.12527e-118	Tcell
PRKCQ-AS1	4.59986e-123	5.36719	0.34	0.031	1.31427e-118	Tcell
LINC00861	7.05775e-122	5.99175	0.581	0.106	2.01654e-117	Tcell
CORO1A1	3.05195e-119	3.95065	0.972	0.447	8.72002e-115	Tcell
RAC21	5.98184e-119	3.85133	0.963	0.476	1.70913e-114	Tcell
IL7R	3.30773e-118	5.92654	0.8	0.233	9.45086e-114	Tcell
CCL5	1.67113e-116	5.39145	0.94	0.442	4.77476e-112	Tcell
PRKCQ	1.43879e-115	5.34229	0.302	0.025	4.1109e-111	Tcell
ENSG00000240535	1.08912e-114	6.74582	0.73	0.197	3.11184e-110	Tcell
PTPRC1	7.55459e-112	2.90134	0.995	0.504	2.1585e-107	Tcell
ZNF48	1.83467e-111	3.56994	0.688	0.166	5.24202e-107	Tcell
FCMR	2.16834e-111	5.45198	0.577	0.108	6.19537e-107	Tcell
CD3G	3.48576e-111	6.22656	0.819	0.297	9.9595e-107	Tcell
TIGIT	3.71215e-108	5.80268	0.256	0.019	1.06064e-103	Tcell
ENSG00000261552	7.68702e-108	3.84554	0.553	0.101	2.19633e-103	Tcell
IL322	5.09827e-104	3.52174	0.963	0.67	1.45668e-99	Tcell
C16orf541	5.33036e-100	4.60865	0.6	0.129	1.52299e-95	Tcell
CORO1B1	2.13639e-97	3.36131	0.963	0.761	6.1041e-93	Tcell
THEMIS	4.12035e-97	6.17938	0.358	0.045	1.17727e-92	Tcell
CCR2	7.76791e-97	4.22834	0.386	0.05	2.21945e-92	Tcell
TC2N	8.30925e-96	4.5774	0.619	0.148	2.37412e-91	Tcell
RPS271	9.18384e-94	1.61985	1	0.998	2.62401e-89	Tcell
TRAF3IP31	1.20735e-91	4.27981	0.772	0.252	3.44963e-87	Tcell
ZNF683	2.16874e-91	7.2699	0.423	0.069	6.19653e-87	Tcell
TOX	3.50092e-91	4.66315	0.256	0.023	1.00028e-86	Tcell
CYTIP1	2.64883e-86	3.69506	0.828	0.324	7.56825e-82	Tcell
CCR7	1.97086e-85	5.03774	0.409	0.066	5.63113e-81	Tcell
B2M	3.48144e-85	0.876639	1	1	9.94718e-81	Tcell
SELPLG1	4.61183e-85	3.17536	0.944	0.448	1.31769e-80	Tcell
RPS29	1.03474e-83	1.67592	0.995	0.996	2.95645e-79	Tcell
P-values were calculated using Wilcoxon rank sum test and adjusted according to the Bonferroni correction procedure. Avg, average; FC, fold change.
Pct, percentage of cells expressing the gene in group of interest (1) and the rest of the dataset(2).

## Sheet: Supplementary Table8
Supplementary Table 8: Top 100 human cell-type markers (Proliferative)
Gene marker	P-value	Avg_log2FC	Pct,1	Pct,2	P-value adjusted	Cell type
MKI67	0	7.20283	0.958	0.079	0	Proliferative
ANLN	0	5.41931	0.72	0.028	0	Proliferative
HMMR	0	4.9104	0.629	0.02	0	Proliferative
NCAPH	0	4.85732	0.664	0.031	0	Proliferative
BUB1	0	4.73875	0.706	0.026	0	Proliferative
DLGAP5	0	4.70559	0.587	0.02	0	Proliferative
TTK	0	4.68244	0.517	0.014	0	Proliferative
CDCA2	0	4.44615	0.476	0.014	0	Proliferative
SKA3	0	4.33035	0.503	0.013	0	Proliferative
NUF2	0	4.25254	0.601	0.024	0	Proliferative
ENSG00000261266	0	3.16018	0.364	0.005	0	Proliferative
CEP55	3.48267e-303	4.56742	0.643	0.03	9.95069e-299	Proliferative
TOP2A	4.5299e-290	6.7148	0.86	0.066	1.29428e-285	Proliferative
KIF2C	6.74098e-290	5.25065	0.664	0.035	1.92603e-285	Proliferative
UBE2C	2.32856e-287	6.26957	0.769	0.051	6.65317e-283	Proliferative
APOBEC3B	3.8027e-286	4.83865	0.58	0.025	1.08651e-281	Proliferative
CDC20	1.53004e-285	5.97239	0.769	0.051	4.37162e-281	Proliferative
ASPM	5.80318e-284	6.21273	0.706	0.042	1.65808e-279	Proliferative
CCNB2	2.11524e-280	5.26671	0.783	0.054	6.04366e-276	Proliferative
DEPDC1	2.03339e-279	3.93113	0.427	0.012	5.80981e-275	Proliferative
AURKB	3.06055e-276	6.08067	0.811	0.061	8.74461e-272	Proliferative
CDCA8	1.77177e-264	4.71461	0.587	0.029	5.06231e-260	Proliferative
KIF15	8.91958e-258	4.31247	0.58	0.029	2.5485e-253	Proliferative
ENSG00000229257	1.2951e-240	2.3131	0.287	0.005	3.70035e-236	Proliferative
MYBL2	7.51995e-239	4.87296	0.483	0.021	2.1486e-234	Proliferative
CENPM	5.39487e-236	4.80585	0.594	0.035	1.54142e-231	Proliferative
CDK1	8.39817e-229	5.07872	0.818	0.076	2.39953e-224	Proliferative
NCAPG	3.41929e-218	4.18098	0.699	0.055	9.7696e-214	Proliferative
CDKN3	3.23257e-216	4.45793	0.776	0.072	9.23611e-212	Proliferative
SAPCD2	2.88928e-215	4.54835	0.385	0.014	8.25524e-211	Proliferative
CDCA5	2.22233e-211	4.48044	0.51	0.028	6.34963e-207	Proliferative
BUB1B	1.6233e-210	4.55033	0.601	0.042	4.6381e-206	Proliferative
PRC1-AS1	2.46777e-205	4.02622	0.629	0.047	7.0509e-201	Proliferative
KIF4A	2.44768e-195	4.10654	0.587	0.042	6.99352e-191	Proliferative
CENPF	1.28605e-192	5.99836	0.923	0.134	3.67451e-188	Proliferative
PBK	3.6711e-191	3.77215	0.28	0.007	1.04891e-186	Proliferative
TROAP	2.3908e-185	5.86154	0.685	0.066	6.83098e-181	Proliferative
DEPDC1B	2.86033e-185	3.06896	0.35	0.013	8.17253e-181	Proliferative
H1-5	2.6555e-183	3.56258	0.308	0.01	7.58731e-179	Proliferative
CCNB1	1.52215e-178	4.98177	0.769	0.089	4.34908e-174	Proliferative
ZWINT	1.55979e-178	4.33284	0.804	0.098	4.45664e-174	Proliferative
SPAG5	2.76207e-169	4.18676	0.657	0.065	7.89177e-165	Proliferative
IQGAP3	3.17297e-168	3.4346	0.636	0.058	9.06581e-164	Proliferative
TK1	1.98506e-160	4.90794	0.867	0.136	5.67172e-156	Proliferative
CENPE	3.63278e-155	4.03127	0.755	0.096	1.03796e-150	Proliferative
E2F8	1.96788e-153	3.02101	0.308	0.013	5.62263e-149	Proliferative
H2BC9	1.46039e-149	2.97001	0.294	0.012	4.17261e-145	Proliferative
TPX2	7.65946e-147	4.93497	0.734	0.1	2.18846e-142	Proliferative
ASF1B	4.38252e-145	4.39025	0.594	0.061	1.25217e-140	Proliferative
PTTG1	4.70711e-144	4.47723	0.804	0.125	1.34491e-139	Proliferative
PLK4	9.0264e-144	2.9735	0.413	0.027	2.57902e-139	Proliferative
CIT	1.54149e-142	4.00306	0.615	0.066	4.40435e-138	Proliferative
APOBEC3B-AS1	1.0714e-139	3.23236	0.49	0.042	3.0612e-135	Proliferative
OIP5	9.50376e-137	3.37056	0.434	0.032	2.71542e-132	Proliferative
LMNB1	1.13511e-136	3.17949	0.462	0.037	3.24322e-132	Proliferative
CKAP2L	7.9412e-136	4.58908	0.664	0.087	2.26896e-131	Proliferative
KIF20A	1.59128e-131	5.38827	0.629	0.08	4.5466e-127	Proliferative
PIMREG	8.99429e-125	4.96004	0.441	0.037	2.56985e-120	Proliferative
ENSG00000259316	9.76562e-121	3.09419	0.755	0.123	2.79023e-116	Proliferative
PRC1	3.09087e-120	4.69038	0.804	0.157	8.83124e-116	Proliferative
GTSE1	9.99358e-119	5.1003	0.72	0.126	2.85536e-114	Proliferative
PLK1	1.2597e-118	5.70329	0.818	0.165	3.59922e-114	Proliferative
RRM2	9.73007e-117	5.89373	0.839	0.195	2.78008e-112	Proliferative
RACGAP1	3.18564e-116	3.02885	0.692	0.103	9.102e-112	Proliferative
MTFR2	5.03425e-116	2.94586	0.329	0.021	1.43839e-111	Proliferative
LOC105371050	2.7202e-112	2.223	0.301	0.018	7.77216e-108	Proliferative
SHCBP1	1.63556e-111	3.74241	0.664	0.106	4.67312e-107	Proliferative
TACC31	3.04693e-110	3.20608	0.916	0.219	8.70568e-106	Proliferative
ENSG00000259288	1.10623e-109	2.48933	0.378	0.031	3.16071e-105	Proliferative
MELK	3.46717e-108	3.9565	0.601	0.088	9.90639e-104	Proliferative
CCNA2	1.40736e-102	4.48771	0.741	0.151	4.0211e-98	Proliferative
RAD51AP1	4.67367e-101	3.43638	0.629	0.098	1.33536e-96	Proliferative
ENSG00000260213	1.61782e-96	2.24548	0.427	0.044	4.62245e-92	Proliferative
CKAP2	1.78226e-94	3.27092	0.846	0.209	5.09227e-90	Proliferative
CENPW	2.87428e-91	3.16897	0.65	0.118	8.21238e-87	Proliferative
BIRC5	2.18115e-90	5.32195	0.797	0.229	6.23198e-86	Proliferative
KIF11	2.60043e-90	4.56288	0.706	0.157	7.42996e-86	Proliferative
GGH	4.81059e-89	3.03232	0.706	0.141	1.37448e-84	Proliferative
NUSAP1	4.85857e-89	4.98375	0.86	0.275	1.38819e-84	Proliferative
NCAPG2	5.16449e-89	2.9451	0.615	0.105	1.4756e-84	Proliferative
CKS22	5.91179e-88	3.41276	0.881	0.253	1.68912e-83	Proliferative
CDC25C	6.56951e-87	4.02452	0.315	0.027	1.87704e-82	Proliferative
HJURP	1.92504e-85	4.76994	0.622	0.122	5.50023e-81	Proliferative
ENSG00000265415	1.15036e-82	1.68238	0.28	0.022	3.2868e-78	Proliferative
CDCA3	2.93865e-82	4.58337	0.685	0.158	8.3963e-78	Proliferative
UBE2T	2.12549e-81	2.95003	0.455	0.061	6.07295e-77	Proliferative
ERN2	1.02993e-80	2.37142	0.552	0.096	2.94272e-76	Proliferative
CIP2A	1.35264e-77	2.54699	0.566	0.099	3.86476e-73	Proliferative
HMGB31	3.86895e-77	3.27656	0.685	0.156	1.10544e-72	Proliferative
KIF20B	2.44159e-76	2.6068	0.741	0.176	6.97611e-72	Proliferative
KIF14	5.22776e-76	4.23761	0.573	0.112	1.49367e-71	Proliferative
KNL1	9.30823e-76	4.23566	0.727	0.203	2.65955e-71	Proliferative
TCF19	2.65934e-74	3.03046	0.58	0.109	7.59827e-70	Proliferative
PKMYT1	1.79529e-73	3.29119	0.643	0.139	5.12951e-69	Proliferative
CDC45	1.00328e-72	2.6882	0.294	0.027	2.86658e-68	Proliferative
FOXM11	1.29688e-72	3.65665	0.748	0.223	3.70543e-68	Proliferative
APOBEC3A	4.09981e-72	1.86574	0.524	0.094	1.1714e-67	Proliferative
TYMSOS	4.82517e-72	2.73643	0.434	0.062	1.37865e-67	Proliferative
EZH2	1.10633e-71	2.88782	0.545	0.1	3.161e-67	Proliferative
CCNF	1.50599e-71	3.94313	0.531	0.097	4.30293e-67	Proliferative
P-values were calculated using Wilcoxon rank sum test and adjusted according to the Bonferroni correction procedure. Avg, average; FC, fold change.
Pct, percentage of cells expressing the gene in group of interest (1) and the rest of the dataset(2).

## Sheet: Supplementary Table9
Supplementary Table 9: Top 100 human cell-type markers (Neutrophils)
Gene marker	P-value	Avg_log2FC	Pct,1	Pct,2	P-value adjusted	Cell type
ENSG00000268777	0	7.14801	0.808	0.009	0	Neutrophils
ENSG00000225936	0	6.50779	0.885	0.002	0	Neutrophils
CLEC4O	0	6.1405	0.808	0.006	0	Neutrophils
ENSG00000274624	2.31127e-274	4.92122	0.346	0.001	6.60376e-270	Neutrophils
ENSG00000277879	2.32216e-244	4.80562	0.962	0.018	6.63487e-240	Neutrophils
ENSG00000260182	4.44428e-229	5.18458	0.308	0.001	1.26982e-224	Neutrophils
GCSAML	1.79866e-224	6.92325	0.769	0.013	5.13912e-220	Neutrophils
ENSG00000265179	4.3565e-218	7.48181	0.538	0.006	1.24474e-213	Neutrophils
MAS1L	1.27241e-208	5.10733	0.346	0.002	3.63553e-204	Neutrophils
CALB2	1.51142e-183	7.33342	0.731	0.014	4.31844e-179	Neutrophils
ENSG00000258744	1.46243e-179	6.22525	0.577	0.009	4.17845e-175	Neutrophils
RAB27B	8.91585e-173	7.43597	0.731	0.015	2.54744e-168	Neutrophils
GATA1	2.67308e-168	6.65091	0.346	0.003	7.63753e-164	Neutrophils
SIGLEC6	1.40387e-164	8.74801	0.808	0.02	4.01113e-160	Neutrophils
CDK15	1.31886e-163	7.10148	0.846	0.022	3.76823e-159	Neutrophils
KRT1	3.7543e-159	7.44315	0.423	0.005	1.07268e-154	Neutrophils
RAB44	5.4392e-152	6.54232	0.538	0.009	1.55409e-147	Neutrophils
RGS131	4.50061e-141	7.49275	0.962	0.036	1.28591e-136	Neutrophils
ENPP3	4.72802e-135	6.51876	0.692	0.018	1.35089e-130	Neutrophils
ADCYAP1	1.37234e-129	8.89223	0.654	0.017	3.92106e-125	Neutrophils
KCNH2	2.08027e-121	6.62593	0.385	0.006	5.94375e-117	Neutrophils
TPSD1	7.07648e-115	8.08366	1	0.049	2.02189e-110	Neutrophils
SIGLEC17P	1.6908e-114	7.42946	0.808	0.031	4.83096e-110	Neutrophils
LOC101928834	2.75225e-112	6.74518	0.769	0.028	7.86373e-108	Neutrophils
HDC	1.44882e-109	10.9503	1	0.052	4.13956e-105	Neutrophils
SLC8A3	2.5634e-108	4.7524	0.308	0.004	7.32414e-104	Neutrophils
ENSG00000254401	1.34155e-100	5.73533	0.308	0.004	3.83308e-96	Neutrophils
KIT	2.7975e-89	9.19064	1	0.066	7.99302e-85	Neutrophils
GRAP21	9.17717e-89	6.15263	0.769	0.036	2.6221e-84	Neutrophils
IL1RL1	6.42079e-85	7.40327	0.923	0.057	1.83455e-80	Neutrophils
IL18R1	3.43101e-82	5.55474	0.962	0.062	9.80307e-78	Neutrophils
CTSG	1.00478e-77	8.93138	0.962	0.07	2.87087e-73	Neutrophils
NTRK1	7.12005e-75	6.39869	0.385	0.01	2.03434e-70	Neutrophils
ANKRD20A11P	8.22453e-73	3.91336	0.5	0.018	2.34991e-68	Neutrophils
CPA3	2.00656e-71	9.94122	1	0.086	5.73315e-67	Neutrophils
CMA1	6.04336e-70	9.27544	0.577	0.025	1.72671e-65	Neutrophils
FERMT1	6.70934e-64	3.47363	0.308	0.007	1.91699e-59	Neutrophils
TPSAB1	6.95532e-61	8.68878	1	0.103	1.98727e-56	Neutrophils
SLC45A3	8.5364e-61	5.63356	0.731	0.048	2.43902e-56	Neutrophils
LIF	3.02345e-57	6.47384	0.808	0.064	8.63862e-53	Neutrophils
EVPL	4.34476e-53	5.90397	0.385	0.014	1.24139e-48	Neutrophils
SLC18A2	7.67669e-53	8.07503	1	0.123	2.19338e-48	Neutrophils
SLC4A10	3.96575e-52	1.4882	0.269	0.007	1.1331e-47	Neutrophils
LINC00612	4.09505e-52	4.29327	0.346	0.012	1.17004e-47	Neutrophils
P2RX11	5.93438e-52	6.15017	0.846	0.081	1.69557e-47	Neutrophils
HPGD	7.51918e-52	7.42191	0.885	0.092	2.14838e-47	Neutrophils
TPSB2	3.90095e-50	8.45995	1	0.131	1.11458e-45	Neutrophils
SLC24A3-AS1	6.09341e-50	3.42952	0.308	0.01	1.74101e-45	Neutrophils
TESPA11	4.47663e-47	6.55357	0.846	0.09	1.27906e-42	Neutrophils
MS4A2	2.36166e-46	9.37512	1	0.144	6.74775e-42	Neutrophils
LINC01140	4.58571e-46	5.60119	0.538	0.034	1.31023e-41	Neutrophils
ENSG00000259383	4.93946e-43	3.23723	0.269	0.009	1.4113e-38	Neutrophils
RAB37	5.39494e-43	6.23256	0.577	0.043	1.54144e-38	Neutrophils
HPGDS3	9.63608e-42	6.23253	1	0.163	2.75322e-37	Neutrophils
GATA21	3.68977e-38	7.11683	1	0.185	1.05424e-33	Neutrophils
NSMCE1-DT	6.77264e-37	3.62748	0.615	0.055	1.93508e-32	Neutrophils
TPSG1	9.20864e-34	4.90134	0.423	0.028	2.63109e-29	Neutrophils
CD691	1.96097e-33	5.48802	0.885	0.139	5.60287e-29	Neutrophils
STAP1	2.47108e-33	5.65478	0.385	0.024	7.06037e-29	Neutrophils
RHEX	3.75816e-33	8.1712	1	0.222	1.07378e-28	Neutrophils
CST71	1.27273e-32	4.06394	0.923	0.159	3.63646e-28	Neutrophils
SYCP2L	5.70992e-32	3.16923	0.308	0.016	1.63144e-27	Neutrophils
NFE2	1.30046e-31	5.2849	0.346	0.02	3.71567e-27	Neutrophils
ENSG00000279877	6.38002e-31	1.55442	0.462	0.035	1.8229e-26	Neutrophils
MLPH1	4.75936e-29	5.67329	0.885	0.176	1.35984e-24	Neutrophils
ERVFRD-1	1.26612e-28	5.35372	0.269	0.013	3.61755e-24	Neutrophils
MYO16	2.25584e-28	5.18889	0.269	0.014	6.44539e-24	Neutrophils
FCER1A1	2.32942e-28	4.40146	0.731	0.109	6.65561e-24	Neutrophils
PRG2	2.34838e-27	6.04662	0.654	0.089	6.70979e-23	Neutrophils
CTTNBP2	6.54235e-27	4.15816	0.692	0.099	1.86928e-22	Neutrophils
ENSG00000280300	2.28288e-26	4.47013	0.462	0.043	6.52265e-22	Neutrophils
PZP	1.48884e-24	4.04404	0.538	0.064	4.25391e-20	Neutrophils
CACNA1H	1.93774e-24	3.63603	0.5	0.054	5.53652e-20	Neutrophils
GPR141	3.14627e-24	2.18672	0.577	0.071	8.98953e-20	Neutrophils
ENSG00000261158	2.04402e-23	4.94511	0.269	0.017	5.84017e-19	Neutrophils
BTK2	7.4857e-23	4.95586	0.923	0.274	2.13881e-18	Neutrophils
RHOH1	2.60707e-22	5.39384	0.846	0.21	7.44891e-18	Neutrophils
CADPS1	5.25765e-22	6.37594	0.692	0.126	1.50222e-17	Neutrophils
SYTL32	9.80718e-22	3.89561	0.731	0.135	2.80211e-17	Neutrophils
HECW2-AS1	1.49299e-21	4.12595	0.462	0.053	4.26576e-17	Neutrophils
MAOB1	1.73348e-21	4.1937	1	0.333	4.95289e-17	Neutrophils
PDZD81	1.27152e-20	4.79063	1	0.483	3.633e-16	Neutrophils
TSPAN321	1.4117e-20	5.2073	0.385	0.038	4.03352e-16	Neutrophils
SAMSN14	6.93043e-20	4.28973	0.923	0.321	1.98016e-15	Neutrophils
ENSG000002584071	8.19437e-20	2.88582	0.615	0.102	2.3413e-15	Neutrophils
P2RY14	1.08282e-19	3.96757	0.423	0.048	3.09382e-15	Neutrophils
CD223	3.31488e-19	5.21169	0.769	0.195	9.47128e-15	Neutrophils
PIK3R63	8.47226e-19	4.52183	0.731	0.169	2.42069e-14	Neutrophils
ENSG00000254988	1.02411e-18	1.92951	0.462	0.058	2.92608e-14	Neutrophils
PTGS12	1.4475e-18	3.99878	1	0.444	4.13581e-14	Neutrophils
ENSG00000267561	2.05901e-18	4.80457	0.5	0.074	5.88301e-14	Neutrophils
VWA5A	2.17909e-18	5.70306	0.962	0.482	6.2261e-14	Neutrophils
ALOX52	2.21297e-18	3.23164	1	0.476	6.3229e-14	Neutrophils
TAL11	3.21283e-18	3.78131	0.5	0.073	9.17969e-14	Neutrophils
SIGLEC81	7.09702e-18	5.61969	0.692	0.156	2.02776e-13	Neutrophils
LOC101928304	1.08733e-17	4.30653	0.423	0.054	3.10673e-13	Neutrophils
AREG	1.34835e-17	4.94731	0.577	0.105	3.8525e-13	Neutrophils
LAX1	1.62303e-17	6.24297	0.577	0.105	4.63732e-13	Neutrophils
RAC23	2.72042e-17	3.65485	0.962	0.488	7.77278e-13	Neutrophils
SLC2A14	2.97189e-17	2.05082	0.462	0.063	8.49127e-13	Neutrophils
P-values were calculated using Wilcoxon rank sum test and adjusted according to the Bonferroni correction procedure. Avg, average; FC, fold change.
Pct, percentage of cells expressing the gene in group of interest (1) and the rest of the dataset(2).

## Sheet: Supplementary Table10
Supplementary Table 10: Top 100 human cell-type markers (Bcell)
Gene marker	P-value	Avg_log2FC	Pct,1	Pct,2	P-value adjusted	Cell type
LOC283710	0	7.94494	0.8	0.006	0	Bcell
ENSG00000253690	0	5.53202	0.72	0.004	0	Bcell
ENSG00000211674	7.87255e-276	6.41792	0.8	0.01	2.24935e-271	Bcell
PNOC	5.08037e-223	6.9572	0.72	0.01	1.45156e-218	Bcell
ENSG00000253701	9.23264e-208	5.7978	0.44	0.004	2.63795e-203	Bcell
CD79A	6.72596e-178	8.89712	0.92	0.024	1.92174e-173	Bcell
VPREB3	9.68821e-172	6.21139	0.4	0.004	2.76812e-167	Bcell
IGLC1	2.09196e-163	8.20236	0.96	0.029	5.97714e-159	Bcell
IGKJ4	1.81564e-150	5.25185	0.6	0.011	5.18765e-146	Bcell
IGLL5	7.73808e-145	8.81177	0.96	0.033	2.21092e-140	Bcell
ENSG00000253364	1.07139e-144	7.35987	0.88	0.027	3.06117e-140	Bcell
ENSG00000211673	2.28824e-144	7.92971	0.68	0.015	6.53796e-140	Bcell
IGKV3-7	1.04216e-139	6.0582	0.4	0.005	2.97767e-135	Bcell
ENSG00000253755	7.49945e-134	6.95488	0.88	0.029	2.14274e-129	Bcell
FCRLA	5.60349e-120	7.53629	0.56	0.013	1.60103e-115	Bcell
IGHV3-11	9.14497e-112	5.79003	0.36	0.005	2.6129e-107	Bcell
IGHV3-23	3.0965e-109	4.07863	0.32	0.004	8.84732e-105	Bcell
IGLV6-57	2.29838e-105	8.38097	0.52	0.012	6.56692e-101	Bcell
IGKV3-11	5.45883e-105	5.46371	0.4	0.007	1.5597e-100	Bcell
IGLC3	7.4656e-100	4.40343	0.44	0.009	2.13307e-95	Bcell
IGKJ2	6.03045e-98	5.16091	0.52	0.013	1.72302e-93	Bcell
LINC01781	3.02375e-97	5.35357	0.4	0.008	8.63944e-93	Bcell
HLA-DOB	4.4615e-94	6.958	0.92	0.048	1.27474e-89	Bcell
IGHG3	3.022e-91	8.70134	0.92	0.049	8.63445e-87	Bcell
IGHG2	5.73604e-91	7.84768	0.92	0.049	1.6389e-86	Bcell
CPNE5	4.03653e-90	6.17697	0.88	0.046	1.15332e-85	Bcell
IGHV3-30	1.75835e-89	4.4585	0.36	0.007	5.02397e-85	Bcell
IGHV3-15	4.0101e-88	7.01647	0.32	0.005	1.14577e-83	Bcell
ENSG00000240040	2.56599e-87	5.15004	0.52	0.015	7.33155e-83	Bcell
IGHV4-34	1.83545e-86	5.5583	0.28	0.004	5.24424e-82	Bcell
IGHG4	3.68406e-85	6.96525	0.76	0.035	1.05261e-80	Bcell
IGKJ1	7.38395e-82	5.42238	0.64	0.025	2.10974e-77	Bcell
IGKV3-15	1.88556e-80	5.38176	0.44	0.011	5.38741e-76	Bcell
IGLC2	2.24602e-77	6.54367	0.76	0.038	6.41734e-73	Bcell
IGHV3-53	6.20308e-77	4.7456	0.36	0.008	1.77234e-72	Bcell
TNFRSF17	3.76336e-73	7.4141	0.8	0.047	1.07527e-68	Bcell
ENAM	1.12439e-70	8.05459	0.92	0.068	3.21259e-66	Bcell
IGLC7	2.23032e-70	4.79343	0.36	0.009	6.37247e-66	Bcell
TENT5C1	1.08273e-68	6.04654	0.96	0.076	3.09357e-64	Bcell
IGHV3-7	1.20735e-66	6.21719	0.28	0.005	3.44965e-62	Bcell
IGKV3-20	5.6545e-66	7.01657	0.44	0.014	1.61561e-61	Bcell
IGKV4-1	1.80698e-65	7.91254	0.44	0.015	5.1629e-61	Bcell
IGHV3-21	2.6513e-65	6.78189	0.4	0.012	7.57529e-61	Bcell
IGHG1	7.92101e-64	8.44644	0.88	0.068	2.26319e-59	Bcell
JCHAIN	1.27053e-61	9.68763	0.92	0.079	3.63016e-57	Bcell
SDC1	5.83853e-61	7.44401	0.72	0.046	1.66818e-56	Bcell
SCNN1B	4.91452e-60	4.89461	0.36	0.011	1.40418e-55	Bcell
SMPDL3B	5.29196e-58	6.87455	0.52	0.024	1.51202e-53	Bcell
MZB1	9.11481e-55	9.97778	1	0.112	2.60428e-50	Bcell
ENSG00000227050	2.46424e-53	4.68297	0.56	0.031	7.04083e-49	Bcell
FAM30A	3.05682e-53	6.73456	0.36	0.012	8.73396e-49	Bcell
LAMP5-AS1	1.38725e-50	3.4838	0.28	0.008	3.96365e-46	Bcell
IGHV4-39	1.52151e-50	5.66096	0.28	0.007	4.34726e-46	Bcell
CD79B1	8.50637e-46	4.88771	0.88	0.095	2.43044e-41	Bcell
ADGRG5	7.85401e-45	4.50258	0.28	0.009	2.24405e-40	Bcell
ENSG00000272369	3.10035e-44	3.51042	0.6	0.042	8.85831e-40	Bcell
DERL3	2.50586e-42	8.60085	1	0.155	7.15976e-38	Bcell
STAP11	8.97072e-42	5.5142	0.44	0.023	2.56312e-37	Bcell
ENSG00000224220	2.10296e-39	4.54036	0.64	0.056	6.00856e-35	Bcell
POU2AF1	1.68348e-38	7.58453	0.92	0.136	4.81003e-34	Bcell
IGKV1-121	5.01023e-37	7.09408	0.8	0.1	1.43152e-32	Bcell
BIK	6.68993e-37	5.06999	0.28	0.011	1.91145e-32	Bcell
IGKV1-81	7.44872e-37	7.08417	0.8	0.1	2.12825e-32	Bcell
IGHA2	3.55387e-36	7.81053	0.48	0.033	1.01541e-31	Bcell
SPAG41	8.20184e-36	6.1673	0.8	0.104	2.34343e-31	Bcell
BORCS8-MEF2B	1.16039e-35	4.21593	0.56	0.046	3.31547e-31	Bcell
DCC	1.56808e-35	4.85393	0.44	0.028	4.48032e-31	Bcell
ENSG00000273062	2.34166e-35	3.00924	0.36	0.018	6.6906e-31	Bcell
ENSG00000257261	5.99908e-35	3.86042	0.68	0.068	1.71406e-30	Bcell
LIME11	2.67755e-33	4.12427	0.72	0.083	7.6503e-29	Bcell
PIM22	9.63083e-33	7.00974	1	0.213	2.75172e-28	Bcell
GZMB1	4.3659e-32	5.1849	0.52	0.044	1.24742e-27	Bcell
CD271	5.22241e-32	6.06138	0.92	0.167	1.49215e-27	Bcell
ENSG00000268509	5.71406e-32	1.9983	0.44	0.03	1.63262e-27	Bcell
CIBAR2	2.49048e-31	6.3296	0.44	0.032	7.11579e-27	Bcell
ENSG000002502641	1.24171e-30	5.06347	0.88	0.153	3.54783e-26	Bcell
IGHA11	1.90698e-30	7.14436	0.64	0.072	5.44864e-26	Bcell
ENSG000002730471	4.99018e-29	3.88849	0.6	0.065	1.42579e-24	Bcell
TNFRSF18	1.92439e-28	5.15011	0.36	0.023	5.49838e-24	Bcell
LOC100506071	2.74447e-28	4.76851	0.28	0.014	7.84149e-24	Bcell
IGKC1	1.43787e-27	7.25808	0.8	0.139	4.10828e-23	Bcell
TPD522	7.14931e-27	5.1437	0.96	0.235	2.0427e-22	Bcell
FCRLB	1.49787e-25	4.59378	0.48	0.047	4.27972e-21	Bcell
TSHR	2.48387e-25	3.80884	0.32	0.021	7.09692e-21	Bcell
MAL	4.94733e-25	4.57716	0.28	0.016	1.41355e-20	Bcell
IRF4	6.17709e-25	5.83729	0.6	0.078	1.76492e-20	Bcell
ZBP11	8.43431e-25	4.84915	0.68	0.105	2.40985e-20	Bcell
ENSG000002490961	1.01614e-24	6.31154	0.68	0.108	2.90332e-20	Bcell
H2BC5	3.56504e-24	4.79772	0.48	0.05	1.0186e-19	Bcell
FCRL51	4.71765e-24	7.55268	0.88	0.221	1.34793e-19	Bcell
CD382	2.04006e-23	5.53028	0.8	0.165	5.82887e-19	Bcell
ENSG000002489802	3.4557e-23	3.65146	0.96	0.275	9.87363e-19	Bcell
ENSG00000262420	6.72461e-23	4.01271	0.64	0.097	1.92135e-18	Bcell
IGHM	8.78705e-23	8.12422	0.32	0.023	2.51064e-18	Bcell
RASSF6	1.23269e-22	7.73757	0.76	0.156	3.52203e-18	Bcell
SLAMF72	7.27996e-22	5.01683	0.96	0.313	2.08003e-17	Bcell
P2RY10	1.27528e-21	2.53284	0.28	0.018	3.64372e-17	Bcell
DANCR1	4.31036e-21	3.74137	0.96	0.309	1.23156e-16	Bcell
ICAM31	6.00742e-21	4.30622	0.88	0.244	1.71644e-16	Bcell
PTPRCAP1	1.98072e-20	3.14039	0.88	0.229	5.65931e-16	Bcell
P-values were calculated using Wilcoxon rank sum test and adjusted according to the Bonferroni correction procedure. Avg, average; FC, fold change.
Pct, percentage of cells expressing the gene in group of interest (1) and the rest of the dataset(2).

[truncated: 53 more sheets: Supplementary Table11, Supplementary Table12, Supplementary Table13, Supplementary Table14, Supplementary Table15, Supplementary Table16, Supplementary Table17, Supplementary Table18, Supplementary Table19, Supplementary Table20, Supplementary Table21, Supplementary Table22, Supplementary Table23, Supplementary Table24, Supplementary Table25, Supplementary Table26, Supplementary Table27, Supplementary Table28, Supplementary Table29, Supplementary Table30 …]
