# Supplementary material for: Single-cell RNA sequencing reveals sex differences in the subcellular composition and associated gene-regulatory network activity of human carotid plaques
Source: Nat Cardiovasc Res. 2025 Apr 10;4(4):412–32. doi: 10.1038/s44161-025-00628-y (PMC11994450; doi:10.1038/s44161-025-00628-y)
Supplement: Supplementary file 7 — Statistical source data. [file 44161_2025_628_MOESM7_ESM.xlsx]

## Sheet: description
#Fig5

## Sheet: CT_and_TS_GRN
Cross tissue and tissue specific GRN enrichment of sex biased SMC subclusters
S.No	grn	FDR	overlap	cluster
1	106	0	1	SMC1
2	116	0.528092	5	SMC1
3	117	10.2343	21	SMC1
4	122	0	2	SMC1
5	123	0.218791	7	SMC1
6	131	0.334832	3	SMC1
7	137	0	1	SMC1
8	154	0.401045	11	SMC1
9	156	1.00866	3	SMC1
10	16	0.218791	10	SMC1
11	160	0	1	SMC1
12	168	0.14076	7	SMC1
13	170	3.12411	10	SMC1
14	171	1.00866	5	SMC1
15	176	0	1	SMC1
16	177	47.1972	53	SMC1
17	182	0.156661	2	SMC1
18	185	0.008641	2	SMC1
19	186	0.973467	5	SMC1
20	195	0	0	SMC1
21	204	1.83327	5	SMC1
22	212	3.06254	5	SMC1
23	219	0.218791	9	SMC1
24	27	1.56	11	SMC1
25	28	41.5884	58	SMC1
26	3	0.180509	2	SMC1
27	31	0.0235308	7	SMC1
28	33	0	2	SMC1
29	38	0.401045	10	SMC1
30	39	2.28997	7	SMC1
31	47	0	1	SMC1
32	49	0	1	SMC1
33	53	0	4	SMC1
34	7	0	2	SMC1
35	70	0	3	SMC1
36	82	25.1192	46	SMC1
37	87	0	1	SMC1
38	106	10.2083	22	SMC3
39	116	2.15672	9	SMC3
40	117	1.34489	9	SMC3
41	122	0.195002	9	SMC3
42	123	0.457797	9	SMC3
43	131	12.2277	17	SMC3
44	137	0	0	SMC3
45	154	2.0345	18	SMC3
46	156	10.6216	12	SMC3
47	16	0.200267	11	SMC3
48	160	7.39577	12	SMC3
49	168	0.26548	9	SMC3
50	170	0.00247819	3	SMC3
51	171	0.790619	5	SMC3
52	176	0.149703	8	SMC3
53	177	0	4	SMC3
54	182	13.7696	17	SMC3
55	185	20.7595	26	SMC3
56	186	1.7727	7	SMC3
57	195	1.85152	7	SMC3
58	204	18.6861	20	SMC3
59	212	13.7696	13	SMC3
60	219	0	1	SMC3
61	27	1.65273	12	SMC3
62	28	35.9914	56	SMC3
63	3	0	1	SMC3
64	31	0	7	SMC3
65	33	0.201329	5	SMC3
66	38	5.11662	23	SMC3
67	39	6.07831	12	SMC3
68	47	0.0451885	5	SMC3
69	49	33.9626	36	SMC3
70	53	0.00726096	7	SMC3
71	7	0.939604	11	SMC3
72	70	0	2	SMC3
73	82	15.9393	38	SMC3
74	87	0	3	SMC3
75	106	3.40043	16	SMC4
76	116	0.384829	6	SMC4
77	117	0	4	SMC4
78	122	3.45277	24	SMC4
79	123	0	8	SMC4
80	131	9.59517	17	SMC4
81	137	0.33337	6	SMC4
82	154	0.309733	15	SMC4
83	156	17.9626	19	SMC4
84	16	0.142794	14	SMC4
85	160	3.25853	9	SMC4
86	168	0.462861	13	SMC4
87	170	4.63095	15	SMC4
88	171	4.00632	12	SMC4
89	176	0.227114	11	SMC4
90	177	0	5	SMC4
91	182	14.5229	20	SMC4
92	185	14.699	24	SMC4
93	186	1.6053	8	SMC4
94	195	1.23264	7	SMC4
95	204	23.2549	26	SMC4
96	212	9.01773	11	SMC4
97	219	2.21362	22	SMC4
98	27	0.354391	10	SMC4
99	28	29.27	59	SMC4
100	3	16.567	21	SMC4
101	31	0.369552	14	SMC4
102	33	23.2418	39	SMC4
103	38	6.20273	31	SMC4
104	39	10.4802	19	SMC4
105	47	0.104301	7	SMC4
106	49	26.4202	35	SMC4
107	53	1.35084	17	SMC4
108	7	2.90893	20	SMC4
109	70	1.23588	11	SMC4
110	82	18.1555	49	SMC4
111	87	1.28651	18	SMC4
112	106	1.79199	13	SMC5
113	116	1.17997	9	SMC5
114	117	0	0	SMC5
115	122	3.47147	25	SMC5
116	123	0	8	SMC5
117	131	1.05397	6	SMC5
118	137	11.1361	25	SMC5
119	154	0	13	SMC5
120	156	18.7932	20	SMC5
121	16	3.10125	28	SMC5
122	160	1.24797	6	SMC5
123	168	0.180351	12	SMC5
124	170	10.2916	23	SMC5
125	171	29.4437	38	SMC5
126	176	1.80416	19	SMC5
127	177	0	5	SMC5
128	182	22.4295	27	SMC5
129	185	10.1772	20	SMC5
130	186	0.0890769	4	SMC5
131	195	1.08576	7	SMC5
132	204	2.99495	8	SMC5
133	212	6.3536	9	SMC5
134	219	0	9	SMC5
135	27	0.195111	10	SMC5
136	28	21.9666	52	SMC5
137	3	4.50315	10	SMC5
138	31	8.73993	37	SMC5
139	33	5.53894	19	SMC5
140	38	8.16052	36	SMC5
141	39	13.9586	23	SMC5
142	47	4.37062	20	SMC5
143	49	17.7167	28	SMC5
144	53	9.72584	36	SMC5
145	7	1.81582	18	SMC5
146	70	5.26921	20	SMC5
147	82	15.5272	47	SMC5
148	87	0	7	SMC5
149	106	0.126732	3	SMC8
150	116	0.354489	3	SMC8
151	117	0	1	SMC8
152	122	0.201474	5	SMC8
153	123	0	2	SMC8
154	131	5.50781	8	SMC8
155	137	0	1	SMC8
156	154	0.270463	6	SMC8
157	156	1.46124	3	SMC8
158	16	0	1	SMC8
159	160	0.889713	3	SMC8
160	168	1.40515	8	SMC8
161	170	0	1	SMC8
162	171	0	1	SMC8
163	176	0	2	SMC8
164	177	0.432433	4	SMC8
165	182	1.68407	4	SMC8
166	185	1.18906	4	SMC8
167	186	3.58413	7	SMC8
168	195	0	1	SMC8
169	204	0.399801	2	SMC8
170	212	1.68407	3	SMC8
171	219	0	1	SMC8
172	27	1.40515	7	SMC8
173	28	11.7721	21	SMC8
174	3	0	1	SMC8
175	31	0	4	SMC8
176	33	0	1	SMC8
177	38	1.88894	10	SMC8
178	39	11.341	13	SMC8
179	47	0.0353821	3	SMC8
180	49	1.16338	4	SMC8
181	53	0	2	SMC8
182	7	0	0	SMC8
183	70	0	1	SMC8
184	82	10.9747	21	SMC8
185	87	0	2	SMC8
186	106	1.49626	7	SMC9
187	116	0.600326	4	SMC9
188	117	0.305491	4	SMC9
189	122	0.408312	7	SMC9
190	123	0.39585	6	SMC9
191	131	1.18068	4	SMC9
192	137	0.183752	3	SMC9
193	154	0	5	SMC9
194	156	0.0513817	1	SMC9
195	16	0.177989	7	SMC9
196	160	0.241997	2	SMC9
197	168	0	3	SMC9
198	170	0	1	SMC9
199	171	3.76953	8	SMC9
200	176	0	3	SMC9
201	177	2.54826	9	SMC9
202	182	0.828186	3	SMC9
203	185	0.0819172	2	SMC9
204	186	2.86973	7	SMC9
205	195	10.1593	14	SMC9
206	204	0.340711	2	SMC9
207	212	0.758429	2	SMC9
208	219	0.10392	6	SMC9
209	27	2.82051	11	SMC9
210	28	3.76953	14	SMC9
211	3	3.289	6	SMC9
212	31	2.04521	12	SMC9
213	33	5.22868	12	SMC9
214	38	2.98209	14	SMC9
215	39	13.1367	16	SMC9
216	47	0	2	SMC9
217	49	7.58503	12	SMC9
218	53	1.55719	10	SMC9
219	7	0.382947	6	SMC9
220	70	0.0483371	3	SMC9
221	82	4.94838	17	SMC9
222	87	0	4	SMC9

## Sheet: arterial_wall_GRN
Arterial wall specific GRN enrichment of sex biased SMC subclusters
S.No	grn	FDR	overlap	cluster
1	106	0	1	SMC1
2	122	0	2	SMC1
3	154	0.401045	11	SMC1
4	170	3.12411	10	SMC1
5	177	47.1972	53	SMC1
6	195	0	0	SMC1
7	3	0.180509	2	SMC1
8	33	0	2	SMC1
9	39	2.28997	7	SMC1
10	49	0	1	SMC1
11	82	25.1192	46	SMC1
12	106	10.2083	22	SMC3
13	122	0.195002	9	SMC3
14	154	2.0345	18	SMC3
15	170	0.00247819	3	SMC3
16	177	0	4	SMC3
17	195	1.85152	7	SMC3
18	3	0	1	SMC3
19	33	0.201329	5	SMC3
20	39	6.07831	12	SMC3
21	49	33.9626	36	SMC3
22	82	15.9393	38	SMC3
23	106	3.40043	16	SMC4
24	122	3.45277	24	SMC4
25	154	0.309733	15	SMC4
26	170	4.63095	15	SMC4
27	177	0	5	SMC4
28	195	1.23264	7	SMC4
29	3	16.567	21	SMC4
30	33	23.2418	39	SMC4
31	39	10.4802	19	SMC4
32	49	26.4202	35	SMC4
33	82	18.1555	49	SMC4
34	106	1.79199	13	SMC5
35	122	3.47147	25	SMC5
36	154	0	13	SMC5
37	170	10.2916	23	SMC5
38	177	0	5	SMC5
39	195	1.08576	7	SMC5
40	3	4.50315	10	SMC5
41	33	5.53894	19	SMC5
42	39	13.9586	23	SMC5
43	49	17.7167	28	SMC5
44	82	15.5272	47	SMC5
45	106	0.126732	3	SMC8
46	122	0.201474	5	SMC8
47	154	0.270463	6	SMC8
48	170	0	1	SMC8
49	177	0.432433	4	SMC8
50	195	0	1	SMC8
51	3	0	1	SMC8
52	33	0	1	SMC8
53	39	11.341	13	SMC8
54	49	1.16338	4	SMC8
55	82	10.9747	21	SMC8
56	106	1.49626	7	SMC9
57	122	0.408312	7	SMC9
58	154	0	5	SMC9
59	170	0	1	SMC9
60	177	2.54826	9	SMC9
61	195	10.1593	14	SMC9
62	3	3.289	6	SMC9
63	33	5.22868	12	SMC9
64	39	13.1367	16	SMC9
65	49	7.58503	12	SMC9
66	82	4.94838	17	SMC9

## Sheet: GRN177
S.No	id	CAD.DEG	Gender.DEG	SYNTAX	DUKE	Diseased.vessels	lesions	BMI	CRP	HbA1c	Waist.Hip	P.Chol	fP.LDL.Chol	fP.HDL.Chol	fP.TG	tissue	annotation	ENSEMBL	key
1	AOR_ARID5B_ENSG00000150347.14	0.0320724	0.0739736	-0.0307017	0.0376546	-0.0227101	-0.059019	-0.108183	-0.0240746	-0.0121657	-0.00888248	0.0556214	0.0857298	-0.00438518	-0.00121933	SMC	ARID5B	ENSG00000150347.14	10
2	AOR_CEBPG_ENSG00000153879.8	-0.217669	0.111799	-0.00376879	0.0204726	-0.0108928	0.00107426	-0.0694229	-0.0467119	0.0130374	0.000404531	0.00532899	0.0294259	-0.0181228	-0.00593127	EC	CEBPG	ENSG00000153879.8	10
3	AOR_RIMKLB_ENSG00000166532.15	0.154408	-0.135087	0.0745533	0.0653389	0.0173694	0.0337431	0.0326402	-0.0334636	-0.0220127	0.0549314	-0.0342211	0.0433281	-0.103147	-0.00809759	EC	RIMKLB	ENSG00000166532.15	10
4	AOR_USP31_ENSG00000103404.14	0.185148	0.00817671	0.0231418	0.0235282	0.00805052	-0.00679427	0.0841036	0.0144439	-0.0318609	0.0928879	-0.000958981	0.09262	-0.103191	0.0495966	EC	USP31	ENSG00000103404.14	10
5	AOR_ELF2_ENSG00000109381.19	-0.0426465	-0.0448663	0.0350073	-0.0197675	-0.0218144	-0.00165403	0.0380549	-0.103741	-0.0360677	0.102057	-0.0315909	0.0446605	-0.111185	-0.0100774	EC	ELF2	ENSG00000109381.19	10
6	AOR_ZBTB21_ENSG00000173276.13	0.294612	-0.0419125	0.0859712	0.085076	-0.00462289	0.082666	-0.0704003	0.00872159	0.011432	0.0436551	0.0222106	0.0800948	-0.00975233	0.00129185	SMC	ZBTB21	ENSG00000173276.13	10
7	AOR_BACH2_ENSG00000112182.14	0.344428	-0.0819794	0.0769775	0.0696648	0.00896364	0.0728763	0.0955863	-0.0333898	-0.0352833	0.0409188	0.0481422	0.0259575	-0.0280152	0.0598712	SMC	BACH2	ENSG00000112182.14	10
8	AOR_NT5C2_ENSG00000076685.18	0.225099	0.0140842	0.0766199	0.0553461	-0.004731	0.0182638	-0.0268438	-0.046356	-0.0591292	0.0681275	0.0274898	0.0207241	-0.0201125	0.0120985	MP	NT5C2	ENSG00000076685.18	10
9	AOR_SLC12A6_ENSG00000140199.11	0.221651	0.112737	0.0345214	0.0775387	0.0252541	-0.0356829	-0.0687033	0.00345741	-0.065145	-0.00301203	0.0368554	0.0546357	0.000914787	0.0274935	EC	SLC12A6	ENSG00000140199.11	10
10	AOR_BVES_ENSG00000112276.13	-0.178145	-0.0544325	0.0386627	0.0394642	0.00364052	-0.0211961	0.0637999	0.0827098	0.00263834	0.0374913	0.0384495	-0.0125256	0.0804721	0.0760451	SMC	BVES	ENSG00000112276.13	10
11	AOR_TC2N_ENSG00000165929.12	0.12057	0.254257	0.094649	0.0434861	0.00377558	0.0127187	-0.0252449	0.0119328	-0.022614	0.0607376	0.0478788	0.0746138	-0.0426251	0.032036	SMC	TC2N	ENSG00000165929.12	10
12	AOR_EOGT_ENSG00000163378.13	0.00053689	-0.00779189	0.0854956	0.0313847	-0.00581651	0.0276859	0.0555913	-0.000895684	-0.0323532	0.0841874	-0.0564802	-0.00373257	-0.0882394	0.0010976	SMC	EOGT	ENSG00000163378.13	10
13	AOR_CCT8_ENSG00000156261.12	-0.284304	0.0860857	-0.00921527	0.004557	-0.0162006	-0.0598733	-0.0648928	-0.113106	-0.0352504	0.06841	0.0647327	0.0499741	-0.035652	0.0269627	EC	CCT8	ENSG00000156261.12	10
14	AOR_ILK_ENSG00000166333.13	0.456432	0.0164116	0.109567	0.0794224	-0.0184428	0.0399251	-0.0131301	0.0172658	0.00248416	0.0166534	-0.0440181	-0.139732	0.0967672	0.0227692	SMC	ILK	ENSG00000166333.13	10
15	AOR_FAM26E_ENSG00000178033.5	-0.145645	-0.089786	0.082487	0.0622679	-0.0414734	-0.0141008	-0.0527977	-0.0766916	-0.0186824	0.0429574	0.0530294	-0.00061145	0.0420367	0.013027	AOR	FAM26E	ENSG00000178033.5	10
16	AOR_MYL12A_ENSG00000101608.12	-0.241599	0.0464908	0.0668738	0.0685005	-0.039017	0.0279012	-0.0656351	-0.0291251	0.00633779	0.0221607	0.0186475	-0.0736597	0.0711379	-0.0191814	EC	MYL12A	ENSG00000101608.12	10
17	AOR_KCNMB1_ENSG00000145936.8	-0.14027	0.0541397	0.0401812	0.0503533	-0.0329012	0.000731537	0.0295575	-0.00385555	-0.022115	0.0368363	-0.0878371	-0.164075	0.0763366	-0.00856932	SMC	KCNMB1	ENSG00000145936.8	10
18	AOR_CXXC5_ENSG00000171604.11	-0.118894	-0.111694	0.0728406	0.0342418	0.0225833	0.049439	0.0575424	0.0716277	-0.0535021	-0.0505693	-0.0307938	-0.12743	0.109543	0.0112724	MP	CXXC5	ENSG00000171604.11	10
19	AOR_PPM1B_ENSG00000138032.20	-0.0874322	-0.0298777	0.0740051	0.0587698	0.0480475	0.0396498	0.0127809	-0.0230445	0.0495292	0.021615	0.0186042	-0.0153469	0.0226273	0.0579221	SMC	PPM1B	ENSG00000138032.20	10
20	AOR_C3orf70_ENSG00000187068.2	-0.2291	0.0524501	-0.0025768	-0.0266107	-0.0179614	0.0120786	0.100843	0.052659	-0.0158698	-0.0137863	0.000403657	-0.00808728	0.0562225	0.00801631	EC	C3orf70	ENSG00000187068.2	10
21	AOR_ATP2A2_ENSG00000174437.16	0.0798632	0.0654321	0.0280952	0.0402281	0.00133788	-0.0442699	0.0270673	0.108635	-0.0274491	0.0219667	0.010764	0.0486787	-0.0241477	0.0534829	SMC	ATP2A2	ENSG00000174437.16	10
22	AOR_CREB5_ENSG00000146592.16	0.647459	0.012043	0.075087	0.0969621	0.0111435	0.0486232	0.0310087	-0.0126976	-0.0128802	0.0507914	0.0627778	0.125528	-0.07077	0.0317441	MP	CREB5	ENSG00000146592.16	10
23	AOR_SRF_ENSG00000112658.7	-0.24772	0.0402239	0.0516552	0.0383504	0.00982177	0.00973753	0.0409145	0.0634405	0.000984215	-0.0175203	-0.0131411	-0.131283	0.120248	0.0347397	SMC	SRF	ENSG00000112658.7	10
24	AOR_HSPA4_ENSG00000170606.13	-0.190089	0.0124289	0.0923017	-0.00944137	-0.0355938	0.0349225	-0.0327007	0.0386055	0.0368823	0.0395222	0.0497425	0.041539	0.00307414	0.0339143	EC	HSPA4	ENSG00000170606.13	10
25	AOR_PDLIM5_ENSG00000163110.14	-0.0149577	0.0287665	0.102963	0.00206984	-0.042622	0.00882808	-0.0957834	-0.0693798	0.0276354	0.0341359	-0.0120651	-0.0365413	0.0495432	-0.0282033	SMC	PDLIM5	ENSG00000163110.14	10
26	AOR_PGR_ENSG00000082175.14	-0.0246554	-0.0498185	0.0801966	0.0137842	0.0620796	0.0117342	0.0837007	0.0175781	0.0236294	0.0482475	-0.0340228	0.019329	-0.0796384	0.031383	SMC	PGR	ENSG00000082175.14	10
27	AOR_KLHL42_ENSG00000087448.9	-0.132719	-0.0138705	0.0669179	0.00860005	-0.0105307	-0.01374	0.078532	-0.0150384	0.0131474	0.0297696	0.0124233	0.00104203	0.00772366	0.0399586	SMC	KLHL42	ENSG00000087448.9	10
28	AOR_PPP2R3A_ENSG00000073711.10	0.084181	0.037787	0.0635386	0.0301969	-0.00545265	-0.00423689	0.0315784	0.032807	-0.059169	0.0581003	0.0434058	0.057757	-0.114739	0.0744229	EC	PPP2R3A	ENSG00000073711.10	10
29	AOR_TBC1D1_ENSG00000065882.15	-0.0539837	-0.0570751	0.108442	0.0580881	-0.0270715	0.00399227	0.0270762	-0.00660628	0.0193241	0.0694046	0.0335373	-0.0402077	0.0482444	0.0862714	EC	TBC1D1	ENSG00000065882.15	10
30	AOR_ADAMTS6_ENSG00000049192.14	-0.0474809	-0.17603	-0.0179948	-0.0119474	-0.0771664	-0.0591404	0.0529053	-0.0702719	-0.0949143	-0.00206588	0.0907005	0.089282	-0.0248342	0.059454	EC	ADAMTS6	ENSG00000049192.14	10
31	AOR_MTTP_ENSG00000138823.12	0.261727	-0.505775	-0.0229379	-0.034952	-0.121102	-0.0513863	0.0933243	-0.0384267	0.01856	0.0162072	-0.0259367	-0.0637616	0.00599388	0.044499	SMC	MTTP	ENSG00000138823.12	10
32	AOR_HMCN1_ENSG00000143341.11	0.2488	0.0794806	0.0851073	0.0275236	-0.00646272	0.00449166	-0.0630059	-0.017931	-0.103204	0.0370982	0.00396331	0.0861694	-0.0659914	0.0493042	SMC	HMCN1	ENSG00000143341.11	10
33	AOR_FOXN3_ENSG00000053254.15	-0.0796397	0.0228787	-0.0159885	-0.00709086	-0.0270411	-0.0319227	0.101605	-0.00107673	-0.041512	0.0358724	0.0612022	0.0111121	0.00466436	0.109631	MP	FOXN3	ENSG00000053254.15	10
34	AOR_LONRF2_ENSG00000170500.12	-0.0721926	-0.229605	0.0264095	-0.0204188	0.0432744	0.0133067	0.157031	0.0112957	0.014575	0.033894	-0.0598285	-0.0507095	0.0405789	0.0522419	SMC	LONRF2	ENSG00000170500.12	10
35	AOR_SORBS1_ENSG00000095637.21	-0.0632307	0.104758	0.0111058	0.0333438	-0.0424879	-0.0355222	0.076051	0.0167292	-0.0177696	0.00872078	-0.0346477	-0.0763338	0.0556001	-0.0268362	SMC	SORBS1	ENSG00000095637.21	10
36	AOR_MPP7_ENSG00000150054.18	-0.0751829	0.122154	0.081063	0.0307809	0.0347021	0.0163409	0.0785478	0.00190467	0.00638642	0.111735	0.0163496	0.02947	-0.0625862	0.0755745	SMC	MPP7	ENSG00000150054.18	10
37	AOR_NALCN_ENSG00000102452.15	0.0807536	0.00997964	0.0548689	-0.0225873	-0.056404	-0.00887084	0.0500102	-0.0477432	-0.0822121	0.0767186	-0.0525006	-0.0165824	0.00526352	0.0186883	SMC	NALCN	ENSG00000102452.15	10
38	AOR_DDAH1_ENSG00000153904.18	-0.119485	0.012985	0.0611089	-0.0285668	-0.0200361	0.0015673	-0.0615659	-0.0181189	-0.119456	-0.00538555	0.0357053	-0.0409001	0.061276	0.0428242	SMC	DDAH1	ENSG00000153904.18	10
39	AOR_ZNF608_ENSG00000168916.15	0.0564888	0.0933197	-0.087892	-0.106814	-0.0381035	-0.0540967	0.0270743	0.141026	-0.0659033	-0.0264572	-0.0550919	0.00156834	-0.0359211	0.00466315	EC	ZNF608	ENSG00000168916.15	10
40	AOR_KCNB2_ENSG00000182674.5	0.971935	0.0649218	0.0426297	0.0714256	0.0150259	0.00169335	-0.0201273	-0.0290884	-0.0923396	0.0129457	0.0784354	0.0673062	-0.0739785	0.0428863	EC	KCNB2	ENSG00000182674.5	10
41	AOR_ZNF462_ENSG00000148143.12	-0.0619576	-0.0213366	-0.118376	-0.0867524	-0.014598	-0.0484863	0.030462	0.0951228	-0.00911235	-0.0692273	-0.035182	-0.0172512	-0.0228569	-0.0101399	EC	ZNF462	ENSG00000148143.12	10
42	AOR_ABHD17B_ENSG00000107362.13	-0.116703	-0.15032	0.0727488	0.144481	0.0161244	-0.000548995	-0.145534	-0.0579555	0.00386977	-0.0251993	0.0624105	0.0644851	-0.023447	-0.00787229	EC	ABHD17B	ENSG00000107362.13	5
43	AOR_ABRA_ENSG00000174429.3	0.340052	-0.411537	0.0064793	0.0460522	-0.0100669	0.0093037	-0.139687	-0.0287843	-0.0172782	-0.012392	0.110618	0.0978554	0.0248284	0.0114599	SMC	ABRA	ENSG00000174429.3	5
44	AOR_ACOT9_ENSG00000123130.16	-0.0980872	-0.0212555	0.0872142	0.0445098	-0.0286855	0.0430926	-0.0235466	-0.0538081	0.00404742	0.00799312	0.00370512	-0.00148827	0.0501696	-0.0163951	MP	ACOT9	ENSG00000123130.16	5
45	AOR_ACTN2_ENSG00000077522.12	0.0875393	-0.251604	0.0214203	0.0777059	0.0116017	0.00891034	0.179146	0.0376222	0.0496925	0.0867991	-0.069801	-0.0553807	-0.0308516	0.0780793	SMC	ACTN2	ENSG00000077522.12	5
46	AOR_AEBP2_ENSG00000139154.14	-0.00550185	-0.0570745	0.0321295	-0.0427447	0.0214368	0.0113832	0.0455569	0.0424155	0.0153704	0.0397381	-0.0303964	0.0391695	-0.0747863	0.0330277	SMC	AEBP2	ENSG00000139154.14	5
47	AOR_AFF4_ENSG00000072364.12	0.186689	-0.00255624	0.0583478	-0.0268189	-0.0365041	0.0298767	-0.0693926	-0.0439917	-0.0387498	0.0471254	0.00983584	0.0957879	-0.0673164	-0.00869779	MP	AFF4	ENSG00000072364.12	5
48	AOR_AKAP6_ENSG00000151320.10	0.410837	-0.0777159	0.131785	0.0597426	0.0212316	0.0449886	0.0289332	0.0203253	-0.0274622	0.0811414	-0.0176115	0.0706115	-0.160323	0.0400132	SMC	AKAP6	ENSG00000151320.10	5
49	AOR_ARHGEF9_ENSG00000131089.13	0.124934	0.0225226	0.0675813	0.0348628	-0.0364049	-0.0224199	-0.100868	-0.0557639	-0.0139137	-0.00642966	-0.0131316	-0.0300089	0.0252146	0.00553204	SMC	ARHGEF9	ENSG00000131089.13	5
50	AOR_ARSJ_ENSG00000180801.12	0.119281	-0.0891108	0.0953841	0.0565635	-0.00616967	0.033994	-0.0495428	-0.0282032	-0.050279	0.0689959	0.0180142	0.0531447	-0.0404321	0.00978708	SMC	ARSJ	ENSG00000180801.12	5
51	AOR_ATG14_ENSG00000126775.8	-0.0530198	0.0531425	0.0455853	0.0935257	-0.0261552	0.0231476	0.0417271	0.0105374	-0.0686011	0.08712	-0.0168033	-0.0194756	-0.0937339	0.0646316	MP	ATG14	ENSG00000126775.8	5
52	AOR_B3GALNT2_ENSG00000162885.12	0.0618557	-0.0982941	0.0548908	0.0492197	-0.0108974	0.009306	-0.00606633	-0.0525549	0.0302403	0.0637291	-0.00650991	0.0341772	-0.0517802	0.0208833	MP	B3GALNT2	ENSG00000162885.12	5
53	AOR_BAMBI_ENSG00000095739.10	-0.0422676	-0.20366	0.0357107	0.131753	0.0408841	0.00476203	-0.0345896	0.00127095	-0.00156151	0.0114581	0.0360644	0.0374564	0.000992945	0.0148254	EC	BAMBI	ENSG00000095739.10	5
54	AOR_BDNF_ENSG00000176697.18	0.722424	0.39692	0.0909475	0.139271	0.0188903	0.013704	-0.169389	-0.0466198	-0.0752742	-0.0154313	0.0578019	0.102661	-0.0368989	-0.00907179	SMC	BDNF	ENSG00000176697.18	5
55	AOR_BMP2_ENSG00000125845.6	-0.0591903	-0.266563	0.0240347	0.126622	0.0300211	0.0573277	-0.0160514	-0.00256137	0.0023903	-0.0289709	0.0409642	0.0327283	-0.0111054	0.0561854	EC	BMP2	ENSG00000125845.6	5
56	AOR_C10orf71_ENSG00000177354.11	-0.169111	-0.163512	0.00667919	0.0133563	-0.0267539	-0.000336839	0.0966816	0.0420651	0.0287614	0.0296083	0.0109717	-0.0446812	-0.00792526	0.0907688	AOR	C10orf71	ENSG00000177354.11	5
57	AOR_CASP3_ENSG00000164305.17	-0.116515	0.0599993	0.0546912	0.109621	0.024916	0.0509938	-0.127952	-0.0292984	-0.00757345	0.0312027	0.0807028	0.14521	-0.0573122	0.00115982	EC	CASP3	ENSG00000164305.17	5
58	AOR_CATSPERB_ENSG00000133962.7	0.180454	0.242103	0.0533025	0.00900086	-0.00785851	0.0268407	0.0362143	0.0188228	0.000315737	0.0850658	0.0732371	0.102464	-0.0100659	-0.00340884	SMC	CATSPERB	ENSG00000133962.7	5
59	AOR_CBX1_ENSG00000108468.14	-0.275557	0.00475629	-0.0158302	-0.000318282	-0.0274827	-0.0301564	0.0513917	-0.0265464	-0.0239245	0.038122	0.0241774	-0.0535565	0.0646344	0.0788624	EC	CBX1	ENSG00000108468.14	5
60	AOR_CD200_ENSG00000091972.18	-0.130367	-0.0231901	0.0466607	0.0747877	-0.0102438	-0.0115536	-0.146182	-0.0534578	-0.0297102	-0.0260822	0.0328422	-0.0243307	0.0500152	-0.0381348	EC	CD200	ENSG00000091972.18	5
61	AOR_CDKL5_ENSG00000008086.10	0.0980454	-0.0958264	0.0699757	0.00980328	-0.00382477	0.0319541	-0.0463983	-0.021201	-0.0365752	-0.0251643	0.0141408	0.0163447	-0.0426096	0.0282664	EC	CDKL5	ENSG00000008086.10	5
62	AOR_CDV3_ENSG00000091527.15	-0.223176	0.0397169	0.0737364	0.060588	-0.0113323	0.0550862	-0.0776802	-0.0562468	-0.0130002	0.030956	0.0885459	0.0588257	0.0154317	0.0038886	MP	CDV3	ENSG00000091527.15	5
63	AOR_CHSY3_ENSG00000198108.3	0.0921304	0.0177765	0.0409708	0.0822999	-0.0314905	-0.0190507	-0.116701	-0.0944582	-0.108514	0.0314537	0.0429083	0.0846005	-0.0429411	-0.00874203	SMC	CHSY3	ENSG00000198108.3	5
64	AOR_CLDND1_ENSG00000080822.16	-0.168565	-0.0195047	0.00691991	-0.00799074	-0.0169622	-0.0186181	-0.0901663	-0.040961	-0.0176106	0.0174729	0.0338247	0.0267866	-0.00798073	-0.0269474	SMC	CLDND1	ENSG00000080822.16	5
65	AOR_CMKLR1_ENSG00000174600.13	0.028992	-0.161353	0.0198663	-0.0468068	-0.0508624	0.0678052	0.00749612	0.0573206	-0.0343636	0.0111753	0.0321552	0.032911	0.0286108	0.0317252	MP	CMKLR1	ENSG00000174600.13	5
66	AOR_CNN1_ENSG00000130176.7	-0.212599	0.0978707	0.0433849	0.059432	-0.0157125	-0.0121248	0.0638141	0.0247454	-0.0216148	0.0270258	0.0160563	-0.0650953	0.0896786	0.0780647	SMC	CNN1	ENSG00000130176.7	5
67	AOR_CNNM2_ENSG00000148842.17	0.484028	-0.118762	0.0347057	0.0495038	0.0208952	-0.0184489	-0.0697576	0.00826455	-0.0744437	0.000999581	0.00135189	0.044849	-0.0693658	0.0159507	MP	CNNM2	ENSG00000148842.17	5
68	AOR_CNOT2_ENSG00000111596.11	-0.0165329	-0.0195945	0.0206994	-0.0400162	-0.0194224	-0.0240763	-0.0606004	-0.070487	-0.0737629	0.0561201	0.0527795	0.116876	-0.0621361	-0.0139225	EC	CNOT2	ENSG00000111596.11	5
69	AOR_CNTN4_ENSG00000144619.14	-0.030824	0.142447	0.0366514	0.0380685	0.0231441	-0.0256023	0.115355	-0.00301594	-0.0236836	0.0478723	0.0122736	0.00817401	-0.0153405	0.0607593	SMC	CNTN4	ENSG00000144619.14	5
70	AOR_CPEB2_ENSG00000137449.15	0.292376	-0.0774141	0.0885411	0.065838	0.00484299	0.0469108	-0.0852416	0.0125717	0.0329571	0.0439908	0.0539659	0.110208	-0.0307881	-0.0234705	SMC	CPEB2	ENSG00000137449.15	5
71	AOR_CRY1_ENSG00000008405.11	0.0430209	-0.00421609	0.0330633	0.0107351	-0.00559997	-0.0183141	-0.0440833	-0.0392474	-0.0476904	0.0349915	0.0473374	0.103692	-0.0179547	0.0187858	EC	CRY1	ENSG00000008405.11	5
72	AOR_CYP2R1_ENSG00000186104.10	0.0943297	-0.0140975	0.0498247	0.0156765	0.0152769	0.03289	-0.0114988	-0.068208	-0.0522539	-0.0264678	0.00970784	0.0670884	-0.136668	0.0169878	MP	CYP2R1	ENSG00000186104.10	5
73	AOR_DAPK3_ENSG00000167657.11	0.0349052	0.00581901	0.0586855	0.101416	-0.00855886	-0.0158721	0.0366636	-0.018169	0.0383516	0.00892726	-0.0139405	-0.075139	0.0576057	0.0437267	EC	DAPK3	ENSG00000167657.11	5
74	AOR_DLC1_ENSG00000164741.14	0.325619	0.0539136	0.0769762	0.10511	0.00148024	0.0176117	-0.124645	-0.048934	-0.042025	-0.013052	-0.00673303	0.00514514	0.0285434	-0.0401135	EC	DLC1	ENSG00000164741.14	5
75	AOR_DNAJA4_ENSG00000140403.12	0.345694	0.227189	0.0592167	0.0708996	-0.0167244	0.0184592	0.0437509	0.0535112	0.00994257	0.0630883	0.0198909	0.0398356	0.010577	0.0661941	MP	DNAJA4	ENSG00000140403.12	5
76	AOR_DNAJB4_ENSG00000162616.8	-0.188012	-0.0623883	0.0244158	0.0648791	0.0141215	-0.0144605	-0.125647	-0.044823	-0.00195727	0.0211346	0.0500935	0.0913535	-0.0559288	-0.00164942	EC	DNAJB4	ENSG00000162616.8	5
77	AOR_DNAJB5_ENSG00000137094.14	0.24382	0.0396688	0.0991382	0.110891	0.00949932	0.0436092	-0.0410327	0.00474975	0.00711227	0.0204833	0.0320263	-0.0114751	0.0449806	0.0404998	SMC	DNAJB5	ENSG00000137094.14	5
78	AOR_DUSP16_ENSG00000111266.8	0.217117	-0.0113941	0.0786739	0.0913963	0.0541874	0.0274242	-0.079543	-0.00945493	0.0029541	0.024195	0.0381176	0.0943912	-0.0505876	0.0408753	MP	DUSP16	ENSG00000111266.8	5
79	AOR_ENAH_ENSG00000154380.17	0.090031	0.268165	0.0772909	0.055892	0.015624	0.0196427	0.0302822	0.00809135	-0.000322073	0.0789675	0.000402089	0.0391801	-0.062419	0.0437508	SMC	ENAH	ENSG00000154380.17	5
80	AOR_FEM1B_ENSG00000169018.5	-0.0426295	-0.0328385	0.0440397	0.0102592	0.0138726	0.030242	-0.0806145	-0.0411971	-0.0203661	0.015323	0.0713878	0.105398	-0.0680201	0.0151455	SMC	FEM1B	ENSG00000169018.5	5
81	AOR_FIBIN_ENSG00000176971.3	-0.182327	-0.111319	0.0665487	0.0857068	0.00394256	-0.00148242	-0.00123067	-0.0605481	-0.00444816	0.0272113	0.0828329	0.0178262	0.020467	0.038396	SMC	FIBIN	ENSG00000176971.3	5
82	AOR_FILIP1L_ENSG00000168386.18	-0.0434427	0.248254	0.0827916	0.119638	0.00969342	0.0365663	-0.0582716	0.0254673	-0.0254302	0.0147482	0.0243467	0.0165271	-0.0621938	0.0653825	SMC	FILIP1L	ENSG00000168386.18	5
83	AOR_FMNL2_ENSG00000157827.19	-0.00159464	0.0100304	0.0376393	0.00137187	-0.0434866	0.0773566	0.0455071	0.0145218	-0.0107063	0.0369102	0.0783879	0.162293	-0.160223	0.0246057	MP	FMNL2	ENSG00000157827.19	5
84	AOR_FMO4_ENSG00000076258.9	0.0528666	-0.0689843	0.0799374	0.0485173	-0.00127233	0.0341298	0.0702224	0.0278304	0.0344864	0.0754045	0.0423006	0.0402328	-0.0573721	0.0710101	SMC	FMO4	ENSG00000076258.9	5
85	AOR_FZD6_ENSG00000164930.11	-0.0264996	-0.0652752	0.0451499	0.00817725	0.0208192	-0.0433538	-0.104002	-0.141864	-0.0584579	-0.00029084	0.0533085	0.0815281	-0.0728343	-0.00127558	EC	FZD6	ENSG00000164930.11	5
86	AOR_GAREM_ENSG00000141441.15	0.192973	-0.0502809	0.0197678	0.0492338	0.0345429	0.0187354	-0.00204469	0.0489569	-0.0699978	0.0168118	0.0485482	0.0825716	-0.0175761	0.0493957	AOR	GAREM	ENSG00000141441.15	5
87	AOR_GLIPR1_ENSG00000139278.9	-0.169473	0.134045	0.0664472	0.0590987	-0.00527866	0.0376271	-0.0920576	0.00175164	-0.0447049	0.019459	0.0406336	0.0510534	-0.0715782	0.0158683	MP	GLIPR1	ENSG00000139278.9	5
88	AOR_GRK5_ENSG00000198873.11	-0.103752	0.142072	0.0215946	0.0673215	0.0166871	-0.0322842	0.0607494	0.0313214	-0.0252168	0.0186794	0.0428262	-0.0615117	0.0627397	0.0594946	SMC	GRK5	ENSG00000198873.11	5
89	AOR_HACD1_ENSG00000165996.13	0.0475067	-0.0825975	0.109801	0.0721423	-0.0194024	0.0297704	-0.00966178	0.0326257	0.00542499	0.0344647	-0.0311455	-0.00909565	-0.0128502	-0.00154083	SMC	HACD1	ENSG00000165996.13	5
90	AOR_HDAC1P2_ENSG00000233012.2	1.06682	-0.164937	0.00582411	0.0205084	0.0404328	-0.00440588	-0.0134074	0.0270569	0.0212893	0.0231932	-0.10099	0.0357364	-0.118022	-0.000103383	AOR	HDAC1P2	ENSG00000233012.2	5
91	AOR_HECA_ENSG00000112406.4	-0.0158332	0.0180449	0.0493598	0.0105833	0.0107306	0.0159194	-0.0988544	-0.00135005	0.0278871	-0.0233494	0.111453	0.112993	0.00913408	0.0137267	MP	HECA	ENSG00000112406.4	5
92	AOR_HINT2P1_ENSG00000230398.1	1.0536	-0.183066	0.0497269	0.0131846	0.0272975	0.0534277	0.0488225	0.0514362	-0.0210582	0.0320004	-0.0262417	0.0494071	-0.096795	-0.0351767	AOR	HINT2P1	ENSG00000230398.1	5
93	AOR_HSPB8_ENSG00000152137.6	0.0957277	0.0117723	0.119057	0.146163	0.00128329	0.0390797	-0.020969	0.0388163	-0.00897481	-0.0175028	-0.00504852	-0.0467195	0.0761251	0.00733038	SMC	HSPB8	ENSG00000152137.6	5
94	AOR_IGFBPL1_ENSG00000137142.4	0.138586	0.119437	0.0989401	0.0531046	-0.0350575	0.0405882	0.0548855	0.0298871	0.0106749	0.0637583	0.0275337	-0.0555332	0.092589	0.077223	SMC	IGFBPL1	ENSG00000137142.4	5
95	AOR_IPO5_ENSG00000065150.18	-0.223556	0.0701891	-0.0143806	-0.0408847	0.0294708	-0.0448327	-0.00711106	-0.0750693	0.0464225	0.0388004	0.0271677	-0.00746902	0.0189938	0.0216413	SMC	IPO5	ENSG00000065150.18	5
96	AOR_IQCJ-SCHIP1_ENSG00000250588.6	NA	-0.106317	0.0642693	0.132956	0.0214839	0.0326991	-0.079382	-0.070634	-0.00694831	0.0185189	-0.0258777	0.0117905	-0.00477716	-0.00662203	AOR	IQCJ-SCHIP1	ENSG00000250588.6	5
97	AOR_KIF1B_ENSG00000054523.17	0.191747	-0.0639149	0.0463335	-0.027795	0.00578546	0.0600623	0.0337598	0.0106983	0.00913758	0.062415	0.0259447	0.128498	-0.120854	0.0297943	MP	KIF1B	ENSG00000054523.17	5
98	AOR_KIF23_ENSG00000137807.13	-0.0188466	-0.0460706	0.0874349	0.0894193	0.00943172	0.00241526	-0.123372	-0.0155204	-0.0638923	-0.0423183	0.00826954	0.0558407	-0.0656324	-0.0481979	SMC	KIF23	ENSG00000137807.13	5
99	AOR_LATS2_ENSG00000150457.8	0.076209	0.0440533	0.0590858	0.0713188	-0.0178933	0.0183624	-0.0415589	0.0349787	-0.0068129	-0.0307048	-0.0209255	-0.0907304	0.087555	0.034223	SMC	LATS2	ENSG00000150457.8	5
100	AOR_LINC00670_ENSG00000179136.6	0.690448	-0.0792102	0.112101	0.113746	0.0173242	0.0428932	-0.0651597	0.00121259	-0.0199468	0.0449768	-0.0102433	0.0864664	-0.106229	0.00815977	SMC	LINC00670	ENSG00000179136.6	5
101	AOR_LPP_ENSG00000145012.12	0.0143709	0.131593	0.0390998	-0.0755412	-0.00743859	-0.0204628	-0.0246632	0.0188864	-0.028035	0.0500118	0.0048469	0.0490616	-0.06396	0.0288174	SMC	LPP	ENSG00000145012.12	5
102	AOR_LRRN1_ENSG00000175928.5	-0.160933	-0.310908	-0.0166629	-0.0176059	-0.048	-0.0453512	0.0819584	-0.0138306	-0.0800111	-0.00620104	0.0607332	0.0219706	-0.00223681	0.0757194	SMC	LRRN1	ENSG00000175928.5	5
103	AOR_MAN1C1_ENSG00000117643.14	-0.0359006	0.0378078	-0.0800643	0.010506	0.00183859	-0.0375275	0.0755036	0.11928	-0.0436009	-0.0746001	-0.0240928	-0.0362564	0.0219357	-0.00429579	EC	MAN1C1	ENSG00000117643.14	5
104	AOR_MAP2_ENSG00000078018.19	0.303602	0.0483979	0.136517	0.0708968	0.0388951	0.0601742	0.0431267	-0.0127368	-0.0596527	0.0812978	-0.000772459	0.0139216	-0.0374036	0.0709708	SMC	MAP2	ENSG00000078018.19	5
105	AOR_MARK1_ENSG00000116141.15	-0.0991222	-0.00632878	-0.000888072	-0.0108638	-0.0050965	-0.047325	0.0583062	-0.0581119	0.0230224	0.02423	-0.0153619	-0.0303224	-0.0352086	0.0791804	SMC	MARK1	ENSG00000116141.15	5
106	AOR_MCU_ENSG00000156026.14	-0.0147374	0.0268889	0.0522789	0.0266566	-0.0340518	-0.0272084	-0.0653989	-0.10493	-0.0971675	0.0444272	0.0416039	0.0224837	0.00335497	0.0134946	SMC	MCU	ENSG00000156026.14	5
107	AOR_MIR133A1HG_ENSG00000265142.6	0.211059	-0.0265587	0.034268	0.0619953	-0.0118278	-0.00673413	-0.019057	-0.00375241	0.0364452	0.0416455	-0.0127843	-0.0189191	-0.0815434	0.0178122	SMC	MIR133A1HG	ENSG00000265142.6	5
108	AOR_MPC1_ENSG00000060762.18	-0.188899	-0.047389	0.0778223	0.0698917	0.0125997	0.0535979	-0.147836	-0.0575144	-0.0126719	-0.0519165	0.0179097	-0.0224933	0.00623658	-0.0433184	SMC	MPC1	ENSG00000060762.18	5
109	AOR_MYEF2_ENSG00000104177.17	0.358349	-0.020393	0.0745786	0.0367095	0.0105464	0.00281202	-0.0543685	-0.00520868	-0.0908075	-0.0233821	-0.0887451	0.0186996	-0.137203	-0.0221795	SMC	MYEF2	ENSG00000104177.17	5
110	AOR_MYOCD_ENSG00000141052.17	0.151989	0.0603444	0.0964442	0.104764	0.0180639	0.0310894	0.0229423	0.024708	0.00177574	0.0401032	0.0262708	0.0347429	-0.0487332	0.0633351	SMC	MYOCD	ENSG00000141052.17	5
111	AOR_NEDD9_ENSG00000111859.16	0.414876	0.0558678	0.0527735	0.102572	-0.00510968	0.0368587	-0.135422	-0.0198432	-0.0246725	-0.0056024	0.0353933	0.0832119	0.0245018	-0.0387879	EC	NEDD9	ENSG00000111859.16	5
112	AOR_NT5DC3_ENSG00000111696.11	0.320073	0.0639856	0.0988443	0.0973079	-0.00823041	0.0172577	0.00244547	-0.020265	-0.00137481	0.049045	0.00892857	0.0152851	-0.0048915	0.0296992	SMC	NT5DC3	ENSG00000111696.11	5
113	AOR_NUP153_ENSG00000124789.11	0.0628341	-0.00575204	0.0492338	0.0301312	0.016459	0.0482995	-0.0750057	0.0509251	-0.0648744	0.0518319	0.0537533	0.160071	-0.0868703	0.000203866	MP	NUP153	ENSG00000124789.11	5
114	AOR_PALM2_ENSG00000243444.7	1.18881	-0.142959	0.108458	0.0511292	0.0287496	0.0861945	-0.204022	0.0455731	-0.0918317	-0.0305184	-0.0108939	0.130859	-0.14027	-0.0914668	AOR	PALM2	ENSG00000243444.7	5
115	AOR_PCDH7_ENSG00000169851.15	0.0644135	0.0146513	0.0586481	0.037096	0.0278897	-0.0139819	0.00724983	0.00237882	-0.0635679	0.0504844	0.00626955	0.0484377	-0.0638377	0.0258627	SMC	PCDH7	ENSG00000169851.15	5
116	AOR_PELI2_ENSG00000139946.9	0.00147974	0.0794914	-0.0355379	-0.0175084	0.0283457	-0.0386999	-0.125061	-0.0635149	-0.0701939	-0.0182149	0.0542912	0.067992	-0.00386518	0.0205541	SMC	PELI2	ENSG00000139946.9	5
117	AOR_PIP5K1A_ENSG00000143398.19	0.0747488	0.0542411	0.0856516	0.111944	-0.0560946	0.0231028	-0.0576087	0.00642817	-0.0803459	0.00269337	-0.0423481	-0.0219168	0.0275226	-0.0558589	SMC	PIP5K1A	ENSG00000143398.19	5
118	AOR_PKD2_ENSG00000118762.7	-0.0256174	-0.131977	0.0625671	0.0219065	-0.0178034	-0.0278476	0.0303256	-0.0341404	-0.0738875	0.0438157	0.00616897	-0.0131338	-0.0122833	0.00735605	SMC	PKD2	ENSG00000118762.7	5
119	AOR_POLR1E_ENSG00000137054.15	-0.214759	-0.0102431	0.048445	0.078973	0.00191699	-0.0225478	0.0177115	-0.138038	0.0119505	0.0481062	-0.0307356	-0.0909748	0.0410871	0.00826966	SMC	POLR1E	ENSG00000137054.15	5
120	AOR_PPP1R12A_ENSG00000058272.16	-0.0482862	-0.0223814	0.025665	0.0253936	0.00843821	0.000303403	-0.0369051	-0.0389247	-0.00381689	0.0520353	-0.033283	0.0356669	-0.156931	0.0119236	SMC	PPP1R12A	ENSG00000058272.16	5
121	AOR_PPP2R2B_ENSG00000156475.18	-0.0216452	-0.00919834	0.0356216	0.0174755	-0.088387	-0.0336904	0.0858728	0.0412791	-0.027886	-0.00198196	-0.0219615	-0.0275913	0.00441165	0.0839058	SMC	PPP2R2B	ENSG00000156475.18	5
122	AOR_PRUNE2_ENSG00000106772.17	0.115285	0.0596539	0.0281922	-0.016841	-0.0205227	0.000375864	0.18097	0.0468762	-0.0109685	0.124288	-0.00545156	0.0426772	-0.0418613	0.0849099	SMC	PRUNE2	ENSG00000106772.17	5
123	AOR_PTK2_ENSG00000169398.19	-0.0411399	-0.0232535	-0.0250224	-0.00758113	-0.0296263	-0.0480603	0.0109289	-0.113877	-0.00366821	0.0984364	-0.00701529	0.0173758	-0.0543541	-0.034049	SMC	PTK2	ENSG00000169398.19	5
124	AOR_PTPN21_ENSG00000070778.12	0.00819721	-0.00692514	0.0387884	0.00915354	0.015555	0.0146097	0.123626	0.0698896	-0.0195321	0.0166671	-0.0222618	-0.0458071	-0.00504227	0.0635844	SMC	PTPN21	ENSG00000070778.12	5
125	AOR_PTPN3_ENSG00000070159.13	0.355585	-0.27678	0.107103	0.0335155	0.019695	0.0778827	-0.00540706	0.0166039	-0.0626551	0.0121562	-0.0651213	-0.00512124	-0.0621164	-0.0235844	SMC	PTPN3	ENSG00000070159.13	5
126	AOR_PXYLP1_ENSG00000155893.11	-0.158823	-0.0752444	0.0493335	0.0468157	0.0116946	-0.00794221	0.132472	0.00978206	-0.0757475	0.071388	0.0495974	0.0198102	0.0143549	0.0995269	SMC	PXYLP1	ENSG00000155893.11	5
127	AOR_RAB3GAP1_ENSG00000115839.17	-0.115915	0.0368313	0.0222841	-0.0519679	-0.0200813	-0.0299158	-0.0458579	-0.128373	-0.0320793	0.117105	0.0466614	0.0611174	-0.0206952	0.00893876	SMC	RAB3GAP1	ENSG00000115839.17	5
128	AOR_RANBP9_ENSG00000010017.12	-0.159826	0.0545294	0.00198522	-0.0228742	0.00648531	-0.030192	-0.128869	-0.015779	-0.0917659	0.0517931	0.0212091	0.0875328	-0.0725598	-0.0242544	SMC	RANBP9	ENSG00000010017.12	5
129	AOR_RASSF3_ENSG00000153179.11	-0.402331	0.0257073	0.00051204	-0.03634	-0.00708881	-0.0203857	0.0780726	0.0292843	0.1139	0.0258371	0.00711984	-0.0686837	0.0656718	0.0600797	MP	RASSF3	ENSG00000153179.11	5
130	AOR_RCAN1_ENSG00000159200.17	-0.0192109	-0.000517411	0.0145598	0.0929755	-0.0450326	-0.0322371	-0.0879247	-0.0520047	0.0142734	0.0598385	0.0680636	0.0859018	0.0418216	0.0240351	MP	RCAN1	ENSG00000159200.17	5
131	AOR_RICTOR_ENSG00000164327.12	0.142049	0.00659381	0.0250619	-0.0351574	-0.0100203	0.0156086	-0.0457557	-0.000312604	-0.0250434	0.0519415	0.0488513	0.173333	-0.189036	0.00501813	MP	RICTOR	ENSG00000164327.12	5
132	AOR_RN7SKP110_ENSG00000222078.1	1.00051	-0.135155	0.134083	0.0474617	0.0379303	0.102864	-0.000571005	0.0104872	-0.076585	0.0529238	0.0675535	0.154837	-0.0869053	0.0109569	AOR	RN7SKP110	ENSG00000222078.1	5
133	AOR_RN7SKP195_ENSG00000252396.1	1.53192	-0.205	0.0318906	0.131586	0.0274284	0.0025329	-0.0360154	0.00565153	-0.120544	-0.0107815	-0.0199226	0.0892397	-0.11266	-0.0666471	AOR	RN7SKP195	ENSG00000252396.1	5
134	AOR_RNF115_ENSG00000265491.4	0.0125688	-0.0587147	0.0866047	0.102619	0.0129144	0.0321003	-0.0485418	-0.0645808	-0.0643775	0.0140453	0.0271624	0.0044301	0.00730401	0.000860251	SMC	RNF115	ENSG00000265491.4	5
135	AOR_RNF19A_ENSG00000034677.11	-0.085176	-0.0468321	0.0468486	0.00858717	-0.00759341	0.0478718	-0.00287049	-0.0668695	0.0187519	0.0652371	-0.00580314	0.0714403	-0.111685	0.0185976	EC	RNF19A	ENSG00000034677.11	5
136	AOR_RP11-253M7.1_ENSG00000259426.5	0.411709	0.0142577	0.0907583	0.151902	0.0331882	0.0489269	-0.020322	-0.0494746	0.0114164	0.0149178	-0.0344649	-0.0167496	-0.0172011	-0.0215742	AOR	RP11-253M7.1	ENSG00000259426.5	5
137	AOR_RP11-291I6.2_ENSG00000275611.1	0.78538	-0.0723997	0.0913778	0.0831459	-0.00218553	0.0892527	0.0222706	0.0999813	-0.0590527	0.040728	-0.0274956	0.12594	-0.0958203	-0.00825288	AOR	RP11-291I6.2	ENSG00000275611.1	5
138	AOR_RP11-30B1.1_ENSG00000224593.1	1.17648	-0.199796	0.0843305	0.094521	0.0471789	0.0580142	0.00433399	0.010996	-0.013822	0.0412316	-0.0819986	0.0638555	-0.170208	-0.000240041	AOR	RP11-30B1.1	ENSG00000224593.1	5
139	AOR_RP11-341G23.4_ENSG00000257681.1	0.478814	0.048673	0.137506	0.0504746	0.0011442	0.0665293	0.013066	0.0506735	-0.00760488	0.0268593	-0.0524656	-0.0342521	-0.0474091	-0.0406426	AOR	RP11-341G23.4	ENSG00000257681.1	5
140	AOR_RP11-358D17.2_ENSG00000280551.1	0.225468	-0.147974	0.0135317	-0.0342944	0.00546268	-0.00141255	0.0272454	-0.00481738	-0.0311291	0.0502284	-0.0216796	0.113794	-0.150566	0.0226985	AOR	RP11-358D17.2	ENSG00000280551.1	5
141	AOR_RP11-359E3.4_ENSG00000272631.1	0.301975	-0.0507678	0.0880292	0.102873	-0.00735462	0.0666131	0.0165649	0.0279567	-0.0568967	-0.0270563	-0.0231017	0.00669096	-0.0535495	0.0145984	AOR	RP11-359E3.4	ENSG00000272631.1	5
142	AOR_RP4-621F18.2_ENSG00000282057.1	0.511656	-0.0885217	0.114415	0.0511664	-0.00223572	0.0385934	-0.162644	0.0117493	-0.083889	0.0137241	0.019576	0.0923099	-0.0779807	-0.0340903	AOR	RP4-621F18.2	ENSG00000282057.1	5
143	AOR_RTN4_ENSG00000115310.17	-0.190344	0.0256288	0.0107519	0.0506392	-0.0269782	0.0285232	0.0522455	-0.00579824	-0.0115467	-0.000886033	0.0317047	-0.0405867	0.00311837	0.074171	MP	RTN4	ENSG00000115310.17	5
144	AOR_SAMD4A_ENSG00000020577.13	0.221006	0.0243727	0.0901365	0.0476144	-0.0137849	0.0341541	0.0856663	0.0422458	-0.0160959	0.0626368	0.0509714	0.0645935	-0.0413065	0.0839629	MP	SAMD4A	ENSG00000020577.13	5
145	AOR_SBDS_ENSG00000126524.9	-0.286368	0.0112831	-0.00520203	0.00403711	-0.0352357	-0.0627241	-0.0281628	-0.0814201	-0.0145521	0.0542979	0.00618484	-0.0732622	0.0496259	0.00543824	SMC	SBDS	ENSG00000126524.9	5
146	AOR_SEC14L1_ENSG00000129657.14	0.0377424	0.273014	0.0194898	0.0323761	-0.00387628	0.0441825	-0.00391856	0.0231269	0.0488437	-0.0202416	-0.0240982	-0.0387707	0.0617662	0.00262974	EC	SEC14L1	ENSG00000129657.14	5
147	AOR_SETBP1_ENSG00000152217.16	-0.0110866	0.123613	-0.0883619	-0.0423932	-0.0499399	-0.0658354	-0.00551806	0.0378192	-0.0446157	-0.0475153	-0.0214354	-0.00130305	0.00456697	-0.0328545	SMC	SETBP1	ENSG00000152217.16	5
148	AOR_SGCD_ENSG00000170624.13	0.0622048	-0.0605586	-0.0311405	-0.0383407	-0.0535749	-0.048164	-0.0525171	-0.00747683	-0.0555309	0.0291837	0.0540144	0.0779842	-0.0445211	0.0783143	SMC	SGCD	ENSG00000170624.13	5
149	AOR_SLC24A4_ENSG00000140090.17	0.20596	-0.175593	0.0147249	0.0262153	-0.0060694	-0.0306471	0.167161	-0.0233176	-0.0130742	0.0502642	0.00302943	-0.0309002	-0.0529215	0.089943	MP	SLC24A4	ENSG00000140090.17	5
150	AOR_SLC35D1_ENSG00000116704.7	0.0540279	-0.110238	0.0396789	0.0159114	-0.00723179	0.00199931	0.0112766	-0.0175242	-0.0229966	0.0347784	0.0152556	0.0846544	-0.0333311	-0.000240899	SMC	SLC35D1	ENSG00000116704.7	5
151	AOR_SLMAP_ENSG00000163681.14	-0.107893	-0.0715849	0.0617735	0.0715903	0.0058416	0.0168913	-0.0272897	-0.0265912	0.0155676	0.041816	0.028442	0.0729134	-0.0911152	0.0116639	SMC	SLMAP	ENSG00000163681.14	5
152	AOR_SMARCD2_ENSG00000108604.15	-0.254513	0.0141658	-0.0301373	-0.032117	-0.0022715	-0.0073295	0.0865149	0.0897147	0.00443118	-0.0619079	0.0369012	-0.0570446	0.121219	0.025152	MP	SMARCD2	ENSG00000108604.15	5
153	AOR_SNAI2_ENSG00000019549.8	-0.707402	0.0627676	-0.0148608	-0.072532	0.00599067	0.0103223	0.0569319	0.0318336	0.0575684	0.0169911	-0.0548743	-0.102833	0.0386311	0.00662996	SMC	SNAI2	ENSG00000019549.8	5
154	AOR_ST7_ENSG00000004866.18	0.27445	0.0769186	0.0689542	0.0719489	0.0134597	-0.0107751	-0.124009	-0.0227245	-0.102538	-0.036309	-0.0237114	0.0202141	-0.0299307	-0.0267115	SMC	ST7	ENSG00000004866.18	5
155	AOR_STAC_ENSG00000144681.10	0.382444	-0.0878504	0.107627	0.0953538	0.00758955	0.016405	-0.124219	0.0195873	-0.0858389	0.00343999	0.00252389	-0.0464926	0.0243623	0.0153355	SMC	STAC	ENSG00000144681.10	5
156	AOR_STAM_ENSG00000136738.14	-0.0336269	0.0177092	0.00705554	0.0427203	-0.0130431	-0.0240979	-0.0917175	-0.0577486	-0.0306175	0.0584402	0.025756	0.00764187	0.0267259	0.0412323	SMC	STAM	ENSG00000136738.14	5
157	AOR_STX12_ENSG00000117758.13	-0.192579	0.0291054	0.0968489	0.0788517	-0.00702215	0.050711	-0.0734564	-0.0935003	0.012432	0.00268504	0.0490083	-0.00167491	0.0621482	0.000207518	MP	STX12	ENSG00000117758.13	5
158	AOR_SYNC_ENSG00000162520.14	-0.0940976	0.0607825	0.072932	0.064772	-0.0257433	0.00778683	0.0678871	-0.00509286	-0.00263258	0.0498505	0.0266151	-0.0173763	-0.00198136	0.0534526	SMC	SYNC	ENSG00000162520.14	5
159	AOR_TES_ENSG00000135269.17	-0.190529	0.0412933	0.0505739	0.0326726	-0.0240722	-0.0428541	0.0334178	-0.0607466	-0.059153	0.0562972	0.101216	0.0173339	0.064473	0.0470496	SMC	TES	ENSG00000135269.17	5
160	AOR_TGFB2_ENSG00000092969.11	0.047034	0.178479	0.0501978	0.0749847	-0.0153776	0.0145839	-0.0260384	-0.0267079	-0.102155	0.0297487	0.0859568	0.104216	-0.0457186	0.0290962	SMC	TGFB2	ENSG00000092969.11	5
161	AOR_TGFBR1_ENSG00000106799.12	0.067762	0.0877507	0.0408051	0.0291534	-0.0116949	-0.000918464	-0.0416111	-0.0520608	-0.0534701	0.0364824	0.0923476	0.123088	-0.0430777	0.0216251	MP	TGFBR1	ENSG00000106799.12	5
162	AOR_TMEM136_ENSG00000181264.8	-0.0905654	-0.127859	0.0256639	0.0619642	0.0354059	-0.0167477	0.0596033	-0.0197975	0.0320265	0.0772688	-0.030707	0.0111205	-0.0411943	-0.00111896	AOR	TMEM136	ENSG00000181264.8	5
163	AOR_TMEM30B_ENSG00000182107.6	-0.0890089	0.152079	-0.00988812	0.0495506	0.00174483	-0.0595182	-0.00440251	-0.052929	-0.0357727	-0.00304928	0.0421836	-0.0356533	0.0497034	0.0494242	SMC	TMEM30B	ENSG00000182107.6	5
164	AOR_TNFRSF12A_ENSG00000006327.13	0.295948	-0.0995369	0.160378	0.130125	0.0261359	0.095423	-0.139995	0.00637323	-0.0324194	-0.0436254	0.0184012	-0.0327012	0.0918813	0.00430901	SMC	TNFRSF12A	ENSG00000006327.13	5
165	AOR_TP53BP2_ENSG00000143514.16	0.0997735	-0.0147632	0.0596193	0.0740426	0.0047506	0.0182878	0.0678577	-0.0285073	-0.00603429	0.00964218	0.0250968	-0.00596498	0.0159306	0.0715604	MP	TP53BP2	ENSG00000143514.16	5
166	AOR_TRIM36_ENSG00000152503.9	0.375507	-0.167102	0.0908237	0.104376	0.00798476	0.0189898	-0.184517	0.00308408	-0.0336583	0.0127745	0.021911	0.0484897	-0.0630701	0.000938348	MP	TRIM36	ENSG00000152503.9	5
167	AOR_TSC22D1_ENSG00000102804.14	-0.141659	-0.0923324	-0.0415665	-0.03477	-0.0125177	-0.00587543	0.0391764	0.0612871	-0.00369966	0.0253599	-0.0799985	-0.0678195	0.0444271	-0.0050952	SMC	TSC22D1	ENSG00000102804.14	5
168	AOR_TTLL7_ENSG00000137941.16	-0.0161036	-0.132019	0.0799777	0.0182077	0.0439268	0.0287022	0.037052	0.0213614	-0.00326529	0.0834628	-0.0534291	0.0282278	-0.176567	0.0158694	SMC	TTLL7	ENSG00000137941.16	5
169	AOR_UCK2_ENSG00000143179.12	0.0917848	0.0291364	0.061936	0.0578559	0.000527263	0.00230949	-0.0390246	0.0371649	-0.0500634	0.066446	0.0185656	0.0401407	0.00941942	0.0245589	EC	UCK2	ENSG00000143179.12	5
170	AOR_USP42_ENSG00000106346.11	0.197125	0.0170372	0.0319228	0.0581607	-0.0101056	0.0874951	-0.0297501	0.0835392	-0.0488642	0.0203157	-0.0287805	0.0383769	-0.0592203	-0.0107386	EC	USP42	ENSG00000106346.11	5
171	AOR_USP53_ENSG00000145390.11	0.0142448	0.0921303	0.0687329	0.0304873	0.00697421	0.0241703	-0.0546473	-0.0341777	-0.0227713	0.0325187	0.0538482	0.136494	-0.147361	-0.0215993	SMC	USP53	ENSG00000145390.11	5
172	AOR_WEE1_ENSG00000166483.10	0.307536	-0.116335	0.00887487	0.0875876	0.045196	-0.0209607	-0.0387252	-0.0286422	-0.0423343	0.0319658	-0.0152764	0.0422932	-0.0385775	-0.0131632	SMC	WEE1	ENSG00000166483.10	5
173	AOR_YAP1_ENSG00000137693.13	-0.0911806	0.0868122	0.0803916	0.0356574	-0.00287626	0.0094995	-0.00300686	0.0198131	0.0308338	0.0671996	0.0329719	0.0189372	0.0364282	0.0500312	SMC	YAP1	ENSG00000137693.13	5
174	AOR_ZNF438_ENSG00000183621.15	-0.00641357	-0.00707851	0.028884	0.0270591	-0.016249	0.0318002	0.0433864	-0.0479145	-0.0199419	0.014311	0.0272816	0.00617059	-0.0423762	0.0554477	MP	ZNF438	ENSG00000183621.15	5
175	AOR_ZRANB1_ENSG00000019995.6	-0.105433	-0.00404321	0.0448166	-0.011361	0.0046298	0.0107604	0.00779012	-0.0568924	-0.03503	0.0532123	0.0119759	0.0571924	-0.0117701	0.0402496	SMC	ZRANB1	ENSG00000019995.6	5
176	AOR_CNN3_ENSG00000117519.15	-0.370219	0.0608041	0.0320131	0.00957818	-0.0308697	-0.0173645	-0.143396	-0.0678534	-0.0362833	-0.0283264	0.0789629	-0.0462838	0.0777413	0.0218842	SMC	CNN3	ENSG00000117519.15	5
177	AOR_DLAT_ENSG00000150768.15	-0.295099	0.0112634	0.113495	0.0495318	-0.0146757	0.066754	-0.11094	-0.0306546	-0.0223185	0.01333	0.103623	0.0607301	0.0149774	0.0244118	EC	DLAT	ENSG00000150768.15	5
178	AOR_PDGFRB_ENSG00000113721.13	0.239685	0.0135788	0.0295157	0.0357909	0.0526975	0.035139	0.0795301	0.145005	-0.0600397	-0.00241447	-0.0562683	-0.037092	0.0246979	0.0368903	SMC	PDGFRB	ENSG00000113721.13	5
179	AOR_AC093673.5_ENSG00000232533.1	-0.123819	-0.119909	0.0816236	0.0838131	-0.00856404	0.0163278	-0.0481764	-0.0488959	0.0229441	-0.0312097	0.0103944	-0.0567986	0.106178	0.00452341	AOR	AC093673.5	ENSG00000232533.1	5
180	AOR_ACTA2_ENSG00000107796.12	-0.112546	0.0619785	0.0891855	0.0826784	-0.0389278	0.0121854	-0.0061514	-0.0485826	0.0167909	0.0238393	-0.016575	-0.139159	0.117028	0.0300158	SMC	ACTA2	ENSG00000107796.12	5
181	AOR_ACTB_ENSG00000075624.13	-0.0982596	0.119873	0.0653128	0.0212896	-0.0101969	0.0492643	0.013282	0.125051	0.000961618	-0.0460402	0.0337194	-0.148391	0.184431	0.0589441	MP	ACTB	ENSG00000075624.13	5
182	AOR_ACTN4_ENSG00000130402.11	0.145253	0.137353	0.0593708	0.0420214	-0.0402877	-0.00257238	0.0155462	0.0867608	-0.0285226	0.047042	-0.0532135	-0.0775413	-0.0177669	0.045841	SMC	ACTN4	ENSG00000130402.11	5
183	AOR_ADGRE5_ENSG00000123146.19	0.0823221	0.0201074	0.0907033	0.0716499	0.00015308	0.0664862	0.0485821	0.123372	0.0202648	0.00834985	-0.0154939	-0.0593582	0.0617358	0.0762509	SMC	ADGRE5	ENSG00000123146.19	5
184	AOR_ALDH1B1_ENSG00000137124.7	-0.0751416	0.0982023	0.0721932	0.075327	-0.054762	-0.02086	0.00679905	-0.0583636	-0.00187911	0.0647321	0.0679149	0.0171984	0.0500659	0.0322602	SMC	ALDH1B1	ENSG00000137124.7	5
185	AOR_CRYAB_ENSG00000109846.7	0.154665	-0.057835	0.0651262	0.0586977	-0.0120106	0.0357475	0.0200803	0.0181007	-0.0432822	0.0191922	0.0242132	-0.104144	0.109986	0.0279303	SMC	CRYAB	ENSG00000109846.7	5
186	AOR_CSRP1_ENSG00000159176.13	-0.0840385	-0.0131143	0.0458759	0.0420737	-0.0286567	-0.0351023	-0.00681315	-0.0444666	0.0366524	0.0170184	-0.0578807	-0.160024	0.137443	-0.00422487	SMC	CSRP1	ENSG00000159176.13	5
187	AOR_CYFIP2_ENSG00000055163.18	-0.101433	0.0930852	0.00777098	-0.0242713	0.00705972	-0.00846357	-0.0232551	-0.0126312	5.86508e-05	0.0477428	0.0125793	-0.0348517	0.0542656	0.0288366	SMC	CYFIP2	ENSG00000055163.18	5
188	AOR_FHL1_ENSG00000022267.16	-0.191377	-0.00226527	0.0923952	0.112715	-0.0117719	-0.00848612	0.0446783	0.0325424	-0.0409749	0.0506503	-0.00818988	-0.0899546	0.0713945	0.00645633	SMC	FHL1	ENSG00000022267.16	5
189	AOR_INPP5A_ENSG00000068383.18	-0.123101	0.00708003	0.0948094	0.074991	-0.0134933	-0.00269538	-0.0751132	-0.0233874	-0.0465925	-0.0574893	-0.0179069	-0.13463	0.125594	0.0168895	SMC	INPP5A	ENSG00000068383.18	5
190	AOR_MCAM_ENSG00000076706.14	0.00482081	0.0281073	0.0917381	0.064322	0.00340115	0.013685	0.0264891	0.0518902	0.00181951	0.0115071	-0.0440519	-0.0854901	0.0447286	0.0501322	EC	MCAM	ENSG00000076706.14	5
191	AOR_MRVI1_ENSG00000072952.18	0.134803	0.064283	0.0923821	0.067926	-0.0381264	0.0191697	0.0650926	0.0161973	0.034774	0.06417	-0.0699939	-0.101404	-0.00562271	0.0285185	AOR	MRVI1	ENSG00000072952.18	5
192	AOR_MYL6_ENSG00000092841.18	-0.261997	0.0375966	0.0237911	0.0323069	-0.0385651	-0.0211982	-0.0129981	0.000139029	0.0147418	0.0101254	-0.0137652	-0.11856	0.0954656	0.016836	SMC	MYL6	ENSG00000092841.18	5
193	AOR_NTF3_ENSG00000185652.11	0.213133	0.0501764	0.104949	0.120982	-0.0462485	0.0501808	-0.0972979	-0.0218105	0.00143818	0.0104027	0.00247242	-0.0207508	0.0373083	-0.00854061	SMC	NTF3	ENSG00000185652.11	5
194	AOR_P3H2_ENSG00000090530.9	-0.115276	0.140794	0.0219253	-0.021587	-0.0257098	-0.0420146	-0.0592974	0.0315719	-0.0479	-0.029293	0.0242965	-0.0125231	0.0362136	-0.00820504	EC	P3H2	ENSG00000090530.9	5
195	AOR_PPP1R12B_ENSG00000077157.21	0.116589	0.0916063	0.069814	0.0549264	-0.0178291	-0.00132895	0.0406059	0.0375882	-0.0443923	0.0494609	0.00759073	-0.00550269	-0.000658291	0.0695119	SMC	PPP1R12B	ENSG00000077157.21	5
196	AOR_PXDC1_ENSG00000168994.13	0.00474398	-0.0474388	0.112523	0.0859268	-0.0197204	0.0517164	-0.0531909	-0.0491444	-0.0846222	-0.0378124	0.0096335	-0.0589491	0.110082	-0.00568022	SMC	PXDC1	ENSG00000168994.13	5
197	AOR_RASL12_ENSG00000103710.10	-0.136408	-0.00169675	0.107123	0.102638	0.0105441	0.012053	0.0836291	0.0568996	-0.0118717	0.0347559	0.00381161	-0.0667803	0.0749182	0.075599	SMC	RASL12	ENSG00000103710.10	5
198	AOR_RP11-356J5.12_ENSG00000250303.3	-0.00278866	-0.0688141	0.0406027	0.00724151	-0.0244129	-0.00742174	0.116348	0.0290196	-0.00495885	0.0798066	-0.066415	-0.0444406	-0.0179386	0.0618463	AOR	RP11-356J5.12	ENSG00000250303.3	5
199	AOR_SLC25A4_ENSG00000151729.10	-0.0987026	0.0541726	0.10253	0.0661831	-0.0342711	-0.000551466	0.00538634	-0.0413769	-0.0471902	0.0524399	-0.00434213	-0.140885	0.092972	0.0588626	SMC	SLC25A4	ENSG00000151729.10	5
200	AOR_TAGLN_ENSG00000149591.16	-0.0844839	0.0796637	0.0661996	0.0500129	0.0162186	-0.0311912	-0.0636949	-0.0712355	0.0126479	0.0176865	-0.0366892	-0.172209	0.165327	-0.00398391	SMC	TAGLN	ENSG00000149591.16	5
201	AOR_TPM1_ENSG00000140416.19	-0.0601374	0.0376478	0.0738102	0.0283409	-0.0657224	-0.00633332	-0.034191	-0.15527	-0.0228031	0.0789341	-0.0790902	-0.128726	0.0313242	-0.0222485	SMC	TPM1	ENSG00000140416.19	5
202	AOR_TPM2_ENSG00000198467.13	-0.210282	0.203411	0.0400259	0.0479609	-0.0290928	-0.0383166	0.0114201	-0.094003	-0.00154824	0.00584556	-0.0589621	-0.185016	0.131292	0.022642	SMC	TPM2	ENSG00000198467.13	5
203	AOR_TUBB6_ENSG00000176014.12	-0.0206609	0.00665796	0.0916108	0.0193236	-0.00397002	0.0417914	-0.0505782	0.0272528	0.000630152	-0.0166165	-0.000123542	-0.0869885	0.106819	0.0331156	EC	TUBB6	ENSG00000176014.12	5
204	AOR_WBSCR17_ENSG00000185274.11	0.000729119	-0.00247339	0.0670904	0.0510288	-0.114865	-0.0050824	-0.0136035	-0.0182876	-0.0326936	-0.0201462	0.00325543	-0.0292934	0.0335783	0.0041757	AOR	WBSCR17	ENSG00000185274.11	5
205	AOR_WDR1_ENSG00000071127.16	-0.0363685	0.062287	0.0690415	0.0306299	-0.0206441	0.0487268	-0.0344067	0.0839849	0.0447142	0.0247021	-0.0121962	-0.101069	0.133236	0.0328328	SMC	WDR1	ENSG00000071127.16	5
206	AOR_AMIGO2_ENSG00000139211.6	-0.271544	-0.204755	0.0518791	0.0304826	-0.0238358	-0.0338038	0.03227	0.000255993	0.0578705	-0.0265715	-0.0545663	-0.113959	0.0295372	0.0321894	SMC	AMIGO2	ENSG00000139211.6	5
207	AOR_BMPR1A_ENSG00000107779.11	-0.0935751	-0.0756373	0.0975568	0.031677	0.0486802	0.044422	0.0115802	-0.0234143	-0.0807988	0.0652787	0.00767817	0.0309158	-0.0547608	0.0158859	SMC	BMPR1A	ENSG00000107779.11	5
208	AOR_C5orf24_ENSG00000181904.8	-0.166509	-0.0224119	0.0556146	0.00146272	-0.00953768	-0.0130497	-0.0183448	-0.0404028	0.0180969	0.0188944	0.0608459	0.0913407	-0.0908049	0.0326838	SMC	C5orf24	ENSG00000181904.8	5
209	AOR_STK38L_ENSG00000211455.7	0.0388797	-0.0839006	0.11232	0.0661924	-0.03581	0.0488381	-0.122394	-0.0706587	-0.00851877	-0.00184412	0.0538252	0.061169	-0.0327884	0.0140847	SMC	STK38L	ENSG00000211455.7	5
210	AOR_SYT11_ENSG00000132718.8	-0.127719	0.0204239	0.0930077	0.0534124	-0.0212014	0.0113788	-0.0224276	-0.00614114	-0.0833399	0.0545267	0.0522573	-0.00954128	0.0919387	0.0116108	SMC	SYT11	ENSG00000132718.8	5
211	AOR_ARHGAP26_ENSG00000145819.15	0.268506	0.0839094	-0.060457	-0.0894899	0.0332197	0.00552558	-0.00799421	0.00453853	0.0469105	-0.0385639	-0.0277113	0.100043	-0.0535648	-0.0514318	MP	ARHGAP26	ENSG00000145819.15	5
212	AOR_CCDC144NL-AS1_ENSG00000233098.8	0.179721	0.311323	0.0179346	0.123531	-0.00289739	0.0180162	-0.0592548	-0.055481	-0.00791437	0.0322616	-0.0350434	-0.014255	-0.0492965	0.00619129	AOR	CCDC144NL-AS1	ENSG00000233098.8	5
213	AOR_GPR176_ENSG00000166073.8	0.0307962	-0.0116692	0.108658	0.0530024	0.0149286	-0.00525285	-0.114572	-0.0196637	-0.0565374	0.0531074	0.0147873	-0.0166976	0.0326387	-0.00350687	SMC	GPR176	ENSG00000166073.8	5
214	AOR_NPTN_ENSG00000156642.16	-0.271486	-0.0188884	0.0560709	0.0238627	-0.0476365	-0.033324	-0.0441992	-0.00580361	-0.0752734	-0.0539255	0.00947569	-0.0700031	0.0879152	0.0381909	SMC	NPTN	ENSG00000156642.16	5
215	AOR_PPP2CB_ENSG00000104695.12	-0.253338	-0.0898135	0.115469	0.0652829	0.0190888	0.0725358	0.0179842	0.0423999	-0.0412313	-0.0330616	0.0488129	-0.0415221	0.0621274	0.023722	SMC	PPP2CB	ENSG00000104695.12	5
216	AOR_RAB32_ENSG00000118508.4	-0.153104	-0.0441997	0.0911639	0.114185	0.027043	0.0521498	-0.0662298	-0.109728	0.00264803	0.0315796	0.10134	0.0201284	0.0932366	1.23593e-05	MP	RAB32	ENSG00000118508.4	5
217	AOR_RP11-359E10.1_ENSG00000270607.1	0.229733	-0.033864	0.0613702	0.0893394	-0.027286	0.0472326	0.0423116	0.0274463	-0.0754564	-0.0163422	-0.0439338	-0.0771034	0.0314545	-0.0357266	AOR	RP11-359E10.1	ENSG00000270607.1	5
218	AOR_FILIP1_ENSG00000118407.14	-0.236985	-0.0439293	-0.0203455	-0.0323591	0.0186445	-0.0159427	0.133161	0.00155103	0.0225425	0.053245	-0.0290514	0.00542753	-0.0933235	0.052183	EC	FILIP1	ENSG00000118407.14	5
219	AOR_GJC1_ENSG00000182963.9	-0.204908	0.128736	-0.0231292	-0.0408484	0.0150126	-0.0115651	0.0899918	0.0649285	-0.0154934	-0.0126598	0.0138806	0.0223361	0.0283693	0.00853745	EC	GJC1	ENSG00000182963.9	5
220	AOR_PAK7_ENSG00000101349.16	-0.37357	-0.202438	-0.0267649	0.00569402	0.0383435	-0.0330061	0.151528	0.0331912	0.00658428	0.0223521	0.0226515	-0.0245904	-0.0134836	0.0854803	AOR	PAK7	ENSG00000101349.16	5
221	AOR_RYR3_ENSG00000198838.12	0.377855	-0.126401	0.00513475	0.0506122	-0.0151938	0.0122085	0.0784954	0.0117942	0.00331117	0.0255264	-0.004385	0.0641805	-0.119789	0.00819546	EC	RYR3	ENSG00000198838.12	5
222	AOR_SYNPO2_ENSG00000172403.10	-0.213877	-0.007157	-0.0306103	-0.0527073	-0.0260302	-0.02791	0.0812038	0.000590147	0.00422871	0.0780395	-0.00470717	0.0172661	-0.0345312	0.0320314	SMC	SYNPO2	ENSG00000172403.10	5
223	AOR_AMOTL1_ENSG00000166025.17	-0.0309094	0.0207657	-0.0312494	-0.064643	0.0173966	-0.0570335	0.0379747	0.0113602	-0.0255282	0.0117712	-0.0392736	-0.030659	0.030163	0.0307915	SMC	AMOTL1	ENSG00000166025.17	5
224	AOR_CD44_ENSG00000026508.16	-0.044203	0.394586	0.0354677	-0.0181675	-0.0684937	0.00332034	0.093815	0.0455293	0.070031	0.0993346	0.0269735	-0.00734225	0.0207201	0.0781861	MP	CD44	ENSG00000026508.16	5
225	AOR_CDS2_ENSG00000101290.13	0.0427166	0.0418135	0.0587599	0.0502068	0.0255021	-0.00272922	-0.00761003	0.00891802	0.0469847	0.00988904	-0.0421424	-0.0340791	0.0288572	-0.00579898	SMC	CDS2	ENSG00000101290.13	5
226	AOR_CORO1C_ENSG00000110880.10	-0.0584428	-0.000818543	0.0373015	-0.0224543	-0.04256	-0.00248867	0.0212738	-5.90723e-05	0.0782396	0.0658814	0.0515083	-0.0383632	0.0655764	0.0699297	MP	CORO1C	ENSG00000110880.10	5
227	AOR_DUSP3_ENSG00000108861.8	-0.112125	0.0730536	0.107925	0.0402044	0.0284952	0.0130855	-0.0917223	0.0223714	0.00660119	-0.0227739	-0.0019365	-0.0918851	0.183774	-0.0146172	MP	DUSP3	ENSG00000108861.8	5
228	AOR_PALLD_ENSG00000129116.17	-0.128646	0.0741738	0.00346071	-0.0554445	-0.00826981	-0.0105021	0.0770737	0.0695976	0.0361252	0.0279808	-0.0199238	-0.0351217	0.0116803	0.0804375	SMC	PALLD	ENSG00000129116.17	5
229	AOR_SMURF1_ENSG00000198742.9	0.177987	-0.0249856	0.0824486	0.110292	0.0362357	0.0463129	-0.0317421	0.0459247	-0.0518692	0.000918668	-0.0207633	0.0243301	-0.00921368	-0.0527486	MP	SMURF1	ENSG00000198742.9	5
230	AOR_SORT1_ENSG00000134243.11	0.0385921	0.0474655	0.0458193	0.0182297	-0.0267973	-0.0215976	-0.0619718	0.00554376	-0.0358013	0.0439157	-0.0027912	-0.0278243	0.0328291	0.0140938	SMC	SORT1	ENSG00000134243.11	5
231	AOR_SUN1_ENSG00000164828.17	0.0863535	-0.111275	0.108895	0.122786	-0.00439943	0.0396523	0.0972754	0.0435291	-0.0224915	0.0294209	-0.0361286	-0.0171836	-0.0312992	0.0426764	EC	SUN1	ENSG00000164828.17	5
232	AOR_TANC1_ENSG00000115183.13	0.336581	0.0935244	0.0363607	0.0350852	0.0116926	0.031944	-0.0159113	0.0805575	-0.036985	0.0681166	-0.0382435	0.0598526	-0.0930559	0.00479283	EC	TANC1	ENSG00000115183.13	10
233	AOR_VCL_ENSG00000035403.16	0.133062	0.0580055	0.080661	0.0132	-0.0224315	-0.0267052	0.0132314	-0.0286312	0.00131925	0.0555056	-0.0155727	0.00678659	-0.0155164	0.0467265	SMC	VCL	ENSG00000035403.16	5
234	AOR_ACKR4_ENSG00000129048.6	-0.218917	-0.145988	-0.0159818	0.0754678	0.0136366	-0.0541826	-0.0454835	-0.0887861	-0.0493342	0.037723	0.0726092	0.0999028	-0.0677586	0.02419	SMC	ACKR4	ENSG00000129048.6	5
235	AOR_ADGRG2_ENSG00000173698.17	0.541157	-0.498966	-0.0282028	-0.0112541	0.0119897	-0.0286793	0.0552208	-0.00269763	-0.0458138	0.0229111	0.0476859	0.0194996	0.0184042	0.0489052	MP	ADGRG2	ENSG00000173698.17	5
236	AOR_BAG2_ENSG00000112208.11	-0.192843	0.0638955	0.0415446	0.0571393	0.000711311	-0.00187619	-0.0190397	-0.0258357	-0.00763037	0.0500855	0.0513927	0.0800368	-0.0805946	0.0512512	SMC	BAG2	ENSG00000112208.11	5
237	AOR_FRY_ENSG00000073910.19	0.188971	-0.145516	0.0422032	0.010365	0.00374703	0.0161514	-0.0761258	-0.0426888	-0.0288864	0.0155172	0.00537988	0.0913948	-0.0473873	-0.00686448	EC	FRY	ENSG00000073910.19	5
238	AOR_IL31RA_ENSG00000164509.13	-0.064594	0.37392	0.0127759	0.0715474	-0.00203016	-0.0326171	0.0795455	0.0402119	-0.0261765	0.0702493	0.0500372	0.0551243	-0.0284031	0.077723	MP	IL31RA	ENSG00000164509.13	5
239	AOR_MYOZ2_ENSG00000172399.5	0.01965	0.167168	0.0665012	0.0391104	0.00282876	-0.00577441	0.00760308	0.00202228	-0.0442296	0.073298	0.0624614	0.044324	-0.0106356	0.0847962	SMC	MYOZ2	ENSG00000172399.5	5
240	AOR_RAB23_ENSG00000112210.11	-0.223383	0.1877	0.0470183	0.0557738	-0.0152304	-0.00947912	0.00603811	-0.0602373	-0.0250804	0.0609681	0.058223	0.0526715	-0.0607573	0.0518522	SMC	RAB23	ENSG00000112210.11	5
241	AOR_RP1-151F17.2_ENSG00000272341.1	0.0621286	0.109533	0.00325471	-0.0258866	0.0207135	0.0276192	0.00258381	0.0199849	0.0352125	0.0164193	0.0211696	0.0488488	-0.0643918	0.0174187	AOR	RP1-151F17.2	ENSG00000272341.1	5
242	AOR_RP11-1090M7.1_ENSG00000265489.1	1.18971	0.00539582	0.0944878	0.116004	0.0332032	0.0419351	-0.0701728	-0.018603	0.0335657	0.0157667	0.0141841	0.0723698	-0.041367	0.0139879	AOR	RP11-1090M7.1	ENSG00000265489.1	5
243	AOR_RP11-145A3.1_ENSG00000227496.1	0.351334	0.449401	0.138239	0.149022	0.0154526	0.108048	0.0273166	0.00719009	0.00378044	0.0692718	0.0174042	0.055867	-0.0349912	0.0213732	AOR	RP11-145A3.1	ENSG00000227496.1	5
244	AOR_SACS_ENSG00000151835.13	0.0502448	-0.030631	0.0509989	0.017228	-0.0246752	0.0154751	-0.0546268	-0.0452491	-0.0507576	0.0383015	0.0404766	0.130463	-0.131123	0.00822975	SMC	SACS	ENSG00000151835.13	5
245	AOR_SLC16A7_ENSG00000118596.11	-0.0507255	0.00692739	0.0668936	0.0180859	0.000111857	0.0405171	-0.0263062	-0.0438279	-0.0794393	0.00403301	0.0786985	0.100392	-0.066367	0.0428929	SMC	SLC16A7	ENSG00000118596.11	5
246	AOR_TAF5L_ENSG00000135801.9	-0.127908	-0.017191	0.0826056	0.0296662	-0.0126644	0.0215782	0.0204738	0.0515959	-0.0479404	0.0137956	0.0749169	0.0494056	-0.00720204	0.0593815	MP	TAF5L	ENSG00000135801.9	5
247	AOR_ARNTL2_ENSG00000029153.14	-0.00368908	0.0533788	0.109245	-0.000281057	-0.0188809	0.0867263	-0.157685	-0.0290076	-0.00210126	0.0437773	0.0945136	0.127635	-0.0451243	-0.0123595	EC	ARNTL2	ENSG00000029153.14	5
248	AOR_ASPN_ENSG00000106819.11	-0.245453	-0.0658915	0.0920163	0.0640127	-0.0186463	0.0113749	-0.0172574	0.017922	-0.0221422	0.0351366	0.0145675	0.0312716	-0.0947588	0.0498428	SMC	ASPN	ENSG00000106819.11	5
249	AOR_FNDC3B_ENSG00000075420.12	0.0188708	0.00190875	0.00904961	-0.0838607	-0.0778667	0.00845138	-0.0841843	-0.0205161	-0.0984635	0.00595116	0.06906	0.0730517	0.00932073	-0.0173331	SMC	FNDC3B	ENSG00000075420.12	5
250	AOR_GNPNAT1_ENSG00000100522.8	-0.0490937	0.040497	0.0883594	-0.00418633	-0.0383829	0.0383107	-0.0148191	-0.00840614	0.00314438	0.0419042	0.0849259	0.0302026	0.0376182	0.0492276	SMC	GNPNAT1	ENSG00000100522.8	5
251	AOR_MBNL1_ENSG00000152601.17	-0.0639396	0.070042	0.0744432	-0.0198553	-0.027228	0.0331613	-0.122938	-0.021357	-0.022462	-0.00267232	0.0665677	0.0949391	-0.0603503	-0.00692671	SMC	MBNL1	ENSG00000152601.17	5
252	AOR_MBNL1-AS1_ENSG00000229619.3	-0.069877	0.197895	0.0711839	-0.00539751	-0.0402593	0.0385553	-0.0631004	-0.00459429	0.00439833	0.0429441	0.0462886	0.068565	-0.0337651	-0.012253	SMC	MBNL1-AS1	ENSG00000229619.3	5
253	AOR_MSRB3_ENSG00000174099.10	-0.188746	0.0572134	0.0647747	-0.00196323	-0.0388214	-0.0115184	0.0169829	-0.00687055	0.019701	0.0508011	-0.029889	-0.129488	0.0750539	0.0646586	SMC	MSRB3	ENSG00000174099.10	5
254	AOR_NPR3_ENSG00000113389.15	-0.0385382	-0.245388	0.0814046	0.0338887	0.014757	0.00931848	0.0605516	-0.0270789	-0.0808219	0.0276741	0.0136835	0.00522262	0.0185361	0.0122394	SMC	NPR3	ENSG00000113389.15	5
255	AOR_PTPN11_ENSG00000179295.16	-0.185236	0.0860985	0.0232356	-0.0523949	-0.0162004	-0.0424707	0.000853719	0.0119174	-0.00146173	0.0173244	0.0321061	-0.00107526	0.00186556	0.0439629	SMC	PTPN11	ENSG00000179295.16	5
256	AOR_SPIRE1_ENSG00000134278.14	-0.0214122	0.0319388	0.0926699	-0.027629	-0.00373004	0.0279641	-0.0472674	-0.0785522	-0.0321035	0.0290348	0.0183789	-0.0376208	0.0339926	0.0338038	MP	SPIRE1	ENSG00000134278.14	5
257	AOR_ZNF106_ENSG00000103994.16	-0.0613975	-0.0574043	-0.021714	-0.0633194	-0.020116	-0.0395343	0.0371286	-0.0575407	-0.0945645	0.041662	0.04099	0.0528627	-0.023135	0.013426	MP	ZNF106	ENSG00000103994.16	5
258	AOR_ACTC1_ENSG00000159251.6	0.353178	-0.207544	0.0767189	0.0721737	-0.0292603	0.045044	-0.0791876	-0.0351871	-0.0297347	-0.073525	-0.0234407	-0.0831418	0.0672555	-0.0168741	SMC	ACTC1	ENSG00000159251.6	5
259	AOR_C1orf198_ENSG00000119280.16	-0.119966	7.7184e-05	0.119083	0.065868	-0.00803325	0.0435019	-0.0275731	-0.00906436	0.0105867	-0.00799935	-0.0466413	-0.166474	0.131726	0.023809	SMC	C1orf198	ENSG00000119280.16	5
260	AOR_CRIM1_ENSG00000150938.9	0.0754212	-0.0596464	0.128685	0.029504	-0.0463013	0.0393763	-0.0104417	0.0177513	-0.0467955	0.0350166	-0.0130016	-0.018996	0.01779	-0.0171056	EC	CRIM1	ENSG00000150938.9	5
261	AOR_FAM180A_ENSG00000189320.8	0.027509	0.00152117	0.090444	0.0485088	-0.0551256	0.0205214	-0.0728106	-0.079065	-0.0861721	-0.0251415	-0.00264383	-0.0604334	0.039218	-0.00470312	SMC	FAM180A	ENSG00000189320.8	5
262	AOR_GLS_ENSG00000115419.12	0.0552572	-0.0262485	0.0991527	0.0371087	-0.00622843	0.0379478	-0.048187	-0.115716	-0.0153269	0.0607735	-0.0417049	-0.0445098	-0.0201043	-0.0213615	SMC	GLS	ENSG00000115419.12	5
263	AOR_ITGA8_ENSG00000077943.7	0.0713145	0.0270558	0.13169	0.0673255	0.0169858	0.02313	-0.0635585	0.0428376	0.0016437	0.0573135	-0.0910196	-0.0623086	-0.0102644	-0.00192511	SMC	ITGA8	ENSG00000077943.7	5
264	AOR_MAPK1_ENSG00000100030.14	-0.0863139	0.013069	0.0812606	0.0107801	0.00089259	-0.0127554	-0.0404232	-0.00621787	-0.0344316	0.0146857	0.0702802	0.0190252	0.0793211	0.0645253	SMC	MAPK1	ENSG00000100030.14	5
265	AOR_RCAN2_ENSG00000172348.14	-0.16798	0.0416653	0.0799161	0.0501987	-0.019859	0.0139021	-0.00342064	0.0288676	-0.0234473	0.0324544	0.0192924	-0.0283553	0.0315948	0.0639707	SMC	RCAN2	ENSG00000172348.14	5
266	AOR_BTC_ENSG00000174808.11	-0.348861	-0.420189	0.0535271	0.0427023	0.00274551	0.0133871	0.0544035	-0.0251516	0.0636525	-0.0289904	-0.0438779	-0.0861038	0.0537519	-0.00367732	SMC	BTC	ENSG00000174808.11	5
267	AOR_C14orf37_ENSG00000139971.15	-0.0884551	-0.221022	-0.0708455	-0.0842884	-0.0297566	-0.110201	0.132849	0.00103318	-0.0574976	0.0400743	0.00808736	0.0111187	-0.0257153	0.0782322	AOR	C14orf37	ENSG00000139971.15	5
268	AOR_CPED1_ENSG00000106034.17	-0.284068	0.106074	0.046109	0.0157721	0.00524602	-0.0265884	0.0154002	0.00241955	0.00651109	0.0958945	-0.00325	0.0095057	-0.071667	0.0132901	SMC	CPED1	ENSG00000106034.17	5
269	AOR_FAXC_ENSG00000146267.11	-0.11034	-0.19289	0.031554	0.0282696	0.0201546	-0.0257511	0.181028	0.0319441	0.0173014	0.0642216	-0.0230984	-0.0143715	-0.00442856	0.0731249	SMC	FAXC	ENSG00000146267.11	5
270	AOR_NPNT_ENSG00000168743.12	-0.116672	0.0669877	0.106091	0.118688	-0.00198436	0.00626843	0.11833	0.00593692	0.0133847	0.0847289	-0.0253283	-0.0971866	0.0420118	0.0602909	SMC	NPNT	ENSG00000168743.12	5
271	AOR_PPP1R9A_ENSG00000158528.11	0.115921	-0.192485	0.0861381	0.0371277	0.0427168	0.039705	0.182098	-0.0239539	0.0375218	0.0890003	-0.0799314	-0.0484842	-0.0905224	0.0158772	SMC	PPP1R9A	ENSG00000158528.11	5
272	AOR_ROR1_ENSG00000185483.11	-0.0475568	-0.343181	0.0507834	-0.0043939	-0.0074997	0.0183994	0.0855358	0.0303451	-0.0356526	-0.0639018	-0.0267304	-0.0491549	0.113584	0.0387159	SMC	ROR1	ENSG00000185483.11	5
273	AOR_ST6GAL2_ENSG00000144057.15	-0.159186	-0.268371	0.0400512	0.0462684	0.00438172	0.00296957	0.0124088	-0.000140391	-0.0243315	-0.0453466	0.000299641	0.0159934	0.00182158	-0.0122353	SMC	ST6GAL2	ENSG00000144057.15	5
274	AOR_DYNC1LI1_ENSG00000144635.8	-0.217973	-0.0884284	-0.080529	-0.0197046	0.0392848	-0.0498557	-0.000809892	-0.0365084	-0.0219797	-0.00399239	0.0598851	0.016201	0.0334113	0.0479054	SMC	DYNC1LI1	ENSG00000144635.8	5
275	AOR_FERMT2_ENSG00000073712.14	-0.202689	0.0253673	0.0763702	0.0531142	-0.00229271	0.011028	0.00583148	-0.0609278	-0.0307651	0.0255389	0.0270376	-0.0298876	0.0341813	0.0339137	SMC	FERMT2	ENSG00000073712.14	5
276	AOR_NR2F2_ENSG00000185551.12	-0.355246	0.239783	-0.068309	0.00767286	-0.00618767	-0.0152709	-0.0542878	0.0423503	0.0201779	-0.102312	-0.0623748	-0.128903	0.083236	-0.0770726	SMC	NR2F2	ENSG00000185551.12	5
277	AOR_OXCT1_ENSG00000083720.12	-0.391494	-0.0240942	-0.0192412	-0.0481798	-0.061912	-0.0822318	0.0680283	-0.070649	-0.0101008	0.0669224	0.00189236	-0.0317488	0.0432049	0.0528615	SMC	OXCT1	ENSG00000083720.12	5
278	AOR_PPP1R3B_ENSG00000173281.4	-0.202167	-0.00589991	0.0200182	0.0173866	-0.0573457	-0.0362437	0.0597289	-0.0636145	0.0124435	0.0552434	0.0198148	-0.0604548	0.130747	0.0418865	SMC	PPP1R3B	ENSG00000173281.4	5
279	AOR_SLC22A3_ENSG00000146477.5	-0.27246	0.159933	0.0523328	0.0598012	-0.0173221	-0.0225059	0.163639	0.0303116	0.0487094	0.0660775	-0.0297529	-0.0294865	-0.00143778	0.0844682	SMC	SLC22A3	ENSG00000146477.5	5
280	AOR_ANKS1B_ENSG00000185046.18	0.0970851	-0.0637722	0.00503057	-0.0108371	-0.00908964	-0.014524	0.105474	-0.0379134	-0.011902	0.0902828	-0.0418556	0.00670572	-0.129066	0.0671933	SMC	ANKS1B	ENSG00000185046.18	5
281	AOR_CDC42EP3_ENSG00000163171.7	-0.198258	0.0429405	-0.0084256	0.00931926	-0.0702187	-0.0596859	-0.0674587	0.0678278	-0.040404	-0.0380816	0.0276305	0.00317784	0.00233937	0.0259178	SMC	CDC42EP3	ENSG00000163171.7	5
282	AOR_FOXP1_ENSG00000114861.18	-0.0469533	0.0147353	-0.00126189	0.00200888	-0.0264144	-0.0273548	0.0101959	-0.0701739	-0.125412	0.0763853	0.0849241	0.0990463	-0.0481152	0.0548222	SMC	FOXP1	ENSG00000114861.18	5
283	AOR_MACF1_ENSG00000127603.23	0.241933	0.0811439	0.0375468	-0.0218439	-0.0322865	-0.00448827	0.0121979	0.0128738	-0.00556439	0.0708792	-0.0139712	0.135195	-0.165965	0.0445981	EC	MACF1	ENSG00000127603.23	5
284	AOR_NEXN_ENSG00000162614.18	-0.078088	0.149242	0.0690106	0.0719878	-0.000442685	0.0408287	-0.0209464	0.0244767	-0.050129	-0.0312104	-0.0221129	-0.0332611	-0.0502496	0.0302677	SMC	NEXN	ENSG00000162614.18	5
285	AOR_RAVER2_ENSG00000162437.14	-0.170808	0.0197944	-0.0336581	-0.0271003	-0.00307221	-0.0944032	0.0453326	0.0161012	-0.0257559	0.00299135	0.00943888	-0.00558922	-0.0354246	0.0874043	EC	RAVER2	ENSG00000162437.14	5
286	AOR_RPS4XP5_ENSG00000229920.2	0.733661	-0.0865269	0.032216	0.0166521	-0.054274	0.00616971	0.0820881	0.0196834	-0.100183	0.0292141	0.0266042	0.0675246	-0.0730517	0.0877576	SMC	RPS4XP5	ENSG00000229920.2	5
287	AOR_SYNE1_ENSG00000131018.22	0.207568	-0.0290831	0.0494636	0.0259757	-0.015478	-0.0303911	0.0170496	-0.00574246	-0.0698129	0.0616083	-0.0115913	0.0911273	-0.1391	0.0483321	SMC	SYNE1	ENSG00000131018.22	5
288	AOR_TIAM2_ENSG00000146426.17	0.267356	-0.119125	0.0844158	0.0180761	-0.00673783	0.0476577	0.0986888	0.0252213	-0.0666773	0.108693	0.0486022	0.0898015	-0.0998512	0.0763005	SMC	TIAM2	ENSG00000146426.17	5
289	AOR_TRAF6_ENSG00000175104.14	-0.0086149	0.0124413	0.0328441	0.0283521	-0.00195997	0.0162896	-0.133311	0.0238128	-0.0628101	-0.0240379	0.0397039	0.0444148	0.0217558	0.00307803	EC	TRAF6	ENSG00000175104.14	5
290	AOR_UBE2H_ENSG00000186591.11	-0.0998825	0.0529518	0.0257359	0.0214194	-0.0265889	-0.0261766	-0.0371736	-0.114388	-0.0180609	0.0212965	0.0601335	-0.0444815	0.101784	0.0469251	SMC	UBE2H	ENSG00000186591.11	5
291	AOR_CNTN3_ENSG00000113805.8	0.128133	-0.295101	0.0533273	0.0430235	-0.0220814	-0.0328359	0.0581417	-0.0344415	-0.0457799	-0.0257882	-0.0454446	-0.0476892	-0.014601	0.0515921	SMC	CNTN3	ENSG00000113805.8	5
292	AOR_FRMD7_ENSG00000165694.9	-0.210406	-0.261806	-0.0743691	-0.0136236	-0.0304183	-0.0857879	-0.010961	-0.0467562	-0.067031	-0.0199414	-0.00863936	0.0086569	-0.0157107	0.0202958	SMC	FRMD7	ENSG00000165694.9	5
293	AOR_HNRNPA1P66_ENSG00000229221.1	0.764571	-0.0766926	0.0165186	0.0242999	-0.0238313	-0.0129738	0.0055028	-0.0287936	-0.0766976	-0.0135616	0.0506212	0.122787	-0.19612	0.0624146	AOR	HNRNPA1P66	ENSG00000229221.1	5
294	AOR_PAK3_ENSG00000077264.14	-0.0218776	-0.30424	-0.0032371	-0.0193588	-0.0771816	-0.0314666	-0.015927	-0.046966	0.0143407	-0.0127782	0.0230521	0.0569766	-0.0580836	0.05136	SMC	PAK3	ENSG00000077264.14	5
295	AOR_TPH1_ENSG00000129167.9	-0.210047	-0.381507	0.00831962	0.0316685	-0.0481152	-0.0336758	0.0295055	-0.0655379	-0.0610067	-0.0192835	0.0840074	0.0315381	0.0453138	0.0651613	SMC	TPH1	ENSG00000129167.9	5
296	AOR_ZNF365_ENSG00000138311.15	-0.209901	0.0390132	-0.0556083	-0.0617306	-0.02794	-0.113719	0.0248764	-0.0464939	-0.0533905	0.00738665	0.0440148	-0.000877359	0.0319221	0.042192	SMC	ZNF365	ENSG00000138311.15	5
297	AOR_ANKRD6_ENSG00000135299.16	0.0972536	-0.138124	0.0755342	0.0426969	-0.000427451	0.0325842	0.135551	-0.0437436	-0.0751588	0.0359298	-0.0402767	-0.0704119	0.0105303	0.0544212	SMC	ANKRD6	ENSG00000135299.16	5
298	AOR_EXT1_ENSG00000182197.10	0.183779	0.0114624	0.13248	0.0621041	0.00076872	0.0387281	-0.0252879	0.00926146	-0.103228	0.00109403	-0.0356839	-0.0136028	0.0105657	-0.00893239	SMC	EXT1	ENSG00000182197.10	5
299	AOR_NOV_ENSG00000136999.4	-0.082432	0.0389124	0.11963	0.0474396	-0.0160536	0.019704	0.000625333	0.00593599	-0.0372917	0.0362423	-0.0199098	-0.132142	0.0667195	0.043983	AOR	NOV	ENSG00000136999.4	5
300	AOR_SHROOM3_ENSG00000138771.14	0.175703	-0.0333002	0.106631	0.0452154	0.0192287	0.0272864	-0.0630642	0.0392812	-0.0777562	0.0107751	-0.0274068	-0.0290135	0.0407316	-0.0155983	SMC	SHROOM3	ENSG00000138771.14	5
301	AOR_SNX25_ENSG00000109762.15	0.2361	-0.111198	0.0765963	0.0694173	-0.014623	0.0116228	0.0144855	-0.0724717	-0.0664828	0.0211626	-0.0416306	0.0125864	-0.0616002	0.0199521	SMC	SNX25	ENSG00000109762.15	5
302	AOR_WDFY3_ENSG00000163625.15	0.25672	-0.0284227	0.103092	-0.0102982	0.0198292	0.058926	0.0406109	0.0295884	-0.0355983	0.101051	-0.00504835	0.0644552	-0.0904794	0.0552697	MP	WDFY3	ENSG00000163625.15	5
303	AOR_CCDC6_ENSG00000108091.10	-0.00946144	0.0490506	-0.0249181	-0.0132812	-0.0217329	-0.0498522	0.025165	0.0342286	-0.0213533	0.0479697	0.0890622	0.124582	-0.0519882	0.0708298	SMC	CCDC6	ENSG00000108091.10	5
304	AOR_ENOX2_ENSG00000165675.16	-0.273414	0.166586	0.00712533	-0.00997221	-0.00516101	-0.0372836	0.101415	-0.0113454	0.0611386	0.0838961	0.0704732	0.0537028	-0.055416	0.109631	SMC	ENOX2	ENSG00000165675.16	5
305	AOR_FAM129A_ENSG00000135842.16	-0.195876	0.00714228	0.0497811	-0.0556743	-0.0475751	-0.0184587	0.0621543	-0.0448231	-0.00563944	0.054395	-0.00451886	-0.0703442	0.0651062	0.069545	AOR	FAM129A	ENSG00000135842.16	5
306	AOR_KCNMA1_ENSG00000156113.20	-0.103604	-0.0893423	-0.0215192	-0.0311986	-0.0343617	-0.0533916	0.166639	0.0430977	-0.0292234	0.0558116	0.0247125	-0.00043641	0.0145914	0.113164	MP	KCNMA1	ENSG00000156113.20	5
307	AOR_LAMC1_ENSG00000135862.5	-0.114908	0.12065	-0.0412013	-0.0521022	-0.0720346	-0.0621944	-0.0283889	-0.0378734	-0.0275205	0.0210629	-0.00380216	0.064998	-0.083476	0.0139102	SMC	LAMC1	ENSG00000135862.5	5
308	AOR_MAP1B_ENSG00000131711.14	0.263011	0.101602	0.0704831	0.0310567	-0.0136222	0.0236977	0.0255351	0.0621197	-0.0768366	0.0655404	-0.00718205	0.0368687	-0.0484854	0.0331183	SMC	MAP1B	ENSG00000131711.14	5
309	AOR_MYLK_ENSG00000065534.18	-0.121419	0.0450329	0.0111293	-0.0310566	-0.0502817	-0.0498419	0.0868209	0.0118939	0.00261874	0.0361002	-0.036434	-0.122601	0.0847561	0.0722379	SMC	MYLK	ENSG00000065534.18	5
310	AOR_PPFIBP1_ENSG00000110841.13	0.0458829	-0.151486	0.0208528	-0.0346373	-0.0273559	-0.0265105	0.0803248	-0.0443173	-0.00583799	0.0572233	0.0255644	0.0277496	-0.00621599	0.0676024	EC	PPFIBP1	ENSG00000110841.13	5
311	AOR_RGS5_ENSG00000143248.12	-0.0503103	0.00748187	0.0247752	0.0399229	0.0176493	-0.0309432	-0.0184505	-0.034429	-0.0516563	0.0166061	0.0127561	-0.000582691	-0.0417346	0.0371391	AOR	RGS5	ENSG00000143248.12	10
312	AOR_ITGA9_ENSG00000144668.11	-0.132118	-0.135591	0.0124783	-0.0326662	0.0160217	-0.0283212	0.106302	-0.0310382	0.00162618	0.0410357	-0.0436347	-0.0719755	0.0194652	0.0536031	EC	ITGA9	ENSG00000144668.11	5
313	AOR_LINC00702_ENSG00000233117.2	-0.248611	0.0703085	0.0331621	-0.0551227	-0.0214945	0.0117884	0.0309858	0.023214	0.0246219	0.0667686	-0.0430077	-0.0702498	-0.0700199	0.0259911	AOR	LINC00702	ENSG00000233117.2	5
314	AOR_MYOM1_ENSG00000101605.12	0.103156	-0.13631	0.0453981	0.0711096	-0.0234527	-0.0206174	0.0342218	0.0122726	0.00832585	0.0202724	-0.0341099	-0.0363298	-0.0178833	0.0470598	SMC	MYOM1	ENSG00000101605.12	5
315	AOR_PGM5_ENSG00000154330.12	-0.335988	-0.0339311	-0.0161867	-0.00913365	-0.0274216	-0.0587145	0.0349844	0.0188796	0.00138132	-0.0249713	0.0192082	-0.0791998	0.092506	0.0484749	EC	PGM5	ENSG00000154330.12	5
316	AOR_RP11-400K9.4_ENSG00000237807.3	-0.180738	-0.000726282	0.0349327	0.0120371	-0.00499125	0.0215493	0.050027	0.0145302	-0.0167654	0.117247	-0.0397169	-0.0457181	-0.0146269	0.056297	AOR	RP11-400K9.4	ENSG00000237807.3	5
317	AOR_SETMAR_ENSG00000170364.12	-0.117164	-0.0573961	-0.0580353	0.0260044	-0.000319475	-0.0535309	0.0156966	-0.00450875	0.023528	0.0154417	-0.0161403	-0.0506462	-0.0755817	0.0482298	SMC	SETMAR	ENSG00000170364.12	5
318	AOR_ATP8B1_ENSG00000081923.10	0.0649356	0.047641	0.105821	0.0560389	-0.0119623	0.0456363	-0.0669288	-0.0274649	-0.0238639	0.0603335	0.0371054	0.0670343	-0.0547947	0.0132666	EC	ATP8B1	ENSG00000081923.10	5
319	AOR_CFL2_ENSG00000165410.14	-0.201878	0.0620071	0.0983834	0.0485065	-0.00568047	0.0143548	-0.0109516	-0.0201003	0.00851622	0.0578441	0.0440924	-0.000178609	-0.0414658	0.0352563	SMC	CFL2	ENSG00000165410.14	5
320	AOR_CTC-296K1.4_ENSG00000267405.1	-0.431302	0.0719188	0.00736431	-0.0157135	-0.0338325	0.0142416	0.0939666	-0.0129421	0.0539946	0.0292364	-0.00917553	-0.0197779	0.00231946	0.00198822	AOR	CTC-296K1.4	ENSG00000267405.1	5
321	AOR_DIAPH3_ENSG00000139734.17	0.289521	-0.0965513	0.0721879	0.034972	-0.0587042	-0.0226819	0.0811638	-0.00122962	-0.0660239	0.0629503	0.0181916	0.0237661	-0.0326467	0.0291374	MP	DIAPH3	ENSG00000139734.17	5
322	AOR_MAP3K7CL_ENSG00000156265.15	0.054199	0.168878	0.0612214	0.0338527	-0.0710008	0.0405173	0.087811	-0.0530265	0.0309645	0.138929	0.0676535	0.0495431	-0.0168445	0.0865497	SMC	MAP3K7CL	ENSG00000156265.15	5
323	AOR_RAP1A_ENSG00000116473.14	-0.282008	0.0279442	0.0142553	-0.0293088	0.0160145	0.0110364	0.0150062	0.105788	0.0941045	0.00512774	0.058743	0.0283574	-0.0153423	0.0700947	MP	RAP1A	ENSG00000116473.14	5
324	AOR_SLC16A1_ENSG00000155380.11	-0.361211	0.138497	-0.0378408	-0.0262649	-0.044719	-0.106268	0.14942	-0.0476893	0.0328679	0.0793264	-0.00965428	-0.0187577	-0.0116492	0.0895982	SMC	SLC16A1	ENSG00000155380.11	5
325	AOR_UBA2_ENSG00000126261.12	-0.172293	-0.0466136	0.0448572	0.0475976	0.020799	-0.0170035	-0.0111532	-0.0139483	0.00237495	0.0675142	-0.0311845	-0.068772	0.0115366	-0.0022855	SMC	UBA2	ENSG00000126261.12	5
326	AOR_CAP2_ENSG00000112186.11	-0.190095	-0.0781931	-0.00574861	-0.012638	-0.0361972	-0.068142	-0.0377562	-0.117462	-0.0417039	0.0437903	-0.0398194	-0.132221	0.111763	-0.0199039	SMC	CAP2	ENSG00000112186.11	5
327	AOR_ZMYND8_ENSG00000101040.19	-0.0422575	0.112549	-0.0554019	-0.06653	-0.0229362	0.0196345	0.0644492	0.0892459	0.0236275	-0.0204465	-0.0291083	-0.0302291	0.0171699	-0.00560552	MP	ZMYND8	ENSG00000101040.19	5
328	AOR_RP11-313C15.1_ENSG00000253726.1	1.44904	-0.0733703	0.0465683	0.0151732	0.0352433	0.00763676	0.00112779	-0.00765384	-0.0652527	0.00687262	0.0685481	0.114939	-0.0842584	0.0422168	AOR	RP11-313C15.1	ENSG00000253726.1	5
329	AOR_RP11-531A24.3_ENSG00000260838.3	0.903501	0.141865	0.0742037	0.060698	0.0247471	0.0311128	0.0140924	0.0450995	-0.0936874	0.0323969	0.0432631	0.0276718	-0.0650938	0.0548712	AOR	RP11-531A24.3	ENSG00000260838.3	5
330	AOR_RP11-702B10.2_ENSG00000273415.1	0.165657	0.372473	-0.0169959	-0.0126609	-0.06971	-0.0502135	-0.0262233	-0.0105221	-0.106467	-0.0257734	0.129625	0.082163	-0.00597714	0.0831121	AOR	RP11-702B10.2	ENSG00000273415.1	5
331	AOR_PTCH1_ENSG00000185920.15	0.113474	-0.0844833	-0.0601002	-0.0452963	0.0124318	-0.0521973	0.0659528	0.109709	-0.0655437	-0.07772	-0.0735604	-0.0705047	0.00904638	0.0114362	EC	PTCH1	ENSG00000185920.15	5

## Sheet: Clinical_assoc_GRN177
Clinical phenotypes	p-value
BMI	58.0597
CAD.DEG	0.000248401
CRP	3.74264
Diseased vessels	0
DUKE	21.4424
fP.HDL.Chol	50.5734
fP.LDL.Chol	52.6578
fP.TG	0.402115
HbA1c	0.762803
Lesions	0.00824865
P-Chol	0.591839
SYNTAX	43.0734
Waist/Hip	1.68607
