# Supplementary material for: Single-cell RNA sequencing reveals sex differences in the subcellular composition and associated gene-regulatory network activity of human carotid plaques
Source: Nat Cardiovasc Res. 2025 Apr 10;4(4):412–32. doi: 10.1038/s44161-025-00628-y (PMC11994450; doi:10.1038/s44161-025-00628-y)
Supplement: Supplementary file 8 — Statistical source data. [file 44161_2025_628_MOESM8_ESM.xlsx]

## Sheet: description
#Fig6

## Sheet: CT_and_TS_GRN
Cross tissue and tissue specific GRN enrichment of sex biased MP subclusters
S.No	grn	FDR	overlap	cluster
1	103	1.38801	15	MP1
2	106	0.213433	11	MP1
3	115	6.53313	16	MP1
4	117	0	5	MP1
5	119	1.93349	14	MP1
6	122	30.066	85	MP1
7	123	0.978935	22	MP1
8	127	5.79299	12	MP1
9	134	0.872215	13	MP1
10	136	0.971917	24	MP1
11	137	7.32422	27	MP1
12	139	1.7842	6	MP1
13	141	1.69769	26	MP1
14	148	5.75649	23	MP1
15	149	6.47886	20	MP1
16	150	2.42263	7	MP1
17	154	0.621584	28	MP1
18	158	0.393984	6	MP1
19	16	1.60012	35	MP1
20	165	1.09751	25	MP1
21	168	2.19614	30	MP1
22	170	0.10429	7	MP1
23	171	1.56623	11	MP1
24	174	7.57349	34	MP1
25	176	0.105678	17	MP1
26	177	1.56623	18	MP1
27	178	2.73729	23	MP1
28	18	1.24617	7	MP1
29	182	6.34104	16	MP1
30	187	4.72145	23	MP1
31	191	0.93543	8	MP1
32	194	5.3963	11	MP1
33	200	0.0274177	16	MP1
34	201	1.48389	18	MP1
35	202	0	6	MP1
36	210	0.258132	5	MP1
37	216	0.0278435	4	MP1
38	219	1.09349	29	MP1
39	222	0.345361	6	MP1
40	23	1.74931	17	MP1
41	26	0.434518	12	MP1
42	27	0	4	MP1
43	28	0	8	MP1
44	3	0	1	MP1
45	31	13.0177	61	MP1
46	32	8.58004	31	MP1
47	33	0	3	MP1
48	36	7.13018	27	MP1
49	37	11.6655	26	MP1
50	38	18	70	MP1
51	47	1.37406	19	MP1
52	49	7.13018	22	MP1
53	50	0	0	MP1
54	51	0	1	MP1
55	53	4.60394	38	MP1
56	54	13.585	24	MP1
57	57	5.75649	22	MP1
58	60	1.45353	19	MP1
59	61	2.17206	13	MP1
60	67	11.6655	20	MP1
61	69	0	10	MP1
62	7	2.81415	30	MP1
63	70	2.49442	21	MP1
64	71	0.888267	9	MP1
65	79	2.00835	32	MP1
66	82	1.20821	28	MP1
67	83	2.0912	23	MP1
68	87	6.60555	46	MP1
69	89	0.912574	13	MP1
70	94	5.66537	15	MP1
71	99	18.2757	23	MP1
72	103	0	2	MP2
73	106	0.0979046	3	MP2
74	115	0	1	MP2
75	117	0	2	MP2
76	119	0	1	MP2
77	122	32.8928	43	MP2
78	123	0	2	MP2
79	127	13.5229	12	MP2
80	134	0	1	MP2
81	136	0	3	MP2
82	137	0	1	MP2
83	139	0.0979046	1	MP2
84	141	0	1	MP2
85	148	2.60269	7	MP2
86	149	5.27097	9	MP2
87	150	0	0	MP2
88	154	0	0	MP2
89	158	0.20037	2	MP2
90	16	0	4	MP2
91	165	0	4	MP2
92	168	0.383262	6	MP2
93	170	0	1	MP2
94	171	0.485319	3	MP2
95	174	20.6517	27	MP2
96	176	0.383787	6	MP2
97	177	0.0906366	3	MP2
98	178	0	1	MP2
99	18	1.01983	3	MP2
100	182	0.324561	2	MP2
101	187	0	0	MP2
102	191	0	0	MP2
103	194	0.671926	2	MP2
104	200	0.379146	6	MP2
105	201	0.083446	3	MP2
106	202	0.0144523	3	MP2
107	210	2.20941	5	MP2
108	216	0.17633	2	MP2
109	219	0	4	MP2
110	222	3.75768	7	MP2
111	23	0	0	MP2
112	26	0.383262	4	MP2
113	27	0	1	MP2
114	28	0.00388252	4	MP2
115	3	0	1	MP2
116	31	0	3	MP2
117	32	0.484126	4	MP2
118	33	0	1	MP2
119	36	0	1	MP2
120	37	4.53193	8	MP2
121	38	6.96257	19	MP2
122	47	0	0	MP2
123	49	4.13273	8	MP2
124	50	0.223837	2	MP2
125	51	0	1	MP2
126	53	0	2	MP2
127	54	13.9208	14	MP2
128	57	4.3814	9	MP2
129	60	0	0	MP2
130	61	0.466203	3	MP2
131	67	4.13273	6	MP2
132	69	0.857266	6	MP2
133	7	7.85078	18	MP2
134	70	0	1	MP2
135	71	1.77454	5	MP2
136	79	1.24905	9	MP2
137	82	0.485319	7	MP2
138	83	0	3	MP2
139	87	0	4	MP2
140	89	2.18265	7	MP2
141	94	0	1	MP2
142	99	3.75768	5	MP2
143	103	0	1	MP3
144	106	0	2	MP3
145	115	0	2	MP3
146	117	75.3556	79	MP3
147	119	0.266281	5	MP3
148	122	27.068	55	MP3
149	123	0.00356714	8	MP3
150	127	11.9706	14	MP3
151	134	0	4	MP3
152	136	0	3	MP3
153	137	0	0	MP3
154	139	0	1	MP3
155	141	0	5	MP3
156	148	7.7986	18	MP3
157	149	9.34969	17	MP3
158	150	0	0	MP3
159	154	0	7	MP3
160	158	4.75629	11	MP3
161	16	0.0244028	12	MP3
162	165	0	8	MP3
163	168	0.983217	14	MP3
164	170	0	1	MP3
165	171	0	2	MP3
166	174	42.0164	57	MP3
167	176	0.156107	10	MP3
168	177	0	5	MP3
169	178	0	3	MP3
170	18	2.73864	7	MP3
171	182	0	2	MP3
172	187	0	2	MP3
173	191	0.747147	5	MP3
174	194	1.41332	4	MP3
175	200	0.455064	12	MP3
176	201	4.61028	17	MP3
177	202	10.821	27	MP3
178	210	3.49703	9	MP3
179	216	49.7852	47	MP3
180	219	0.156107	12	MP3
181	222	11.9706	19	MP3
182	23	0	2	MP3
183	26	0	2	MP3
184	27	0	2	MP3
185	28	0	6	MP3
186	3	0.00356714	2	MP3
187	31	0	6	MP3
188	32	0	1	MP3
189	33	0.759201	8	MP3
190	36	0	1	MP3
191	37	5.34854	12	MP3
192	38	7.21325	30	MP3
193	47	0	3	MP3
194	49	0	3	MP3
195	50	76.757	61	MP3
196	51	0	2	MP3
197	53	0.240529	11	MP3
198	54	12.5768	17	MP3
199	57	10.9469	21	MP3
200	60	0	5	MP3
201	61	0.173543	4	MP3
202	67	0.0714249	2	MP3
203	69	2.16883	14	MP3
204	7	7.7986	27	MP3
205	70	0	0	MP3
206	71	1.39598	7	MP3
207	79	0.651423	14	MP3
208	82	0.651423	14	MP3
209	83	0	3	MP3
210	87	0	6	MP3
211	89	0.507198	7	MP3
212	94	0	1	MP3
213	99	4.21501	7	MP3
214	103	0.856923	6	MP5
215	106	0	3	MP5
216	115	0	0	MP5
217	117	0.640354	6	MP5
218	119	0	2	MP5
219	122	28.0799	48	MP5
220	123	1.14751	10	MP5
221	127	7.09583	9	MP5
222	134	0	2	MP5
223	136	0.0484828	6	MP5
224	137	0	0	MP5
225	139	0	0	MP5
226	141	0.00748183	5	MP5
227	148	8.92812	17	MP5
228	149	0.0378107	2	MP5
229	150	8.84466	10	MP5
230	154	0	2	MP5
231	158	1.39057	5	MP5
232	16	0.35086	10	MP5
233	165	0.370091	8	MP5
234	168	0.37512	8	MP5
235	170	5.78375	13	MP5
236	171	0.0353445	2	MP5
237	174	4.96811	15	MP5
238	176	3.87458	17	MP5
239	177	0.911049	7	MP5
240	178	0	3	MP5
241	18	7.63639	11	MP5
242	182	8.30892	12	MP5
243	187	0	1	MP5
244	191	0.856923	4	MP5
245	194	0	0	MP5
246	200	0.184847	7	MP5
247	201	0.870439	7	MP5
248	202	0.0353445	4	MP5
249	210	1.50257	5	MP5
250	216	0	0	MP5
251	219	0.0353445	7	MP5
252	222	0	1	MP5
253	23	0.182951	4	MP5
254	26	0.373003	5	MP5
255	27	0	4	MP5
256	28	2.00214	13	MP5
257	3	6.63264	10	MP5
258	31	0	3	MP5
259	32	0	1	MP5
260	33	4.68856	13	MP5
261	36	0	0	MP5
262	37	2.5604	7	MP5
263	38	16.3233	37	MP5
264	47	0.427198	6	MP5
265	49	1.56596	6	MP5
266	50	0	0	MP5
267	51	1.63281	7	MP5
268	53	0.357971	8	MP5
269	54	7.56864	11	MP5
270	57	2.35144	8	MP5
271	60	2.41796	11	MP5
272	61	0.640354	4	MP5
273	67	3.15196	6	MP5
274	69	0	1	MP5
275	7	13.6021	30	MP5
276	70	0	0	MP5
277	71	0.0353445	2	MP5
278	79	0	2	MP5
279	82	0.640354	10	MP5
280	83	0.627917	7	MP5
281	87	0	0	MP5
282	89	0.0353445	3	MP5
283	94	0	1	MP5
284	99	2.92321	5	MP5
285	103	0.78627	12	MP7
286	106	1.40612	16	MP7
287	115	13.7212	23	MP7
288	117	0	4	MP7
289	119	0.41533	8	MP7
290	122	21.0491	68	MP7
291	123	1.73056	24	MP7
292	127	0.0732718	2	MP7
293	134	3.13067	19	MP7
294	136	0.551479	20	MP7
295	137	11.9586	32	MP7
296	139	13.7212	18	MP7
297	141	0.00637422	13	MP7
298	148	14.3979	34	MP7
299	149	0.134233	5	MP7
300	150	16.2204	20	MP7
301	154	0	16	MP7
302	158	0.225702	5	MP7
303	16	2.95593	38	MP7
304	165	0.807042	22	MP7
305	168	0.415397	19	MP7
306	170	0.710634	10	MP7
307	171	4.94006	17	MP7
308	174	1.58556	18	MP7
309	176	0.586482	20	MP7
310	177	0.268476	11	MP7
311	178	1.05078	16	MP7
312	18	1.37457	7	MP7
313	182	15.3288	25	MP7
314	187	1.47138	14	MP7
315	191	0.703598	7	MP7
316	194	15.684	20	MP7
317	200	0	10	MP7
318	201	0.23148	11	MP7
319	202	0	8	MP7
320	210	0.837436	7	MP7
321	216	0	3	MP7
322	219	0.588212	24	MP7
323	222	0.0514746	4	MP7
324	23	15	39	MP7
325	26	0	4	MP7
326	27	0.225702	14	MP7
327	28	1.59631	25	MP7
328	3	4.3471	12	MP7
329	31	19.4815	68	MP7
330	32	6.74473	26	MP7
331	33	3.9017	21	MP7
332	36	4.63341	21	MP7
333	37	10.2832	23	MP7
334	38	17.5436	65	MP7
335	47	6.66959	31	MP7
336	49	7.99568	22	MP7
337	50	0	0	MP7
338	51	2.00387	14	MP7
339	53	6.86646	41	MP7
340	54	4.2067	12	MP7
341	57	0.394253	8	MP7
342	60	1.73276	19	MP7
343	61	4.12281	16	MP7
344	67	2.27373	8	MP7
345	69	0	7	MP7
346	7	0.491457	18	MP7
347	70	7.45967	30	MP7
348	71	2.58479	13	MP7
349	79	0.800711	24	MP7
350	82	2.0311	30	MP7
351	83	0.551479	15	MP7
352	87	0.971754	25	MP7
353	89	0.588212	11	MP7
354	94	6.95078	16	MP7
355	99	5.87782	11	MP7
356	103	0	1	MP8
357	106	0	2	MP8
358	115	0	1	MP8
359	117	0	1	MP8
360	119	0.573765	5	MP8
361	122	10.3947	29	MP8
362	123	0	5	MP8
363	127	0.271451	2	MP8
364	134	0	1	MP8
365	136	0	1	MP8
366	137	0	3	MP8
367	139	2.73764	5	MP8
368	141	0.764825	10	MP8
369	148	0.839321	6	MP8
370	149	1.48996	6	MP8
371	150	0	0	MP8
372	154	0	7	MP8
373	158	6.87615	12	MP8
374	16	0	2	MP8
375	165	0	2	MP8
376	168	0	6	MP8
377	170	2.51087	9	MP8
378	171	0	2	MP8
379	174	13.5528	26	MP8
380	176	0.162664	8	MP8
381	177	0.11673	5	MP8
382	178	0	2	MP8
383	18	35.1649	30	MP8
384	182	0.426467	3	MP8
385	187	0	3	MP8
386	191	2.4368	7	MP8
387	194	2.66944	5	MP8
388	200	0.573099	10	MP8
389	201	0	3	MP8
390	202	0	1	MP8
391	210	5.3242	10	MP8
392	216	0	2	MP8
393	219	6.10902	24	MP8
394	222	0.175477	3	MP8
395	23	0	3	MP8
396	26	0	4	MP8
397	27	0.0579671	6	MP8
398	28	0	4	MP8
399	3	57.1746	42	MP8
400	31	0.00540133	8	MP8
401	32	0	2	MP8
402	33	83.8962	74	MP8
403	36	0	2	MP8
404	37	3.04452	8	MP8
405	38	8.23062	27	MP8
406	47	0	2	MP8
407	49	0	1	MP8
408	50	0	1	MP8
409	51	1.39315	7	MP8
410	53	0	5	MP8
411	54	3.26262	7	MP8
412	57	0.219531	4	MP8
413	60	0.793579	8	MP8
414	61	1.93256	7	MP8
415	67	0.625252	3	MP8
416	69	0	3	MP8
417	7	15.8125	33	MP8
418	70	0	1	MP8
419	71	0.426467	4	MP8
420	79	0	6	MP8
421	82	1.19522	13	MP8
422	83	0	2	MP8
423	87	0	5	MP8
424	89	0.586549	6	MP8
425	94	0	1	MP8
426	99	0	1	MP8

## Sheet: arterial_wall_GRN
Arterial wall specific GRN enrichment of sex biased MP subclusters
S.No	grn	FDR	overlap	cluster
1	106	0.213433	11	MP1
2	122	30.066	85	MP1
3	127	5.79299	12	MP1
4	141	1.69769	26	MP1
5	150	2.42263	7	MP1
6	154	0.621584	28	MP1
7	158	0.393984	6	MP1
8	165	1.09751	25	MP1
9	170	0.10429	7	MP1
10	174	7.57349	34	MP1
11	177	1.56623	18	MP1
12	191	0.93543	8	MP1
13	201	1.48389	18	MP1
14	26	0.434518	12	MP1
15	3	0	1	MP1
16	33	0	3	MP1
17	49	7.13018	22	MP1
18	82	1.20821	28	MP1
19	106	0.0979046	3	MP2
20	122	32.8928	43	MP2
21	127	13.5229	12	MP2
22	141	0	1	MP2
23	150	0	0	MP2
24	154	0	0	MP2
25	158	0.20037	2	MP2
26	165	0	4	MP2
27	170	0	1	MP2
28	174	20.6517	27	MP2
29	177	0.0906366	3	MP2
30	191	0	0	MP2
31	201	0.083446	3	MP2
32	26	0.383262	4	MP2
33	3	0	1	MP2
34	33	0	1	MP2
35	49	4.13273	8	MP2
36	82	0.485319	7	MP2
37	106	0	2	MP3
38	122	27.068	55	MP3
39	127	11.9706	14	MP3
40	141	0	5	MP3
41	150	0	0	MP3
42	154	0	7	MP3
43	158	4.75629	11	MP3
44	165	0	8	MP3
45	170	0	1	MP3
46	174	42.0164	57	MP3
47	177	0	5	MP3
48	191	0.747147	5	MP3
49	201	4.61028	17	MP3
50	26	0	2	MP3
51	3	0.00356714	2	MP3
52	33	0.759201	8	MP3
53	49	0	3	MP3
54	82	0.651423	14	MP3
55	106	0	3	MP5
56	122	28.0799	48	MP5
57	127	7.09583	9	MP5
58	141	0.00748183	5	MP5
59	150	8.84466	10	MP5
60	154	0	2	MP5
61	158	1.39057	5	MP5
62	165	0.370091	8	MP5
63	170	5.78375	13	MP5
64	174	4.96811	15	MP5
65	177	0.911049	7	MP5
66	191	0.856923	4	MP5
67	201	0.870439	7	MP5
68	26	0.373003	5	MP5
69	3	6.63264	10	MP5
70	33	4.68856	13	MP5
71	49	1.56596	6	MP5
72	82	0.640354	10	MP5
73	106	1.40612	16	MP7
74	122	21.0491	68	MP7
75	127	0.0732718	2	MP7
76	141	0.00637422	13	MP7
77	150	16.2204	20	MP7
78	154	0	16	MP7
79	158	0.225702	5	MP7
80	165	0.807042	22	MP7
81	170	0.710634	10	MP7
82	174	1.58556	18	MP7
83	177	0.268476	11	MP7
84	191	0.703598	7	MP7
85	201	0.23148	11	MP7
86	26	0	4	MP7
87	3	4.3471	12	MP7
88	33	3.9017	21	MP7
89	49	7.99568	22	MP7
90	82	2.0311	30	MP7
91	106	0	2	MP8
92	122	10.3947	29	MP8
93	127	0.271451	2	MP8
94	141	0.764825	10	MP8
95	150	0	0	MP8
96	154	0	7	MP8
97	158	6.87615	12	MP8
98	165	0	2	MP8
99	170	2.51087	9	MP8
100	174	13.5528	26	MP8
101	177	0.11673	5	MP8
102	191	2.4368	7	MP8
103	201	0	3	MP8
104	26	0	4	MP8
105	3	57.1746	42	MP8
106	33	83.8962	74	MP8
107	49	0	1	MP8
108	82	1.19522	13	MP8

## Sheet: GRN33
S.No	id	CAD.DEG	Gender.DEG	SYNTAX	DUKE	Diseased.vessels	lesions	BMI	CRP	HbA1c	Waist.Hip	P.Chol	fP.LDL.Chol	fP.HDL.Chol	fP.TG	tissue	annotation	ENSEMBL	key
1	AOR_CREM_ENSG00000095794.19	0.262676	0.0409254	0.0516125	0.0739946	0.0187501	0.0819039	0.00413598	-0.00250685	0.0860763	0.0302095	-0.0679121	0.0448314	-0.0388523	-0.0392266	MP	CREM	ENSG00000095794.19	10
2	AOR_MXD1_ENSG00000059728.10	0.101065	0.201895	-0.0762356	-0.0490383	0.0235143	0.00243778	-0.0184888	0.014258	0.0411869	0.0445199	0.0041508	0.0874848	0.0105588	-0.0091869	MP	MXD1	ENSG00000059728.10	10
3	AOR_REL_ENSG00000162924.13	0.320307	0.105752	0.00249747	0.00102069	0.0228165	0.0421058	-0.0516295	0.0170684	0.0459332	0.0270507	-0.0118106	0.152511	-0.0971683	-0.0248759	MP	REL	ENSG00000162924.13	10
4	AOR_ZNF331_ENSG00000130844.16	0.691309	-0.0311366	0.0600578	0.0615543	0.020557	0.110757	0.0542741	0.0222995	0.0803945	0.0504401	-0.0554444	0.0298044	-0.0413137	-0.00521001	MP	ZNF331	ENSG00000130844.16	10
5	AOR_FOSL2_ENSG00000075426.11	0.355267	0.0399395	0.0486509	0.0908486	0.0122271	0.0830627	0.0950279	0.0480189	0.0684033	0.0602865	-0.032814	0.0393742	0.0170682	0.0412499	MP	FOSL2	ENSG00000075426.11	10
6	AOR_MYC_ENSG00000136997.15	0.513393	0.13517	0.0165344	0.0746993	-0.00349074	0.0285261	0.0229641	0.047938	0.0888493	-0.00620217	-0.067742	-0.0210945	0.0665605	-0.0126653	EC	MYC	ENSG00000136997.15	10
7	AOR_NR4A3_ENSG00000119508.17	1.59585	-0.198598	0.0934867	0.113943	0.0328315	0.109862	0.00941397	-0.00792566	0.0466612	0.0447843	-0.0811675	0.00362886	-0.00264539	-0.0288708	MP	NR4A3	ENSG00000119508.17	10
8	AOR_NFIL3_ENSG00000165030.3	0.329002	0.0361436	0.0159473	0.0334551	-0.0167222	0.0882729	0.0445407	0.0498896	0.0182533	0.0454357	-0.0616633	0.00748151	0.0319577	-0.0112702	MP	NFIL3	ENSG00000165030.3	10
9	AOR_FOSB_ENSG00000125740.13	1.06965	-0.244626	-0.0195196	0.0795022	0.0109502	0.0275298	0.0465422	0.0329503	0.00669545	0.0313977	-0.0172421	0.0464467	-0.000268026	0.0229673	MP	FOSB	ENSG00000125740.13	10
10	AOR_JUNB_ENSG00000171223.5	0.97215	-0.0860795	0.0425914	0.0873718	0.0368569	0.0697013	0.032008	0.0273494	0.0109432	0.00394903	-0.0383461	0.00564868	0.00625594	0.0136986	MP	JUNB	ENSG00000171223.5	10
11	AOR_NR4A2_ENSG00000153234.13	1.09387	-0.049802	0.0836351	0.116661	0.0596402	0.109639	0.00383722	0.0619796	0.0260788	-0.0100153	-0.0522564	0.0373942	-0.0561765	-0.0151587	MP	NR4A2	ENSG00000153234.13	10
12	AOR_EGR1_ENSG00000120738.7	0.895704	-0.0657926	0.0105296	0.107736	0.00949663	0.0384782	-0.00933058	0.0343156	0.0133286	-0.0050748	-0.0474502	-0.0185557	0.054787	-0.0063976	SMC	EGR1	ENSG00000120738.7	10
13	AOR_FOS_ENSG00000170345.9	0.786877	-0.116865	-0.0306376	0.0545675	0.0295714	0.0204191	0.0362117	0.0222067	-0.00114946	0.0302185	-0.0136977	0.0428387	-0.039524	0.0149009	MP	FOS	ENSG00000170345.9	10
14	AOR_JUN_ENSG00000177606.6	0.461536	-0.0929663	-0.0661079	0.0656449	0.0167028	-0.0118807	0.0756132	0.0549629	-0.0155557	0.0474064	0.0265531	0.112043	-0.0523575	0.0490631	MP	JUN	ENSG00000177606.6	10
15	AOR_BHLHE40_ENSG00000134107.4	0.695995	0.0582291	0.0705882	0.053661	0.00747603	0.0991434	0.0871791	0.0556137	0.0763471	0.0298389	-0.0640486	-0.00955075	0.0375286	0.00545702	MP	BHLHE40	ENSG00000134107.4	10
16	AOR_CEBPD_ENSG00000221869.4	0.251847	0.156557	0.00335946	0.0436929	0.0168695	0.0482235	0.054859	0.124344	0.00662343	-0.0356559	-0.0528117	-0.037396	0.0464217	0.0186974	MP	CEBPD	ENSG00000221869.4	10
17	AOR_KLF4_ENSG00000136826.14	0.414659	-0.0927483	-0.0132751	0.0795499	0.0161045	0.0378341	0.0425275	0.0458451	0.0403258	-0.00875147	-0.00206522	0.0671245	-0.0330757	0.0115694	MP	KLF4	ENSG00000136826.14	10
18	AOR_KLF2_ENSG00000127528.5	0.43518	-0.218123	-0.0411124	0.0321452	0.0015076	0.0154562	0.048216	0.0123465	0.00523552	-0.0335387	-0.0182521	-0.0126464	0.0222093	-0.0140387	EC	KLF2	ENSG00000127528.5	10
19	AOR_ATF3_ENSG00000162772.16	1.60266	0.115645	0.036367	0.132189	0.0228359	0.0525991	-0.0124553	0.00867978	0.0188172	0.0505196	-0.0228686	0.063819	-0.00922445	0.00129611	MP	ATF3	ENSG00000162772.16	10
20	AOR_GZF1_ENSG00000125812.15	0.06487	-0.0282261	0.0258814	0.0064925	0.0316072	0.0499123	-0.00177239	-0.0628827	0.0616279	0.0504424	-0.074639	-0.0290396	-0.0290075	-0.0304136	MP	GZF1	ENSG00000125812.15	10
21	AOR_TGIF1_ENSG00000177426.20	0.171409	-0.0210843	0.0373652	0.0200364	0.020328	0.0443713	0.0462263	-0.0327368	0.0231789	0.0202566	0.00652848	0.00448638	0.0171002	0.00944363	MP	TGIF1	ENSG00000177426.20	10
22	AOR_EGR3_ENSG00000179388.8	0.939494	-0.0446421	0.0613181	0.138404	0.0161393	0.0872795	-0.0380721	0.0631979	0.0257192	-0.0152319	-0.0432122	0.0238316	0.0140579	-0.00872696	MP	EGR3	ENSG00000179388.8	10
23	AOR_JUND_ENSG00000130522.5	0.298621	-0.0557174	0.0231893	0.109615	0.0206159	0.0443757	0.0524484	0.027942	-0.0130524	0.00794718	0.0146175	-0.031393	0.0554169	0.0563502	MP	JUND	ENSG00000130522.5	10
24	AOR_PNP_ENSG00000198805.11	0.30248	0.135456	-0.019424	0.0292355	-0.00266184	-0.023335	0.0255294	0.0285302	0.0501241	0.0585019	-0.0388889	0.0251908	0.0577786	-0.0182504	EC	PNP	ENSG00000198805.11	10
25	AOR_NR4A1_ENSG00000123358.19	1.31024	-0.108824	0.0782188	0.147132	0.046868	0.10492	0.0487584	0.0569755	0.0270203	0.0180084	-0.0549993	-0.0010741	-0.00167371	-0.00424865	MP	NR4A1	ENSG00000123358.19	10
26	AOR_YBX3_ENSG00000060138.12	0.542662	-0.0614921	-0.0244474	0.0434201	-0.00322269	0.0117191	0.00181344	-0.0123556	0.00875102	0.0709916	0.00161738	0.0767808	-0.0329727	-0.0235174	EC	YBX3	ENSG00000060138.12	10
27	AOR_CSRNP1_ENSG00000144655.14	0.973239	-0.0888965	0.0581257	0.106251	0.0328467	0.0744432	0.0212069	0.0416274	0.0369196	0.0139116	-0.0385504	0.0287541	0.0382836	-0.00927496	MP	CSRNP1	ENSG00000144655.14	10
28	AOR_PELI1_ENSG00000197329.11	-0.0328947	0.0845871	-0.0464409	0.00686117	0.00426138	-0.0221239	-0.0676786	-0.0439712	0.0342657	-0.0173505	0.0287342	0.135401	-0.0388331	-0.0168801	MP	PELI1	ENSG00000197329.11	10
29	AOR_NFATC1_ENSG00000131196.17	0.526735	-0.134679	0.0437053	0.0933849	0.00560919	0.052919	0.112442	0.0800727	0.0361013	0.00980494	-0.0650301	-0.0432966	0.0390871	0.0199455	EC	NFATC1	ENSG00000131196.17	10
30	AOR_FOSL1_ENSG00000175592.8	1.19815	0.206801	0.0517095	0.100271	0.0101487	0.0443248	-0.0186328	0.0221324	-0.0211528	0.0315282	-0.146972	-0.0495867	0.0358903	-0.07805	EC	FOSL1	ENSG00000175592.8	10
31	AOR_LIPN_ENSG00000204020.5	0.637378	0.33076	-0.0365396	-0.0287884	0.034696	-0.0117972	0.0996497	-0.000312664	0.0682933	0.0582763	-0.0683087	-0.0186824	0.0410022	0.0172931	MP	LIPN	ENSG00000204020.5	10
32	AOR_EGR2_ENSG00000122877.13	0.23404	0.066112	0.0522414	0.116563	0.0160943	0.09293	0.0421658	0.0819044	0.0790715	-0.0207284	-0.037944	-0.0254362	0.00810387	-0.00435891	MP	EGR2	ENSG00000122877.13	10
33	AOR_KLF6_ENSG00000067082.14	-0.0486604	0.00107774	-0.0928561	-0.0168328	-0.0251519	-0.0257568	-0.100071	0.0277394	-0.0339553	-0.0516417	0.0653731	0.089493	0.00182737	-0.0236147	MP	KLF6	ENSG00000067082.14	10
34	AOR_ABHD5_ENSG00000011198.7	0.0567409	-0.0019656	0.0198605	0.0812691	-0.00489122	0.043386	-0.0690585	0.00618502	-0.0285798	0.0444483	0.0348628	0.11656	-0.0320562	-0.0273691	MP	ABHD5	ENSG00000011198.7	5
35	AOR_ABL2_ENSG00000143322.19	0.33156	0.0547246	0.018193	0.00151461	-0.00250279	0.0559286	-0.0351174	0.0168489	0.0488351	0.059571	-0.00559037	0.170189	-0.0889403	-0.0112838	MP	ABL2	ENSG00000143322.19	5
36	AOR_ADAMTS1_ENSG00000154734.14	0.416003	0.0343217	0.0442691	0.0740385	0.00323743	0.0358313	-0.0762526	-0.00400363	0.107276	-0.0154839	-0.0397259	0.0218589	0.00496593	-0.0369523	EC	ADAMTS1	ENSG00000154734.14	5
37	AOR_ADAMTS4_ENSG00000158859.9	1.4158	0.225777	0.0711259	0.0744315	-0.00604035	0.0571988	0.0405766	0.0791514	0.0591721	0.0200355	-0.0786592	0.0290599	0.0311408	-0.0276549	EC	ADAMTS4	ENSG00000158859.9	5
38	AOR_ADNP2_ENSG00000101544.8	0.0331243	-0.0534519	0.0793517	0.0689173	-0.0205704	0.0681122	-0.0719951	-0.00615141	-0.0277971	-0.00373033	-0.062782	0.0118027	0.000299815	0.00318009	MP	ADNP2	ENSG00000101544.8	5
39	AOR_AP000936.1_ENSG00000234268.1	1.83899	-0.161819	0.0101182	-0.0148939	0.0101685	0.0403218	0.0332706	0.0735269	0.11149	0.0577618	-0.0578857	0.095089	-0.101193	-0.037521	AOR	AP000936.1	ENSG00000234268.1	5
40	AOR_APOBEC3A_ENSG00000128383.12	-0.130766	0.394078	-0.021778	-0.0364894	0.0549164	0.0116642	0.0607625	0.0372612	0.0797162	0.0588321	0.0494387	0.0260243	0.0987987	0.0547233	MP	APOBEC3A	ENSG00000128383.12	5
41	AOR_APOLD1_ENSG00000178878.12	0.336279	0.054677	0.0595809	0.101369	-0.0226664	0.0419081	0.106648	0.0489581	0.069079	-0.000490226	-0.0371524	-0.0336379	0.0332799	0.0117596	EC	APOLD1	ENSG00000178878.12	5
42	AOR_ARC_ENSG00000198576.3	1.39375	-0.169926	0.0403395	0.080449	0.0401378	0.00650077	0.0589705	-0.0170162	0.0578835	0.0355515	0.000822348	0.0500471	0.0231196	-0.00358548	MP	ARC	ENSG00000198576.3	5
43	AOR_AREG_ENSG00000109321.10	0.724451	0.215383	0.0485519	0.054094	0.0691065	0.0676543	-0.0184771	0.00598398	0.0501512	-0.0246506	-0.0850286	-0.0272299	0.0190158	-0.0450093	MP	AREG	ENSG00000109321.10	5
44	AOR_ARL5B_ENSG00000165997.4	0.107219	-0.0981856	0.0474415	0.0671355	0.00919501	0.0695696	-0.00209807	0.00689636	0.0669153	0.0447793	-0.00925656	0.0573838	-0.00661483	0.0137845	MP	ARL5B	ENSG00000165997.4	5
45	AOR_ARRDC3_ENSG00000113369.8	-0.102029	0.0414017	-0.0414288	-0.0155515	0.0360541	0.00411364	0.0651746	-0.0299203	0.0348493	0.0673798	-0.0130401	0.0817996	-0.0700463	-0.028402	MP	ARRDC3	ENSG00000113369.8	5
46	AOR_ATG101_ENSG00000123395.14	0.0422968	0.0143893	-0.0346713	0.0381927	-0.0137547	0.0147732	-0.0320489	-0.00863849	0.0495058	0.00122537	-0.0334681	0.00323314	0.0858382	-0.0253682	SMC	ATG101	ENSG00000123395.14	5
47	AOR_ATP1A1_ENSG00000163399.15	0.0955832	0.0497259	0.0101579	0.0429419	0.00641451	0.0380514	-0.051064	0.0303488	0.0301115	0.040529	0.0586183	0.100808	0.0297555	0.0278871	EC	ATP1A1	ENSG00000163399.15	5
48	AOR_ATP1B3_ENSG00000069849.10	0.57769	-0.135681	0.0630656	0.0467292	0.0199144	0.0679575	0.039164	0.000674503	0.0806066	0.0645786	-0.0535783	-0.00328865	-0.0221984	0.00564997	EC	ATP1B3	ENSG00000069849.10	5
49	AOR_ATP1B3-AS1_ENSG00000244124.1	2.06198	-0.283928	0.0187183	0.0114099	0.00229779	0.0825673	0.0396523	-0.0382584	0.05082	0.0774706	-0.0816703	0.0307623	-0.0513777	-0.0178661	AOR	ATP1B3-AS1	ENSG00000244124.1	5
50	AOR_B3GNT5_ENSG00000176597.11	0.276657	0.0804017	-0.0264414	0.0186927	0.0250689	0.0412254	0.00801952	0.0153795	0.04973	0.04935	-0.0286562	0.0687953	-0.0525298	-0.0320183	MP	B3GNT5	ENSG00000176597.11	5
51	AOR_B4GALT1_ENSG00000086062.12	0.0750005	0.0948233	-0.0154279	-0.00173141	0.00322086	0.0601351	-0.000880096	0.0631112	0.0673737	0.00290919	-0.0205066	0.011077	0.0323824	0.012966	MP	B4GALT1	ENSG00000086062.12	5
52	AOR_BIRC3_ENSG00000023445.13	-0.474444	0.090408	0.010122	0.0110683	-0.00769025	0.0609015	-0.0209169	-0.00633572	0.142175	0.100173	0.0171472	0.0916731	-0.0927965	0.0121712	MP	BIRC3	ENSG00000023445.13	5
53	AOR_BTG1_ENSG00000133639.4	-0.161215	0.0844252	-0.0791061	-0.00292736	-0.00115299	0.00354527	-0.0502421	0.00916006	0.00768617	-0.00968496	0.0223074	0.0531969	-0.0223547	-0.00559138	MP	BTG1	ENSG00000133639.4	5
54	AOR_BTG2_ENSG00000159388.5	0.300801	-0.0150908	0.00638858	0.0951072	0.0360296	0.0711275	0.0626155	0.0596236	0.0230975	0.00874744	-0.0026685	0.0332468	0.0245532	0.017731	EC	BTG2	ENSG00000159388.5	5
55	AOR_C14orf80_ENSG00000185347.17	1.41574	-0.44606	0.0757634	0.0749803	0.0382281	0.0840825	0.104832	0.0793627	0.025672	0.0249603	-0.0184749	0.0218859	0.00536658	0.0435458	AOR	C14orf80	ENSG00000185347.17	5
56	AOR_C17orf107_ENSG00000205710.3	0.436155	-0.0545871	0.0171836	0.00371197	0.0157688	0.0156258	0.00641591	0.0389174	0.0160321	-0.0214455	-0.126945	-0.119223	0.0172175	-0.0595622	MP	C17orf107	ENSG00000205710.3	5
57	AOR_C5AR1_ENSG00000197405.7	0.263327	0.322562	-0.0185816	0.0789197	0.0118228	0.0647368	0.0116924	0.0255639	0.0541763	0.0414875	0.0124266	0.0557296	-0.00891055	-0.00714507	MP	C5AR1	ENSG00000197405.7	5
58	AOR_C8orf4_ENSG00000176907.4	-0.0110712	0.199319	-0.0519117	0.107354	-0.00522372	-0.00219794	0.00590929	0.0104233	0.000752316	0.0190049	0.0295017	0.11334	-0.0537062	-0.0313904	AOR	C8orf4	ENSG00000176907.4	5
59	AOR_CASP9_ENSG00000132906.17	0.261028	-0.076617	0.0813526	0.0944668	0.044661	0.0681808	0.0756152	-0.00160575	0.0798053	0.0521943	-0.0817773	-0.082146	0.0321232	-0.0468424	MP	CASP9	ENSG00000132906.17	5
60	AOR_CBARP_ENSG00000099625.12	1.17637	-0.312717	0.0871257	0.04038	-0.00226011	0.0719671	-0.00609599	0.0094364	0.128014	0.0513294	-0.0790839	-0.0769401	0.0295451	-0.0258659	MP	CBARP	ENSG00000099625.12	5
61	AOR_CCDC173_ENSG00000154479.12	0.343431	-0.0439714	0.00995873	0.00562412	0.00138842	0.00868409	0.00418859	-0.0434222	0.0289792	0.0281884	-0.0761328	-0.0136812	-0.0103787	-0.0453371	EC	CCDC173	ENSG00000154479.12	5
62	AOR_CCL2_ENSG00000108691.9	0.650933	0.24447	0.00552619	0.0821928	-0.0104115	0.03827	-0.0433911	0.0283284	-0.0019846	0.013325	-0.00406379	0.0431312	0.0706138	-0.0554287	MP	CCL2	ENSG00000108691.9	5
63	AOR_CCL4_ENSG00000275302.1	0.266589	0.282451	0.0356362	0.0955594	0.0324688	0.0454243	0.00108014	0.0285544	-0.017198	0.00774313	0.0693906	0.0990105	-0.0373791	0.0211161	MP	CCL4	ENSG00000275302.1	5
64	AOR_CCNH_ENSG00000134480.13	0.486675	-0.163638	0.00458	0.00632021	0.0214009	0.0599695	0.0124249	-0.00343745	0.0383854	0.0657038	-0.054908	0.0969478	-0.104777	-0.0274759	MP	CCNH	ENSG00000134480.13	5
65	AOR_CCNL1_ENSG00000163660.11	0.532248	-0.0670708	-0.0238204	0.0347549	0.0117911	0.0363937	-0.0188859	0.0283258	-0.00161951	0.0167114	-0.0177962	0.122883	-0.0788577	-0.0388362	MP	CCNL1	ENSG00000163660.11	5
66	AOR_CD69_ENSG00000110848.8	-0.513014	0.283818	-0.0661468	0.00640304	0.0354078	-0.0106054	-0.0669051	0.0155551	-0.0387177	-0.0286063	0.0551505	0.110965	-0.147032	-0.0106515	MP	CD69	ENSG00000110848.8	5
67	AOR_CD83_ENSG00000112149.9	0.3812	0.222851	0.0175605	0.105981	0.0263615	0.066506	0.00245943	0.0377056	0.0626046	0.0244849	0.0559984	0.121952	-0.0348172	0.00555802	MP	CD83	ENSG00000112149.9	5
68	AOR_CDC42SE1_ENSG00000197622.12	0.157462	0.0493408	0.0966024	0.0905701	-0.0017043	0.102384	-0.0705375	0.0177023	0.0137607	-0.0190471	-0.07614	-0.0465391	0.0362578	-0.0792177	MP	CDC42SE1	ENSG00000197622.12	5
69	AOR_CDK17_ENSG00000059758.7	0.124205	0.011688	0.0272383	0.0189445	-0.03014	0.039853	-0.066638	-0.0214929	-0.0194665	0.0333471	-0.00716734	0.11935	-0.0774683	-0.0423205	EC	CDK17	ENSG00000059758.7	5
70	AOR_CDK2_ENSG00000123374.10	-0.0140854	0.0921755	-0.00544943	0.0448078	0.0270636	0.0163589	0.0210292	0.0317137	-0.065135	0.0167677	-0.0160568	0.00462564	0.0389106	0.0058644	EC	CDK2	ENSG00000123374.10	5
71	AOR_CDKN1A_ENSG00000124762.13	0.435557	-0.0704219	-0.0047682	0.0667905	0.00570732	0.0495611	0.0377754	0.0251872	0.0441397	0.0852223	-0.0430767	-0.0138394	0.0704436	-0.00650759	MP	CDKN1A	ENSG00000124762.13	5
72	AOR_CEBPB_ENSG00000172216.5	-0.108149	0.0173299	-0.00594444	0.0230704	0.0170025	0.0558994	0.0957479	0.0602084	-0.0331149	0.00482701	-0.070133	-0.0664637	0.0157491	0.0445793	MP	CEBPB	ENSG00000172216.5	5
73	AOR_CH25H_ENSG00000138135.6	0.143651	0.245483	0.00692457	0.0355574	-0.0176479	0.0128627	0.0685182	0.0623893	0.0462415	-0.000578561	-0.0532929	-0.0186606	-0.00810041	-0.0144158	MP	CH25H	ENSG00000138135.6	5
74	AOR_CH507-42P11.8_ENSG00000275993.2	0.671807	0.0606431	0.0272353	0.0711879	0.0294289	0.0755852	0.0422593	0.0791565	0.0333908	-0.0216481	-0.0808889	-0.0315746	0.00825607	-0.000332035	AOR	CH507-42P11.8	ENSG00000275993.2	5
75	AOR_CHD1_ENSG00000153922.10	0.202864	-0.0130095	0.00323347	-0.0170095	-0.00693699	0.0347695	-0.00933355	-0.0165584	0.0636984	0.0597403	-0.0540275	0.103196	-0.150274	-0.0155062	MP	CHD1	ENSG00000153922.10	5
76	AOR_CHMP1B_ENSG00000255112.2	0.0835626	-0.0353086	-0.0306184	0.00325065	0.0332402	0.0434718	0.0483806	-0.0869118	0.0197016	0.0233752	-0.00827414	-0.0104614	0.028292	-0.00652056	MP	CHMP1B	ENSG00000255112.2	5
77	AOR_CHSY1_ENSG00000131873.5	-0.0410094	0.0869467	-0.0113876	-0.0602661	-0.0567827	0.0265792	0.0351934	0.0386064	0.0353387	0.0240582	0.0383481	0.0902438	-0.00276813	0.0195632	SMC	CHSY1	ENSG00000131873.5	5
78	AOR_CRISPLD2_ENSG00000103196.11	0.0204656	0.109362	-0.00862984	0.0154145	-0.00678723	0.00464513	0.0680903	0.0524526	0.093285	0.0170174	-0.0466576	0.0207183	0.0304761	-0.0522413	SMC	CRISPLD2	ENSG00000103196.11	5
79	AOR_CSF3_ENSG00000108342.12	2.17139	0.468028	0.0093623	0.0536892	0.000276589	0.0318016	0.0895509	0.0445503	0.0788433	0.00822836	-0.0678782	-0.0305096	0.088186	-0.0230123	EC	CSF3	ENSG00000108342.12	5
80	AOR_CTB-131B5.2_ENSG00000250069.1	1.62458	-0.0622403	0.106533	0.0954893	0.0382081	0.108088	-0.0105899	0.0328334	0.0554931	0.0467328	-0.0541101	0.066355	-0.0823672	0.00603876	AOR	CTB-131B5.2	ENSG00000250069.1	5
81	AOR_CTD-3247F14.2_ENSG00000261026.1	1.76417	-0.187856	0.0321732	0.0710786	-0.0109021	0.0267454	-0.0940902	0.0554348	-0.063687	-0.0785791	-0.0388908	0.0771095	-0.0619538	-0.0588615	AOR	CTD-3247F14.2	ENSG00000261026.1	5
82	AOR_CTD-3252C9.4_ENSG00000267519.3	1.57629	-0.135042	0.0764434	0.13228	0.0465032	0.0914504	0.0487678	0.0648185	-0.0176595	0.0292438	-0.0349432	0.0692272	-0.06316	0.01858	AOR	CTD-3252C9.4	ENSG00000267519.3	5
83	AOR_CTH_ENSG00000116761.11	0.613728	-0.155119	0.0122016	0.00829722	0.0781344	0.024717	0.0837694	-0.00748338	0.0142711	0.0249975	-0.107616	-0.056562	-0.0209231	-0.0338529	SMC	CTH	ENSG00000116761.11	5
84	AOR_CXCL2_ENSG00000081041.8	0.876086	0.11023	0.0444089	0.14948	-0.00325855	0.0712524	-1.82e-05	0.041715	0.0688147	-0.0417938	-0.0489125	0.011567	0.0411332	-0.0228768	MP	CXCL2	ENSG00000081041.8	5
85	AOR_CXCL3_ENSG00000163734.4	0.451197	0.0833613	0.0024251	0.0248879	-0.00661118	0.0504106	-0.00147985	0.0150678	0.0569779	0.0290076	0.0249482	0.0758156	0.0129676	0.0133702	MP	CXCL3	ENSG00000163734.4	5
86	AOR_CXCL8_ENSG00000169429.10	0.40917	0.209562	-0.0327715	-0.005891	0.00620516	0.0419662	0.0116588	0.00379001	0.0471451	0.0457256	-0.00231247	0.061729	-0.0307173	-0.00302346	MP	CXCL8	ENSG00000169429.10	5
87	AOR_CYCS_ENSG00000172115.8	-0.207789	-0.120714	0.0437397	0.0186189	0.0365348	0.097056	0.0048813	0.0273768	0.0651448	0.0537634	-0.023139	0.0770982	-0.0531402	-0.00902473	MP	CYCS	ENSG00000172115.8	5
88	AOR_CYR61_ENSG00000142871.15	0.353232	-0.145403	0.00354602	0.103952	0.000320543	0.00610785	-0.0964138	-0.0278127	0.0328089	0.020074	-0.00420087	-0.00645392	0.0522467	-0.019902	AOR	CYR61	ENSG00000142871.15	5
89	AOR_DCUN1D3_ENSG00000188215.9	0.200393	-0.186144	0.0396006	0.0605879	-0.0296766	0.0522911	0.0253571	-0.0346276	0.0594184	0.0757773	-0.00303424	0.0677421	0.0433489	0.000455609	EC	DCUN1D3	ENSG00000188215.9	5
90	AOR_DDIT4_ENSG00000168209.4	0.0160662	0.147373	-0.021425	-0.0216767	0.0101285	0.0574106	0.0807647	0.0188655	0.0630403	0.00174253	-0.0363571	0.00804728	-0.0362322	-0.00736402	EC	DDIT4	ENSG00000168209.4	5
91	AOR_DDX3X_ENSG00000215301.9	-0.0107998	-0.49325	-0.012395	0.0172692	-0.0371404	0.0210799	-0.0192008	-0.0357911	0.0494988	0.0366215	0.012004	0.0871525	-0.00227802	-0.0215946	EC	DDX3X	ENSG00000215301.9	5
92	AOR_DNAJB1_ENSG00000132002.7	-0.210311	-0.0758077	0.0561408	0.103947	-0.00419615	0.040824	0.0012156	0.0812954	0.00663801	0.0244676	0.0268326	-0.0148251	0.10108	0.0169554	MP	DNAJB1	ENSG00000132002.7	5
93	AOR_DNAJC27_ENSG00000115137.11	0.0573187	-0.0267001	0.0391593	0.0172605	-0.033294	0.00967152	-0.0213471	-0.0466812	0.0579053	0.044144	-0.031665	0.0450244	-0.0970719	0.0255602	SMC	DNAJC27	ENSG00000115137.11	5
94	AOR_DUSP1_ENSG00000120129.5	0.86734	-0.102244	0.0275819	0.084684	0.0491352	0.0687238	0.0379183	0.0165527	0.00558856	0.0358551	-0.0255373	0.0305594	-0.014431	0.0137824	MP	DUSP1	ENSG00000120129.5	5
95	AOR_DUSP2_ENSG00000158050.4	0.308526	-0.123715	0.0668362	0.123829	0.0656833	0.0979887	0.00810171	0.0351528	0.00487775	-0.0010624	-0.0102344	0.0444304	0.00336082	-0.0142722	MP	DUSP2	ENSG00000158050.4	5
96	AOR_DUSP5_ENSG00000138166.5	0.558148	0.0897064	0.0765396	0.12139	0.00970674	0.0838622	0.026788	0.0367816	0.0895095	-0.0392669	0.00844829	0.0582804	-0.0423297	0.0127504	MP	DUSP5	ENSG00000138166.5	5
97	AOR_DUSP6_ENSG00000139318.7	-0.0364854	0.0450372	-0.081487	-0.0324839	-0.00711654	-0.0472408	-0.0455507	0.0104459	-0.056204	-0.0634874	-0.0123133	-0.00240897	0.0574289	-0.0150132	EC	DUSP6	ENSG00000139318.7	5
98	AOR_EIF4A3_ENSG00000141543.9	-0.191908	-0.0599534	0.0319566	0.0597218	0.0134151	0.0349158	0.046219	0.00895184	0.0912308	0.00845932	0.000878876	0.00143399	0.0391263	0.0220362	MP	EIF4A3	ENSG00000141543.9	5
99	AOR_ELL2_ENSG00000118985.15	0.011746	0.0729636	0.0158032	-0.0225834	-0.0648788	0.0235201	0.0329985	-0.0145581	-0.0389685	0.102256	0.0402734	0.0741595	-0.0260562	0.0271066	MP	ELL2	ENSG00000118985.15	5
100	AOR_ELOVL5_ENSG00000012660.13	-0.152755	0.0393163	-0.0086511	-0.0192847	-0.00418202	-0.0129256	-0.0551082	-0.00419318	0.0413848	0.00500047	0.00129284	0.00375521	0.0544635	0.0204478	EC	ELOVL5	ENSG00000012660.13	5
101	AOR_EMP1_ENSG00000134531.9	0.169866	0.0305751	-0.0285746	0.0423531	-0.0172592	-0.00253384	0.0597246	0.0469604	0.045153	0.0151363	-0.0457422	0.0536799	-0.00584006	-0.0193774	EC	EMP1	ENSG00000134531.9	5
102	AOR_EREG_ENSG00000124882.3	0.332649	-0.402935	-0.00418782	-0.0357868	0.0608794	0.00344011	-0.00422711	0.026277	-0.0117677	-0.0133673	0.00947702	0.0588157	0.0507116	-0.0639886	MP	EREG	ENSG00000124882.3	5
103	AOR_ETS2_ENSG00000157557.11	-0.0420148	-0.00427101	-0.0760607	-0.0236763	0.0207948	-0.0614461	0.0277411	-0.0191136	0.0272592	-0.00797213	-0.0467466	-0.0729025	0.122363	-0.0282315	EC	ETS2	ENSG00000157557.11	5
104	AOR_ETV3_ENSG00000117036.11	-0.0616054	-0.0108797	-0.0555632	-0.0352741	-0.0263751	-0.024153	0.0497419	0.0538888	0.0729911	0.0371353	0.0027822	0.0524719	0.0627438	0.0232942	MP	ETV3	ENSG00000117036.11	5
105	AOR_FAM131A_ENSG00000175182.13	0.183991	-0.146557	0.0567889	0.0261048	-0.0101309	0.0621362	0.0716387	0.0731367	0.00607029	0.0306509	-0.123592	-0.0387435	-0.031768	-0.0175061	EC	FAM131A	ENSG00000175182.13	5
106	AOR_FAM71A_ENSG00000162771.7	1.79633	0.0400985	0.0062322	0.0368987	0.010432	0.0127012	0.00127892	0.0473671	-0.0535273	0.0197536	0.0132841	0.134927	-0.103765	-0.0186032	MP	FAM71A	ENSG00000162771.7	5
107	AOR_FCAR_ENSG00000186431.18	0.729003	0.20162	-0.0552633	-0.0416887	0.0390301	-0.00147594	0.0668445	0.0111124	0.0376167	0.0576817	0.053627	0.0521264	0.0529327	-0.0136169	MP	FCAR	ENSG00000186431.18	5
108	AOR_FNIP2_ENSG00000052795.12	0.262778	0.0748551	0.0883247	0.0990068	-0.0103899	0.0616104	-0.0788614	-0.00861145	-0.0303586	-0.00860289	0.0815577	0.208273	-0.0973185	-0.00220224	MP	FNIP2	ENSG00000052795.12	5
109	AOR_FPR2_ENSG00000171049.8	-0.268407	0.537261	-0.0648027	-0.060011	0.0598829	0.0446647	0.0319354	0.0223712	0.0371754	0.0138267	-0.0106074	0.0270436	0.0198397	0.0237206	MP	FPR2	ENSG00000171049.8	5
110	AOR_GABARAPL1_ENSG00000139112.10	0.0959988	-0.0400258	0.0484287	0.088944	0.0144541	0.0605217	0.0443864	0.0413759	0.0297463	0.0454826	-0.00802958	0.0540219	0.00392586	-0.0183874	MP	GABARAPL1	ENSG00000139112.10	5
111	AOR_GADD45B_ENSG00000099860.8	0.732801	-0.00328994	0.0228664	0.0683342	0.0220233	0.0619545	0.092468	0.0349221	0.0237617	0.0568199	-0.0308767	-0.00288865	0.0512161	0.0147161	MP	GADD45B	ENSG00000099860.8	5
112	AOR_GPR183_ENSG00000169508.6	0.177525	0.280313	-0.0377038	0.0423179	0.0472869	-0.00261114	-0.0515063	-0.0440275	0.0203662	0.0132389	0.0457066	0.0941707	-0.0374639	-0.0382835	MP	GPR183	ENSG00000169508.6	5
113	AOR_GPRC5A_ENSG00000013588.5	0.56103	-0.286465	0.0206519	0.0939038	0.00325829	0.0238711	0.11211	-0.0205753	0.0236999	0.0766407	-0.0156531	0.0457135	0.00294219	0.0307316	SMC	GPRC5A	ENSG00000013588.5	5
114	AOR_GRASP_ENSG00000161835.10	0.0767623	0.0332186	0.0411706	0.113458	0.02888	0.0510195	0.090452	0.0976628	0.042103	-0.05272	-0.0248118	-0.00769125	0.0170798	-0.0284874	AOR	GRASP	ENSG00000161835.10	5
115	AOR_HAS1_ENSG00000105509.10	0.224108	-0.305872	0.0619747	0.0547928	0.0137219	0.0913724	0.125477	-0.0176572	0.132111	0.0260568	-0.0490482	-0.00261151	-0.00833471	0.0720352	SMC	HAS1	ENSG00000105509.10	5
116	AOR_HAS2_ENSG00000170961.6	-0.493777	-0.136058	-0.0134967	0.0190788	-0.0116299	0.00154488	0.0315662	0.0173145	0.120556	0.0230027	0.00448476	0.0687134	-0.0504631	-0.00303756	EC	HAS2	ENSG00000170961.6	5
117	AOR_HBEGF_ENSG00000113070.7	0.447563	0.104887	-0.00102843	0.0809798	0.035958	0.033296	0.0157265	0.0013532	0.011837	0.0371413	0.00555962	0.0383384	-0.0217864	0.0350881	MP	HBEGF	ENSG00000113070.7	5
118	AOR_HSPA1B_ENSG00000204388.6	0.152384	-0.0788171	0.0306898	0.0969302	0.0181689	0.0320165	0.074058	0.0476501	0.0250693	0.0589884	0.0186417	0.0462673	0.0130159	0.0291341	MP	HSPA1B	ENSG00000204388.6	5
119	AOR_ICAM1_ENSG00000090339.8	0.250493	0.198629	0.0307928	0.11002	0.0118648	0.0772969	-0.00524551	0.0619801	0.0545159	-0.0037219	0.00179889	0.0522703	0.112001	-0.0352378	MP	ICAM1	ENSG00000090339.8	5
120	AOR_IER2_ENSG00000160888.6	0.336874	-0.0199345	-0.0209128	0.0776491	0.0141347	0.0215591	0.00484687	0.00751865	0.0256813	0.00955739	-0.0259692	0.0208155	0.0108727	-0.00581099	MP	IER2	ENSG00000160888.6	5
121	AOR_IER3_ENSG00000137331.11	0.357842	0.254825	0.0195018	0.0760264	0.0409845	0.03995	-0.0519266	0.00772763	0.0188123	0.00924482	-0.0378438	-0.0147809	0.0639537	-0.00781617	MP	IER3	ENSG00000137331.11	5
122	AOR_IER5_ENSG00000162783.10	0.170027	-0.0416336	-0.00141375	0.058435	-0.00336187	0.0147741	-0.0627947	0.0353593	0.00638185	0.0200324	0.019516	0.0962998	0.0139951	-0.000575864	MP	IER5	ENSG00000162783.10	5
123	AOR_IFRD1_ENSG00000006652.13	0.373047	-0.110798	0.0677887	0.100054	0.0156836	0.0793551	0.0162346	-0.00769065	-0.0238589	0.0824481	-0.0380214	0.0685205	-0.0626601	-0.0338571	MP	IFRD1	ENSG00000006652.13	5
124	AOR_IL1B_ENSG00000125538.11	0.334385	0.181407	-0.0116316	0.0540742	0.01053	0.0352633	-0.00100965	0.0204211	-0.00796424	0.0403599	0.00272177	0.0270327	0.0503815	0.027534	MP	IL1B	ENSG00000125538.11	5
125	AOR_IL1RN_ENSG00000136689.18	0.687473	0.323253	0.0166901	0.0582953	0.0510783	0.0788737	0.0458506	0.0307274	0.0711247	0.0766605	-0.00758534	-0.00642587	0.00793485	0.0101643	MP	IL1RN	ENSG00000136689.18	5
126	AOR_IL6_ENSG00000136244.11	0.885475	0.209472	0.0348026	0.0682061	0.00591774	0.0421757	0.0276088	0.0586416	0.066034	-0.0112262	-0.0538377	-2.62e-05	0.0497874	-0.0106907	MP	IL6	ENSG00000136244.11	5
127	AOR_INSIG1_ENSG00000186480.12	0.143886	-0.0883978	0.0163514	0.0131068	0.00877016	0.010087	-0.042721	-0.0255288	0.0739948	-0.0225702	-0.0566125	-0.0548888	0.0201338	0.0176709	MP	INSIG1	ENSG00000186480.12	5
128	AOR_INTS6_ENSG00000102786.14	0.37892	-0.0809942	0.117828	0.0407208	0.00478208	0.140005	0.0383279	0.0619215	0.0205494	0.107833	-0.0485974	0.11212	-0.099109	0.0117362	MP	INTS6	ENSG00000102786.14	5
129	AOR_IRAK2_ENSG00000134070.4	0.154829	0.0343933	0.0585905	0.00859573	-0.0177841	0.104544	-0.047043	0.0382035	0.0411365	0.00994145	0.0197943	-0.000676727	0.0800416	0.00537272	MP	IRAK2	ENSG00000134070.4	5
130	AOR_ITPKC_ENSG00000086544.2	0.209874	0.0836687	0.0238473	0.0171597	-0.0170986	0.0300106	0.0551031	0.0187683	0.0434221	0.0182652	-0.0403301	-0.0487138	0.132244	0.00715196	EC	ITPKC	ENSG00000086544.2	5
131	AOR_ITPRIP_ENSG00000148841.15	0.642132	-0.0464994	-0.0147291	0.0502222	-0.00381641	0.0469586	-0.001215	0.0366483	-0.00640462	0.00671653	-0.0357906	0.0418421	-0.00415095	-0.0083532	EC	ITPRIP	ENSG00000148841.15	5
132	AOR_IVNS1ABP_ENSG00000116679.15	0.159059	0.0889909	-0.0286123	0.0216856	0.00879106	-0.00464165	-0.0186284	0.00846947	0.0173593	0.0704525	0.0207512	0.155482	-0.0636201	-0.0156762	MP	IVNS1ABP	ENSG00000116679.15	5
133	AOR_JMJD1C_ENSG00000171988.17	0.110127	-0.00533871	-0.037437	-0.0348608	-0.0209032	0.000907919	0.0137097	-0.0305842	-0.0162962	0.045712	-0.02144	0.142801	-0.183605	0.0104228	MP	JMJD1C	ENSG00000171988.17	5
134	AOR_JOSD1_ENSG00000100221.10	-0.0720426	0.00515912	0.0765525	0.0877841	0.0126541	0.074202	-0.0203971	0.0384786	0.00519571	-0.0264301	-0.0509421	-0.0360183	0.0387961	-0.0720408	MP	JOSD1	ENSG00000100221.10	5
135	AOR_KDM6B_ENSG00000132510.10	0.69638	-0.00773299	0.0750452	0.139557	-0.00271727	0.080396	0.0724748	0.0467254	0.112725	0.0269421	-0.0910207	-0.0813446	0.0879258	-0.00613174	MP	KDM6B	ENSG00000132510.10	5
136	AOR_KLF9_ENSG00000119138.4	-0.0989691	0.0106007	-0.0689532	-0.0707741	0.00524417	-0.0200777	0.0528011	0.00430813	-0.0124958	-0.0138192	-0.0226506	0.0194972	-0.0235602	0.0101597	SMC	KLF9	ENSG00000119138.4	5
137	AOR_KLHL15_ENSG00000174010.9	-0.00992616	-0.0528528	0.00601969	0.0382384	0.00500196	0.00836338	0.0160051	-0.0731687	0.0915262	0.066742	0.0224807	0.0345715	0.061032	0.00661231	MP	KLHL15	ENSG00000174010.9	5
138	AOR_KPNA2_ENSG00000182481.8	-0.246658	0.0368703	0.0169875	0.0361415	-0.00271291	0.057304	-0.0141256	0.0158057	0.0565829	0.00250862	0.0354656	0.0509164	0.00757194	-0.011169	EC	KPNA2	ENSG00000182481.8	5
139	AOR_LDLR_ENSG00000130164.11	0.421736	-0.148308	0.02596	0.00676767	-0.00611366	-0.000287532	-0.0700316	0.0486348	0.082086	-0.0360683	-0.115424	-0.0976018	0.0333392	-0.00119211	EC	LDLR	ENSG00000130164.11	5
140	AOR_LIF_ENSG00000128342.4	0.0141048	0.518769	0.0297095	0.0346754	0.0492425	0.0419635	0.0154093	0.0148799	0.0244224	0.00850992	-0.0559865	-0.0120347	-0.0128775	-0.00656501	MP	LIF	ENSG00000128342.4	5
141	AOR_LMNA_ENSG00000160789.19	0.30633	-0.0685854	0.045248	0.0871497	0.00163034	0.0442959	0.0661006	0.0482148	0.0584987	0.050759	-0.0460988	0.00130155	0.00855435	0.000745147	EC	LMNA	ENSG00000160789.19	5
142	AOR_LSMEM1_ENSG00000181016.9	0.748671	-0.0959018	0.0688112	0.0796115	-0.0298825	0.0971208	0.0683924	0.0079513	-0.0041424	0.129131	0.031638	0.13121	-0.14398	0.011943	MP	LSMEM1	ENSG00000181016.9	5
143	AOR_LUCAT1_ENSG00000248323.5	0.676201	0.347532	-0.0398372	-0.0304051	0.0088593	0.0346891	0.133027	0.00574915	0.0681124	0.103241	-0.023485	0.0713687	-0.0103333	0.0355064	MP	LUCAT1	ENSG00000248323.5	5
144	AOR_MAFF_ENSG00000185022.11	0.401002	0.136969	0.0952737	0.0859	-0.00750864	0.0643383	-0.0218647	0.00192061	0.0456808	0.024955	-0.0524834	-0.100469	0.108832	0.00529589	MP	MAFF	ENSG00000185022.11	5
145	AOR_MANEA-AS1_ENSG00000261366.1	-0.00570877	0.0550539	0.0416986	-0.0109942	-0.0281536	-0.00935694	0.0240005	-0.0369939	0.0397157	-0.00563802	-0.0847724	-0.028996	-0.0224647	-0.0692756	AOR	MANEA-AS1	ENSG00000261366.1	5
146	AOR_MAP3K8_ENSG00000107968.9	0.132206	-0.0105887	-0.0048052	0.0812165	0.0202021	0.0311275	-0.125896	-0.0232389	-0.0382008	-0.0351875	0.0257699	0.0934177	0.0165387	-0.0840573	MP	MAP3K8	ENSG00000107968.9	5
147	AOR_MAT2A_ENSG00000168906.12	0.451151	0.0222961	0.0490068	0.0778966	-0.00711153	0.101522	0.0567643	0.0364028	0.080503	0.093763	-0.0704745	0.0718514	-0.0882119	-0.0113995	MP	MAT2A	ENSG00000168906.12	5
148	AOR_MCL1_ENSG00000143384.12	0.169245	-0.0184042	0.00725844	0.0393043	0.0129901	0.0438867	-0.00352916	0.0242994	0.023737	0.0281511	-0.0202198	0.0948896	-0.0282338	-0.0102642	MP	MCL1	ENSG00000143384.12	5
149	AOR_MESDC1_ENSG00000140406.3	0.163508	0.0141993	0.0621995	0.0713203	0.0173472	0.087528	0.0303116	-0.0163217	0.135416	-0.0375388	-0.0640119	0.0367709	-0.0167477	-0.019857	AOR	MESDC1	ENSG00000140406.3	5
150	AOR_MIR222HG_ENSG00000270069.1	0.850025	-0.0227644	0.0146296	0.0330942	-0.0328227	0.00113934	-0.0346342	0.0391702	0.0367658	0.0374777	-0.096284	0.0945773	-0.0551038	-0.0351824	AOR	MIR222HG	ENSG00000270069.1	5
151	AOR_MIR22HG_ENSG00000186594.12	0.342322	-0.0980251	0.099577	0.119475	0.00277679	0.0930353	-0.0136782	0.0502789	0.0015291	-0.0145588	-0.0776915	-0.0343911	0.0267379	-0.0284278	SMC	MIR22HG	ENSG00000186594.12	5
152	AOR_MIR23A_ENSG00000207980.1	1.66132	-0.274321	0.0215762	0.0641384	0.0533758	-0.00888233	0.0290678	0.0224086	-0.00847185	-0.0146697	0.0156064	0.0603184	-0.0444128	-0.00405301	AOR	MIR23A	ENSG00000207980.1	5
153	AOR_MIR24-2_ENSG00000276797.1	NA	-0.113443	0.0702972	0.0452985	0.0397988	0.0802535	0.0326107	0.044752	-0.00667656	-0.000319802	-0.0275253	0.0152719	-0.00562645	0.0212325	AOR	MIR24-2	ENSG00000276797.1	5
154	AOR_MIR27A_ENSG00000207808.1	1.72002	-0.088655	0.0790305	0.0737436	0.0287108	0.0897951	0.0461779	0.0546917	-0.00644783	0.0165202	-0.00516489	0.0071208	-0.0340063	0.0140488	AOR	MIR27A	ENSG00000207808.1	5
155	AOR_MIR497HG_ENSG00000267532.3	-0.250539	-0.0162424	0.0373362	0.0677095	-0.0143637	0.00111288	0.00291657	0.0480422	-0.0253025	-0.0109438	-0.0566574	-0.0908667	0.0264434	-0.00474833	EC	MIR497HG	ENSG00000267532.3	5
156	AOR_MLF1_ENSG00000178053.17	-0.232315	-0.0707031	-0.0750781	-0.00868469	-0.0158777	-0.103258	-0.108803	-0.0641217	-0.00174082	-0.0293086	-0.00110879	0.0820761	-0.0157898	-0.106481	SMC	MLF1	ENSG00000178053.17	5
157	AOR_MLLT11_ENSG00000213190.3	0.467812	0.0434204	0.0366049	0.0673413	0.014191	0.00231214	-0.0365769	-0.039761	-0.0163771	0.0128001	-0.0652396	-0.0461198	0.0202156	-0.0162402	MP	MLLT11	ENSG00000213190.3	5
158	AOR_MMP19_ENSG00000123342.15	0.997697	0.153656	0.0521174	0.1291	0.0168353	0.0780545	-0.0148065	0.0708725	0.00199263	0.00173007	-0.0606198	0.0649934	-0.040551	-0.039525	MP	MMP19	ENSG00000123342.15	5
159	AOR_MT1A_ENSG00000205362.10	0.191457	0.391309	0.0090377	0.0548299	-0.0403803	0.0286977	-0.025513	0.0513771	-0.0245446	-0.0647584	-0.0709399	-0.0293185	0.00946175	-0.0770078	SMC	MT1A	ENSG00000205362.10	5
160	AOR_NAF1_ENSG00000145414.8	0.569931	-0.155746	0.0295513	0.0924963	0.0354238	0.0436806	0.0269119	0.0220336	0.0281369	0.0472469	-0.0220008	0.0399528	-0.0167679	0.0121461	MP	NAF1	ENSG00000145414.8	5
161	AOR_NAMPT_ENSG00000105835.11	0.455411	0.145711	-0.00197481	0.0320419	0.0239474	0.0569725	-0.00554773	0.010492	0.0702917	0.0444074	-0.0180987	0.0858109	-0.0247284	-0.0296826	MP	NAMPT	ENSG00000105835.11	5
162	AOR_NCOA7_ENSG00000111912.19	0.0503566	0.148348	-0.0444442	0.00473994	0.00605984	0.000284707	-0.0603312	0.0175028	0.0740972	-0.01181	-0.0216782	0.116995	-0.13007	-0.000251657	EC	NCOA7	ENSG00000111912.19	5
163	AOR_NDEL1_ENSG00000166579.15	0.47087	-0.0815594	0.0155846	0.0366779	0.00456963	0.0376583	-0.011351	-0.117482	-0.000400005	0.104929	-0.0108195	0.0913818	-0.0528055	-0.0347651	SMC	NDEL1	ENSG00000166579.15	5
164	AOR_NFKBIA_ENSG00000100906.10	-0.0106882	-0.0122997	-0.0192727	-0.000993112	-0.0179531	0.0265591	0.0690321	-0.00122463	0.0340968	0.0045216	-0.0121382	-0.0211417	0.119259	0.00805487	MP	NFKBIA	ENSG00000100906.10	5
165	AOR_NFKBID_ENSG00000167604.13	0.594341	0.127753	0.0778245	0.115963	0.0271805	0.112852	0.0369929	0.0694146	0.0552293	0.020529	-0.0433799	-0.00968625	0.0186909	-0.0277765	MP	NFKBID	ENSG00000167604.13	5
166	AOR_NFKBIZ_ENSG00000144802.11	0.5273	-0.00521095	-0.0635099	0.0268267	0.0217152	0.000758601	-0.0301503	0.0614716	-0.0163886	0.0231919	-0.00176236	0.130735	-0.0635404	-0.0372113	MP	NFKBIZ	ENSG00000144802.11	5
167	AOR_NNMT_ENSG00000166741.7	0.0360814	-0.137711	-0.012268	-0.0209342	-0.0493964	0.00917768	-0.0494383	-0.0409855	-0.0186513	0.031417	-0.0275443	0.02464	0.0622339	-0.0563313	SMC	NNMT	ENSG00000166741.7	5
168	AOR_NOCT_ENSG00000151014.5	0.650872	-0.0360632	0.06009	0.0866686	-0.0109871	0.0495529	-0.0558911	-0.021478	0.0038415	0.0512486	-0.00277788	0.0182689	0.109121	-0.00323219	MP	NOCT	ENSG00000151014.5	5
169	AOR_OSM_ENSG00000099985.3	0.412801	0.189136	0.0108763	0.0424284	0.0511404	0.0532569	0.0159924	-0.0166722	0.0348978	0.0389472	-0.00984538	0.072904	-0.0066783	-0.0478616	MP	OSM	ENSG00000099985.3	5
170	AOR_PDE4B_ENSG00000184588.17	0.448361	0.0187137	0.027572	0.050387	0.000881079	0.0512928	0.0187978	0.046598	0.0331242	0.0549087	-0.0144077	0.0933852	-0.0262531	-0.0112543	MP	PDE4B	ENSG00000184588.17	5
171	AOR_PHLDA1_ENSG00000139289.13	0.701496	-0.00846232	0.0326979	0.076837	0.0329405	0.0571611	-0.111279	0.0161143	0.0100996	-0.0159933	-0.0178835	0.0893054	-0.0146943	-0.0145261	MP	PHLDA1	ENSG00000139289.13	5
172	AOR_PIGA_ENSG00000165195.14	0.279353	-0.129262	0.0312891	0.0595425	0.0312038	0.0567433	-0.0294973	-0.0138284	0.0921758	0.0404932	-0.0218659	0.0876428	-0.0517883	-0.00382006	MP	PIGA	ENSG00000165195.14	5
173	AOR_PIM1_ENSG00000137193.13	0.273357	0.169094	-0.0221515	0.0500988	-0.0193167	0.0034228	-0.0236491	-0.0159076	-0.0348645	0.038821	0.0180762	0.0708906	0.0294611	0.0131328	MP	PIM1	ENSG00000137193.13	5
174	AOR_PITPNC1_ENSG00000154217.14	0.0516292	0.208326	-0.0476945	0.0488719	0.0441542	-0.0277332	0.0285628	0.0965152	0.0110073	-0.0255341	0.0124582	0.0521672	-0.00154225	-0.0200391	EC	PITPNC1	ENSG00000154217.14	5
175	AOR_PLAUR_ENSG00000011422.11	0.485255	0.189796	0.0415473	0.0938325	0.0356133	0.0824333	-0.0231453	0.0153891	0.0516989	0.0201605	-0.0263006	0.0470867	0.0370527	-0.0506256	MP	PLAUR	ENSG00000011422.11	5
176	AOR_PLK3_ENSG00000173846.12	0.68671	-0.085074	0.0267595	0.0677662	0.00567198	0.0564275	0.065229	0.0891598	0.00669319	0.021376	-0.049526	0.0353633	-0.0133672	-0.00393315	MP	PLK3	ENSG00000173846.12	5
177	AOR_PPP1R15A_ENSG00000087074.7	0.317058	-0.0266957	-0.0607781	0.0739224	-0.00187486	-0.0120945	-0.00291564	0.0509628	-0.00114306	0.00240005	-0.0295272	0.0447151	0.00232127	-0.0168983	MP	PPP1R15A	ENSG00000087074.7	5
178	AOR_PPP1R15B_ENSG00000158615.8	0.132443	-0.0386831	0.0182643	0.0664065	0.0110775	0.035935	0.00134546	0.0101543	0.0403989	0.00222068	-0.0271283	0.0339223	0.0296237	-0.00867738	MP	PPP1R15B	ENSG00000158615.8	5
179	AOR_PRMT9_ENSG00000164169.12	0.128633	-0.192413	0.0494358	0.0433933	0.0269037	0.0940343	0.0439152	-0.0165702	0.0801074	0.0687668	-0.0531933	0.0523454	-0.0732676	0.0131471	MP	PRMT9	ENSG00000164169.12	5
180	AOR_PTGS2_ENSG00000073756.11	0.759575	0.135726	0.0246138	0.0983785	0.0603377	0.0571791	-0.00785452	0.00502309	0.0586922	-0.0199559	0.0126343	0.0773266	-0.0435614	0.00313515	MP	PTGS2	ENSG00000073756.11	5
181	AOR_RARA-AS1_ENSG00000265666.1	0.574975	-0.073079	0.0767864	0.0817046	0.039023	0.103245	-0.0488063	0.0509547	0.00610584	-0.0289623	-0.0036787	0.0385749	0.000565163	-0.0407142	EC	RARA-AS1	ENSG00000265666.1	5
182	AOR_RASD1_ENSG00000108551.4	-0.111634	0.54215	0.0602468	0.0686167	0.0343275	0.0696388	0.0809581	0.0315803	0.129449	-0.0315462	-0.0565444	-0.0779818	-0.0777491	0.0439263	MP	RASD1	ENSG00000108551.4	5
183	AOR_RASGEF1B_ENSG00000138670.16	0.687286	0.103938	0.00926686	0.107238	0.0278719	0.051844	-0.0273123	0.0267487	-0.00878859	0.0193456	0.0477933	0.178981	-0.112682	-0.0217457	MP	RASGEF1B	ENSG00000138670.16	5
184	AOR_RBM45_ENSG00000155636.14	-0.0499876	-0.0639502	0.0388192	-0.0161285	-0.00696493	0.00532953	-0.0177261	-0.0188405	-0.00849383	0.0390981	-0.0304038	0.0853052	-0.129383	-0.0283146	EC	RBM45	ENSG00000155636.14	5
185	AOR_RGS1_ENSG00000090104.11	0.60767	0.344311	0.0122099	0.0433205	0.030655	0.0576764	-0.0411454	5.4e-05	-0.00076031	0.0157144	0.0365706	0.1102	-0.115635	0.0237993	MP	RGS1	ENSG00000090104.11	5
186	AOR_RGS16_ENSG00000143333.6	0.650251	-0.226516	0.0357662	0.0780022	-0.0304579	0.0572479	-0.000958283	0.0399234	0.0465802	0.0180461	-0.0184379	0.0497555	0.0404816	-0.0310179	SMC	RGS16	ENSG00000143333.6	5
187	AOR_RGS2_ENSG00000116741.7	0.0229352	0.152952	-0.055821	-0.0337234	0.0417426	0.0137916	-0.0228937	-0.0351809	-0.00789045	-0.0111322	-0.0180275	0.0209249	-0.0293766	-0.0104823	MP	RGS2	ENSG00000116741.7	5
188	AOR_RHOB_ENSG00000143878.9	0.0335186	-0.0399729	0.00662901	0.064414	0.029844	0.0257783	0.0262391	0.00989818	-0.0128028	0.0204881	0.0108683	0.00508752	0.0260631	0.0170702	EC	RHOB	ENSG00000143878.9	5
189	AOR_RN7SL473P_ENSG00000277452.1	1.8157	-0.0783153	0.0662364	0.0845573	0.0100441	0.102446	-0.0144711	0.0848383	-0.0784638	0.0110527	-0.0387206	0.139789	-0.114906	-0.0567896	MP	RN7SL473P	ENSG00000277452.1	5
190	AOR_RN7SL600P_ENSG00000274963.1	1.74932	-0.0760869	0.0489212	0.0427925	0.014334	0.0845168	-0.0313221	0.0884204	-0.0402017	0.0422475	-0.0631422	0.142479	-0.128426	-0.0614461	MP	RN7SL600P	ENSG00000274963.1	5
191	AOR_RND1_ENSG00000172602.9	1.5367	0.195993	0.0525331	0.109516	0.0219508	0.0520877	0.0103171	0.0465537	0.0721576	-0.00913743	-0.00911713	0.0231121	0.06893	-0.00475218	EC	RND1	ENSG00000172602.9	5
192	AOR_RND3_ENSG00000115963.13	-0.0463423	-0.0322503	-0.0007761	0.0726978	0.0218672	0.00827268	-0.165366	-0.0478316	0.024734	0.0172037	0.0232308	0.104928	-0.0373924	-0.0571947	SMC	RND3	ENSG00000115963.13	5
193	AOR_RNF122_ENSG00000133874.1	0.5332	-0.190834	0.0193534	0.0989316	-0.00879754	0.0636055	0.0953161	0.0666403	0.0380714	0.0669078	-0.044188	0.0451352	0.0546165	-0.0142766	MP	RNF122	ENSG00000133874.1	5
194	AOR_RNF19B_ENSG00000116514.16	0.0889349	-0.02017	0.00939976	0.041257	0.00479447	0.0660923	0.0452547	-0.0166915	0.0971057	0.0706249	0.0182686	0.0596525	0.0533045	0.0104193	MP	RNF19B	ENSG00000116514.16	5
195	AOR_RP11-1100L3.8_ENSG00000259884.1	0.918313	-0.102602	0.0919847	0.165392	0.0623259	0.127651	-0.00942923	0.115478	-0.00201989	-0.0131709	-0.0027715	0.0654004	-0.0195441	-0.0121493	AOR	RP11-1100L3.8	ENSG00000259884.1	5
196	AOR_RP11-117N2.2_ENSG00000257169.1	1.50936	-0.000979301	0.0581393	0.0700615	0.0267734	0.0540518	-0.00264793	0.0464241	0.0187334	0.0966476	-0.0987439	0.0978715	-0.112215	-0.0418068	AOR	RP11-117N2.2	ENSG00000257169.1	5
197	AOR_RP11-196B3.1_ENSG00000279637.1	1.78175	-0.300399	0.045833	0.120079	0.0241984	0.0887374	0.0957846	0.117666	-0.0023056	0.045399	-0.0322305	0.0683197	-0.0359808	0.0251826	AOR	RP11-196B3.1	ENSG00000279637.1	5
198	AOR_RP11-211G3.2_ENSG00000223401.1	0.612037	-0.151815	0.00145078	0.0253849	0.00190274	0.0658812	-0.0247349	0.0191999	0.00263571	0.00709609	0.013237	0.117353	-0.108822	-0.0554715	AOR	RP11-211G3.2	ENSG00000223401.1	5
199	AOR_RP11-324I22.3_ENSG00000269952.1	1.12277	-0.0626326	0.0932833	0.10534	0.0458606	0.11457	0.0197669	0.0268585	0.0414758	0.0201897	-0.00274369	0.0831711	-0.0217442	-0.00913108	AOR	RP11-324I22.3	ENSG00000269952.1	5
200	AOR_RP11-359K18.4_ENSG00000272574.1	1.39472	-0.109292	0.12512	0.100092	0.0328576	0.143919	0.0227525	0.0605676	0.0375573	0.0614016	-0.0497533	0.0975824	-0.0616539	0.00301725	AOR	RP11-359K18.4	ENSG00000272574.1	5
201	AOR_RP11-373D23.2_ENSG00000270640.1	1.16665	-0.0670865	0.0626987	0.0801671	0.0509935	0.107855	0.068103	0.000708852	0.0196037	0.0294807	-0.076709	0.0164325	-0.0694438	-0.0449227	AOR	RP11-373D23.2	ENSG00000270640.1	5
202	AOR_RP11-463O12.5_ENSG00000280138.1	1.40829	-0.139098	0.0658938	0.0989406	0.0289525	0.101059	0.0275305	0.0506106	0.0248185	0.0655257	-0.060681	0.13331	-0.113918	-0.0403476	AOR	RP11-463O12.5	ENSG00000280138.1	5
203	AOR_RP11-521I2.3_ENSG00000260368.1	0.789147	-0.263252	0.0564489	0.0406476	0.0255315	0.0826229	0.00394731	0.087058	-0.0454075	0.00445019	-0.0315742	0.10347	-0.0766834	-0.0445597	AOR	RP11-521I2.3	ENSG00000260368.1	5
204	AOR_RP11-631M6.2_ENSG00000250461.1	1.23227	-0.0213481	0.0696297	0.0877464	-0.00609819	0.0682327	-0.0178302	-0.0823061	0.0741932	0.0643909	-0.0919095	0.0064204	-0.00195475	-0.0756185	AOR	RP11-631M6.2	ENSG00000250461.1	5
205	AOR_RP11-667K14.3_ENSG00000263050.1	0.411394	-0.0178775	0.0838726	0.0701452	0.0180389	0.104207	0.0471814	0.00656202	0.0265549	0.0346178	-0.0532423	0.0148788	0.00154012	-0.0394272	AOR	RP11-667K14.3	ENSG00000263050.1	5
206	AOR_RP5-1068E13.7_ENSG00000273148.1	-0.344848	0.0126024	-0.0356983	-0.0423159	-0.0219957	-0.0712893	0.0349385	-0.0315839	0.0421226	0.0260548	-0.100404	-0.0517303	-0.0745572	-0.0357723	AOR	RP5-1068E13.7	ENSG00000273148.1	5
207	AOR_RPL7P19_ENSG00000241458.1	1.30522	-0.513351	9.91e-05	0.0148731	0.0207176	0.0508928	0.000314443	0.0756741	-0.0534366	-0.00804919	0.0283077	0.101582	-0.0312678	0.0116158	MP	RPL7P19	ENSG00000241458.1	5
208	AOR_RPS16P5_ENSG00000217527.1	1.2779	-0.208853	0.0181548	0.0372641	0.0396512	0.0576508	0.0268184	0.0720662	0.0400123	0.0917901	-0.0310116	0.120731	-0.10833	-0.000848217	AOR	RPS16P5	ENSG00000217527.1	5
209	AOR_RRP12_ENSG00000052749.13	0.477692	-0.0421012	1.75e-05	0.0730756	0.016859	0.045011	0.0588404	0.0618387	0.0238621	0.026034	-0.073683	0.000850658	0.0172909	-0.0223569	MP	RRP12	ENSG00000052749.13	5
210	AOR_SAT1_ENSG00000130066.16	0.220291	0.298905	-0.0268353	0.0713673	0.00124381	0.038304	-0.0338168	0.00774941	0.0125901	0.0495241	0.0669689	0.196991	-0.103019	0.0126781	MP	SAT1	ENSG00000130066.16	5
211	AOR_SEH1L_ENSG00000085415.15	0.0411188	-0.0442763	0.0196541	-0.040134	0.0091696	0.0432496	-0.0565364	0.0136996	0.0844517	0.0212392	0.0169799	0.0437703	-0.0493086	-0.0333738	SMC	SEH1L	ENSG00000085415.15	5
212	AOR_SELE_ENSG00000007908.15	1.31732	0.145151	0.0231355	0.0752929	0.0179185	0.0293974	0.0715286	0.0449584	0.0746582	0.0304778	-0.0484557	0.0244427	0.0571414	0.0371106	EC	SELE	ENSG00000007908.15	5
213	AOR_SEMA4A_ENSG00000196189.12	1.17663	0.043128	0.085427	0.124005	0.00339344	0.0811512	0.0538404	0.0812575	0.073035	0.030526	-0.102972	0.00517356	0.00400845	-0.0277996	MP	SEMA4A	ENSG00000196189.12	5
214	AOR_SERPINA3_ENSG00000196136.16	0.880254	-0.165534	-0.0613548	0.00229182	-0.0716701	0.04529	0.054543	0.0478326	0.117417	-0.0216228	-0.106596	-0.0965764	0.0370605	-0.0152354	SMC	SERPINA3	ENSG00000196136.16	5
215	AOR_SERPINB1_ENSG00000021355.12	-0.135283	0.0454173	0.00289061	0.0714676	-0.0186276	-0.0195275	-0.0197176	-0.121768	0.0914043	0.0812111	0.0526676	0.0105244	0.0944169	0.0131517	MP	SERPINB1	ENSG00000021355.12	5
216	AOR_SERPINB9_ENSG00000170542.5	-0.00537685	0.162601	0.0566622	0.070149	-0.0271856	0.042728	-0.0758004	-0.0394201	0.0354189	0.0286344	-0.00493827	0.0384954	0.0308978	-0.00650748	MP	SERPINB9	ENSG00000170542.5	5
217	AOR_SERTAD1_ENSG00000197019.4	0.26822	-0.085024	0.0824575	0.0877765	0.0321855	0.0882413	0.0466301	0.0550033	0.0513449	0.0425941	-0.00436043	-0.00175251	0.111642	0.00570278	EC	SERTAD1	ENSG00000197019.4	5
218	AOR_SGK1_ENSG00000118515.11	0.371049	0.13051	-0.010397	0.0712792	0.0144571	0.0518298	-0.0131158	0.0235829	0.0309362	0.0183991	0.0149725	0.108748	-0.042189	-0.0104951	MP	SGK1	ENSG00000118515.11	5
219	AOR_SLC19A2_ENSG00000117479.12	0.474029	-0.00307013	0.0247235	0.0629838	0.0142769	0.0463131	-0.0197162	-0.0429616	0.0151421	0.0105876	-0.0372934	0.0454552	-0.019976	0.00692189	MP	SLC19A2	ENSG00000117479.12	5
220	AOR_SLC25A25_ENSG00000148339.12	0.559923	-0.0138072	0.0244751	0.0790403	-0.00908728	0.037494	-0.00657693	0.0314698	0.077728	-0.00151059	-0.046242	-0.033449	0.11748	-0.00922927	EC	SLC25A25	ENSG00000148339.12	5
221	AOR_SLC25A44_ENSG00000160785.13	0.594319	0.0547387	0.026689	0.0711012	-0.0317046	0.0290423	0.0490461	0.036196	0.036048	0.0209085	-0.0779683	-0.0072347	0.0518557	-0.00770377	MP	SLC25A44	ENSG00000160785.13	5
222	AOR_SLC2A3_ENSG00000059804.15	0.522693	0.112973	0.015151	0.055515	-0.00331071	0.0550173	0.00949236	0.0400765	0.051208	0.00426982	-0.0507507	0.0434316	0.00204612	-0.039779	MP	SLC2A3	ENSG00000059804.15	5
223	AOR_SLC7A5_ENSG00000103257.8	0.599014	-0.112986	0.0340786	0.0506871	0.0167992	0.0568421	0.0324854	0.0558928	-0.00482569	0.0154325	0.00967466	0.0726615	0.0210525	-0.0172236	MP	SLC7A5	ENSG00000103257.8	5
224	AOR_SNAI1_ENSG00000124216.3	0.72913	0.247867	0.0710714	0.117304	0.0372464	0.0568456	0.0328421	0.0796818	0.0232894	-0.000235563	-0.0193999	0.00566874	0.0228758	0.0343221	EC	SNAI1	ENSG00000124216.3	5
225	AOR_SNHG15_ENSG00000232956.8	0.0691644	-0.0226611	-0.0425714	0.016834	0.017979	0.00756088	0.0575332	0.0213523	0.0912756	0.0203368	-0.0650774	0.0484338	-0.0166854	-0.0424066	EC	SNHG15	ENSG00000232956.8	5
226	AOR_SOCS2_ENSG00000120833.13	0.0211503	0.321877	-0.00494275	0.0352135	0.00422321	-0.0154649	-0.2026	0.0236688	-0.0204482	-0.11178	-0.0473534	0.0178243	0.0111146	-0.117747	EC	SOCS2	ENSG00000120833.13	5
227	AOR_SOCS3_ENSG00000184557.4	0.484196	0.0352902	-0.0121181	0.0605291	0.00405089	0.0229245	0.0195617	0.0471033	0.0386101	-0.00678784	-0.0182566	0.0230767	0.0497825	0.00217489	MP	SOCS3	ENSG00000184557.4	5
228	AOR_SPRY2_ENSG00000136158.10	-0.100243	-0.13058	-0.0333499	0.0229208	-0.0058627	0.00538903	-0.131363	-0.0328766	0.0371208	-0.0712469	-0.0703817	-0.109465	0.0857935	-0.050504	MP	SPRY2	ENSG00000136158.10	5
229	AOR_SPTY2D1_ENSG00000179119.14	-0.157961	0.0112618	0.00246496	0.00783308	-0.0770661	-0.0419627	-0.0913188	-0.106119	0.0661165	-0.00759643	0.00396532	-0.0434789	0.0228704	-0.000325115	MP	SPTY2D1	ENSG00000179119.14	5
230	AOR_SRA1_ENSG00000213523.9	0.108958	-0.029101	0.0517542	0.0906138	0.0124545	0.0286761	-0.0178283	-0.00346106	0.0920376	0.0402125	-0.0657228	-0.0353	0.0491603	-0.0476044	MP	SRA1	ENSG00000213523.9	5
231	AOR_SRSF7_ENSG00000115875.18	-0.0566339	-0.0605674	-0.0962153	0.0228007	-0.0244347	-0.0546137	0.0679894	-0.0733301	0.0080224	0.0768052	-0.0112256	0.0797812	-0.106897	-0.0305136	EC	SRSF7	ENSG00000115875.18	5
232	AOR_STC1_ENSG00000159167.11	1.02813	0.0135954	0.0830381	0.128123	0.00305924	0.054719	0.0806695	0.021853	0.0610164	0.0241221	-0.0448414	-0.0181201	0.0249465	0.0149959	EC	STC1	ENSG00000159167.11	5
233	AOR_THBD_ENSG00000178726.6	0.0684474	0.228185	0.00239293	0.073658	-0.0151467	0.0248465	-0.0497988	0.0947344	0.0115305	-0.0429451	-0.0290613	-0.0290832	0.00335586	0.00627178	EC	THBD	ENSG00000178726.6	5
234	AOR_TIPARP_ENSG00000163659.12	0.174225	0.166589	-0.00985114	0.0255693	0.0163428	0.0253986	0.0282216	-0.0197404	0.0904834	0.0290851	-0.0357626	0.0299922	-0.015651	-0.00312441	MP	TIPARP	ENSG00000163659.12	5
235	AOR_TLE4_ENSG00000106829.18	0.0912357	0.0808274	-0.0531574	0.0487093	-0.0373721	0.030172	-0.0202695	0.0140383	0.0100381	0.0216725	0.0112152	0.109676	-0.0516903	-0.0218441	MP	TLE4	ENSG00000106829.18	5
236	AOR_TMEM2_ENSG00000135048.13	0.31129	0.111915	-0.0462972	-0.0196374	-0.0438755	-0.0204846	0.00516734	0.00738243	0.0417823	0.0793977	-0.0254882	0.124309	-0.0657276	-0.0116522	AOR	TMEM2	ENSG00000135048.13	5
237	AOR_TMEM70_ENSG00000175606.10	-0.180741	0.0729433	-0.00122994	-0.019707	-0.0855366	0.000910458	-0.0203464	0.00124469	0.100369	-0.0288666	-0.0450676	0.000815675	-0.0406421	-0.00595789	MP	TMEM70	ENSG00000175606.10	5
238	AOR_TNFAIP3_ENSG00000118503.14	0.268333	0.22562	0.00808767	0.0842952	-0.00875263	0.0738337	0.025215	0.0380258	0.0567991	0.0443424	0.00111317	0.0717682	0.0222559	-0.0032096	MP	TNFAIP3	ENSG00000118503.14	5
239	AOR_TNFRSF10D_ENSG00000173530.5	0.275537	0.0821943	0.0123	0.0356868	-0.0286492	0.0132063	-0.0188735	0.0590854	0.0631556	0.0031112	-0.0524601	-0.00642657	0.0417425	-0.0369834	EC	TNFRSF10D	ENSG00000173530.5	5
240	AOR_TOB1_ENSG00000141232.4	0.193484	-0.0941267	-0.00281603	-0.00386745	0.0686926	0.060464	0.0923601	0.0478916	0.0746407	0.0178197	-0.0501371	-0.0694119	0.0456745	0.0147049	SMC	TOB1	ENSG00000141232.4	5
241	AOR_TRA2B_ENSG00000136527.17	0.189462	-0.042055	-0.00717614	-0.00511103	0.0123972	0.0285016	-0.0305667	0.0190809	-0.0233269	0.0176114	-0.0422162	0.0598389	-0.0229747	-0.0546961	MP	TRA2B	ENSG00000136527.17	5
242	AOR_TRIB1_ENSG00000173334.3	0.217301	0.126266	0.0162154	0.0901069	0.00264822	0.0279116	-0.0169387	0.0457081	0.023231	-0.020684	-0.0154631	0.0108497	0.0811317	-0.0048291	MP	TRIB1	ENSG00000173334.3	5
243	AOR_TSC22D2_ENSG00000196428.12	0.532552	-0.163857	0.0443414	0.0740471	0.00923959	0.0561904	-0.0228854	0.0345604	-0.0172079	0.0530795	-0.0059458	0.136722	-0.0742604	-0.000516363	MP	TSC22D2	ENSG00000196428.12	5
244	AOR_U4_ENSG00000277986.1	NA	-0.0644618	0.00696869	0.0507707	0.0244293	0.0463891	0.0448085	0.0828785	-0.0515347	-0.0437907	-0.015518	0.0469009	-0.0780651	0.0254812	AOR	U4	ENSG00000277986.1	5
245	AOR_UAP1_ENSG00000117143.13	0.120427	-0.085944	0.0463701	0.0184883	-0.00866592	0.0412694	-0.00269504	-0.0611828	0.111399	0.0882814	-0.0484349	0.0257304	-0.0134104	-0.000747035	SMC	UAP1	ENSG00000117143.13	5
246	AOR_VPS37B_ENSG00000139722.6	0.491169	-0.068744	0.0652013	0.098387	0.0352037	0.0978776	0.0158042	0.0620112	0.0344507	0.0236587	-0.0367019	0.0739399	-0.0382944	-0.00205545	MP	VPS37B	ENSG00000139722.6	5
247	AOR_ZC3H12A_ENSG00000163874.8	0.732681	-0.0265918	0.077953	0.118376	0.0276361	0.0569332	0.0164962	-0.0129086	0.0788853	0.0226268	-0.109552	-0.057916	0.0502727	-0.022704	MP	ZC3H12A	ENSG00000163874.8	5
248	AOR_ZFAND5_ENSG00000107372.12	0.0380101	-0.0748436	0.0293583	0.0506561	0.0237392	0.0537181	-0.0554068	-0.00810172	-0.033159	-0.00977925	-0.0243216	0.062359	-0.0815306	-0.03953	MP	ZFAND5	ENSG00000107372.12	5
249	AOR_ZFP36_ENSG00000128016.5	0.882821	0.119454	-0.00482941	0.0948528	0.00259759	0.0427546	0.0366864	0.0576451	-0.0242163	0.0102935	-0.0409393	0.00199849	0.0155488	0.00767536	MP	ZFP36	ENSG00000128016.5	5
250	AOR_ZFP36L1_ENSG00000185650.9	-0.326617	0.152386	-0.101335	-0.00536549	-0.0464378	-0.0196638	0.0348548	0.0464047	0.0348351	-0.00770567	-0.0158967	-0.0866541	0.0939342	0.0121004	MP	ZFP36L1	ENSG00000185650.9	5
251	AOR_ERRFI1_ENSG00000116285.12	0.194057	0.080692	0.0691277	0.0997361	-0.0040513	0.0488619	-0.0278638	0.00386262	-0.0365985	0.0514332	-0.0515748	-0.0043594	0.0492828	-0.0188995	SMC	ERRFI1	ENSG00000116285.12	5
252	AOR_SLC22A4_ENSG00000197208.5	0.530871	-0.118251	-0.0721595	-0.0522973	0.0196937	0.015293	-0.00924477	0.0687718	0.00771441	0.0115302	-0.0228217	0.0475334	-0.0282473	-0.0447337	EC	SLC22A4	ENSG00000197208.5	5
253	AOR_IRF1_ENSG00000125347.13	0.351491	0.0363763	0.00447866	0.0953839	-0.0172792	0.0142796	0.022502	0.00817164	0.0765017	0.0532981	0.0134492	0.0763885	0.0932415	-0.0348703	MP	IRF1	ENSG00000125347.13	5
254	AOR_RP11-1046B16.3_ENSG00000273797.1	1.05003	-0.0687376	0.0268341	0.00320257	0.00780094	-0.00847951	-0.0541505	0.0622574	-0.00998111	0.0511194	-0.0348952	0.108496	-0.122765	-0.0127208	AOR	RP11-1046B16.3	ENSG00000273797.1	5
255	AOR_DYRK3_ENSG00000143479.15	0.0505403	-0.0681335	-0.026412	0.00473095	-0.0239103	-0.0250567	-0.0321864	-0.0485105	0.0478419	0.0359149	-0.09152	-0.0380487	0.0319558	-0.0505153	EC	DYRK3	ENSG00000143479.15	5
256	AOR_LONRF1_ENSG00000154359.12	0.0779526	0.0183091	0.00369097	0.0249836	0.0387055	0.0127134	-0.0545477	-0.0433906	0.0425997	0.0285056	-0.0572972	0.0652618	-0.0534216	-0.0460086	SMC	LONRF1	ENSG00000154359.12	5
257	AOR_RP11-178C3.6_ENSG00000267526.1	0.0880767	-0.0511581	0.069739	0.0228627	0.0181589	0.0135339	-0.00378764	0.00179434	-0.0487196	0.0119376	0.0132781	0.0324055	-0.0412687	0.0107084	AOR	RP11-178C3.6	ENSG00000267526.1	5
258	AOR_ZFP3_ENSG00000180787.5	-0.196102	-0.0514974	-0.0378324	-0.0169133	-0.0655997	-0.0416891	-0.0696338	-0.0113199	-0.0167982	-0.0544837	-0.00840407	0.0162878	-0.087117	-0.0361221	SMC	ZFP3	ENSG00000180787.5	5
259	AOR_ARG1_ENSG00000118520.13	1.62133	-0.158906	-0.0391792	-0.0098543	0.0182626	-0.00442851	0.0177387	-0.0345113	-0.0325995	0.0317981	0.0270231	0.0473628	-0.0134794	-0.0341288	EC	ARG1	ENSG00000118520.13	5
260	AOR_BTG3_ENSG00000154640.14	-0.163477	-0.0349177	0.0165757	0.0511711	0.021561	0.0436376	-0.0178123	0.0240586	0.0425931	0.0890029	0.00197731	0.0177637	-0.00326339	0.0277707	SMC	BTG3	ENSG00000154640.14	5

## Sheet: Clinic_assoc_GRN33
Clinical phenotypes	p-value
BMI	15.3112
CAD.DEG	100
CRP	5.0268
Diseased vessels	2e-08
DUKE	31.9444
fP.HDL.Chol	13.1415
fP.LDL.Chol	37.2089
fP.TG	3e-05
HbA1c	3.2318
Lesions	9.2474
P-Chol	0.6139
SYNTAX	1.2909
Waist/Hip	2.00052

## Sheet: GRN174
S.No	id	CAD.DEG	Gender.DEG	SYNTAX	DUKE	Diseased.vessels	lesions	BMI	CRP	HbA1c	Waist.Hip	P.Chol	fP.LDL.Chol	fP.HDL.Chol	fP.TG	tissue	annotation	ENSEMBL	key
1	MAM_EOMES_ENSG00000163508.12	NA	-0.510877	0.0457957	0.0176804	-0.0564038	0.0130868	0.0275231	-0.0377372	0.08682	-0.00842603	0.00732486	-0.0511483	0.0207291	-0.0376166	MP	EOMES	ENSG00000163508.12	10
2	MAM_COTL1_ENSG00000103187.7	NA	-0.208287	0.0162836	0.028051	-0.0138713	-0.026273	0.0252682	-0.0253612	-0.0421634	-0.0692829	0.0123674	0.0158529	-0.0409848	0.0155278	MP	COTL1	ENSG00000103187.7	10
3	MAM_IRF4_ENSG00000137265.14	NA	-0.0927724	0.0273993	0.020831	-0.0336695	0.020808	-0.00416453	-0.0531827	0.0445672	0.0317013	-0.000841079	0.0102946	-0.0341078	0.0371609	MP	IRF4	ENSG00000137265.14	10
4	MAM_SP140_ENSG00000079263.18	NA	-0.255345	0.0301076	0.0346689	-0.0420108	-0.0170126	0.0595458	-0.0618644	0.0833144	0.0262471	0.0260357	-0.0556116	0.00913119	0.0785323	MP	SP140	ENSG00000079263.18	10
5	MAM_PNP_ENSG00000198805.11	NA	-0.0574053	-0.0650757	0.013266	-0.0205995	-0.12249	-0.0184134	0.00187873	-0.0326329	0.00265822	0.0756718	0.0388979	0.0629263	0.00181196	EC	PNP	ENSG00000198805.11	10
6	MAM_TET3_ENSG00000187605.15	NA	-0.00786604	-0.013554	0.00419253	-0.0341499	-0.0104521	-0.0487297	-0.00654584	-0.0726335	-0.0842057	0.0518245	0.017649	-0.00374323	0.0607487	MP	TET3	ENSG00000187605.15	10
7	MAM_RUNX1_ENSG00000159216.18	NA	0.0246749	0.0339597	0.0587169	-0.0122142	0.0640632	0.0347949	-0.00603066	0.0219791	0.00921821	0.0267197	0.0447761	0.0271983	0.0626476	MP	RUNX1	ENSG00000159216.18	10
8	MAM_MYCL_ENSG00000116990.10	NA	-0.0445119	0.00760269	0.0299363	-0.0222022	-0.031088	0.0503964	0.0208313	0.0142412	-0.018368	-0.0397005	0.0422143	-0.0290258	-0.0164249	MP	MYCL	ENSG00000116990.10	10
9	MAM_BATF_ENSG00000156127.6	NA	0.0256953	0.0228585	-0.0332414	0.00809615	-0.0298295	0.0666471	0.00627151	-0.0118481	0.0119755	0.0629984	0.0077919	0.0248125	0.0532323	MP	BATF	ENSG00000156127.6	10
10	MAM_IKZF1_ENSG00000185811.16	NA	-0.202073	0.00122019	0.0134298	-0.0174873	-0.04712	0.0350748	-0.0973159	0.0165585	-0.0606504	0.0279567	-0.00977956	0.00221145	0.0208846	MP	IKZF1	ENSG00000185811.16	10
11	MAM_BCL11B_ENSG00000127152.17	NA	-0.606413	-0.00705897	-0.00377996	-0.0450456	-0.0258801	0.045033	-0.132556	0.0152371	-0.0220972	-0.0564599	-0.103366	0.00910519	0.0470876	MP	BCL11B	ENSG00000127152.17	10
12	MAM_STAT4_ENSG00000138378.17	NA	-0.225205	0.0194363	-0.00102957	-0.0915316	-0.0141233	-0.0155517	-0.0719414	-0.000801784	-0.0470583	-0.0611116	-0.12037	0.0300868	0.0245026	MP	STAT4	ENSG00000138378.17	10
13	MAM_TFEC_ENSG00000105967.15	NA	0.0513174	0.0227978	0.0611405	-0.0570065	0.000399854	-0.0415252	-0.10906	0.00578995	0.0503134	0.0582989	0.00688073	0.0154724	0.0501766	MP	TFEC	ENSG00000105967.15	10
14	MAM_CLEC12A_ENSG00000172322.13	NA	-0.375093	0.0342563	0.0747702	-0.03005	-0.0342497	-0.0113102	-0.0778084	0.000757223	-0.0649074	-0.0244054	-0.0779368	0.0542272	0.048184	MP	CLEC12A	ENSG00000172322.13	10
15	MAM_PLCB2_ENSG00000137841.11	NA	-0.15405	-0.0424731	0.0323195	-0.0772185	-0.0845316	-0.0298042	-0.0459756	-0.0414954	-0.0895108	-0.00243142	-0.0550294	0.0138125	0.0141561	MP	PLCB2	ENSG00000137841.11	10
16	MAM_POU2F2_ENSG00000028277.20	NA	-0.231137	0.0399483	0.0306808	-0.0153767	-0.0462464	-0.0467671	-0.0848708	0.0456796	-0.0457927	-0.058615	-0.0900269	-0.00262156	0.037775	MP	POU2F2	ENSG00000028277.20	10
17	MAM_IKZF3_ENSG00000161405.16	NA	-0.333901	-0.00822674	-0.0117829	-0.0278453	-0.0503654	0.0363605	-0.127015	0.0191774	-0.074823	-0.0482932	-0.117312	0.0135114	0.0535914	MP	IKZF3	ENSG00000161405.16	10
18	MAM_SCML4_ENSG00000146285.13	NA	-0.646048	0.0508048	0.0327448	-0.0394887	0.028641	0.0913203	-0.0682819	0.0566631	-0.00457081	-0.065621	-0.113671	0.00127197	-0.00536631	MP	SCML4	ENSG00000146285.13	10
19	MAM_LYZ_ENSG00000090382.6	NA	-0.305983	0.0105705	0.00765864	-0.0188394	-0.0171336	0.0560905	-0.0726535	0.0222026	-0.0385964	0.0170056	-0.0510838	0.0228017	0.0861835	MP	LYZ	ENSG00000090382.6	10
20	MAM_ZNF831_ENSG00000124203.5	NA	-0.52884	0.00976358	0.0266591	-0.0858194	-0.0404888	0.0174512	-0.0686258	0.0630933	-0.0513332	-0.0176515	-0.0540486	0.0441183	-0.00994372	MP	ZNF831	ENSG00000124203.5	10
21	MAM_SPI1_ENSG00000066336.11	NA	-0.142876	-0.0199545	0.0334153	-0.0103868	-0.083757	0.0102614	-0.0873662	-0.0160888	-0.0761118	0.0491575	0.0371127	-0.00932046	0.0130837	MP	SPI1	ENSG00000066336.11	10
22	MAM_IRF8_ENSG00000140968.10	NA	0.108666	0.0222629	0.0550881	-0.0392362	-0.0159185	-0.0646549	-0.048848	-0.0411907	-0.0506273	0.0566633	0.0367603	0.0173866	0.00936986	MP	IRF8	ENSG00000140968.10	10
23	MAM_NCF2_ENSG00000116701.14	NA	-0.295933	0.0139256	0.0321504	-0.0247865	-0.0454842	0.0874498	-0.113509	0.0191675	-0.0329312	-0.0659727	-0.140845	0.00559441	0.0510248	MP	NCF2	ENSG00000116701.14	10
24	MAM_PRDM1_ENSG00000057657.14	NA	-0.163273	-0.0203203	0.0233755	-0.0248969	0.00527631	0.0236625	-0.0676187	0.0460471	-0.00996987	-0.041798	-0.0802235	0.0359106	0.0558418	MP	PRDM1	ENSG00000057657.14	10
25	MAM_APBB1IP_ENSG00000077420.15	NA	-0.189427	-0.0381827	-0.0266238	-0.0306432	-0.0535142	-0.0369435	-0.122672	0.00834395	-0.0761051	0.00663542	-0.101148	0.0793975	-0.00367617	MP	APBB1IP	ENSG00000077420.15	10
26	MAM_LILRA2_ENSG00000239998.5	NA	-0.368127	-0.0962496	-0.0962445	-0.0540129	-0.0989876	0.0564036	-0.00402651	-0.028309	-0.0554361	-0.0489534	-0.0789789	-0.0136486	0.0253245	MP	LILRA2	ENSG00000239998.5	10
27	MAM_CD2_ENSG00000116824.4	NA	-0.466218	-0.00646181	0.0131121	-0.0735562	-0.0192367	0.0261633	-0.0636193	0.0492957	-0.0556206	-0.0279363	-0.057704	-0.0315145	0.027635	MP	CD2	ENSG00000116824.4	5
28	MAM_DTHD1_ENSG00000197057.8	NA	-0.448886	-0.0880173	-0.034479	-0.0487618	-0.114771	0.0043341	0.00563739	0.0104479	-0.072455	-0.0947908	-0.17611	0.0560918	0.0378039	MP	DTHD1	ENSG00000197057.8	5
29	MAM_GZMA_ENSG00000145649.7	NA	-0.616612	0.0059796	0.00296443	-0.0696277	-0.0595969	-0.0145999	-0.125408	-0.00272452	-0.0668749	-0.0355008	-0.0902673	0.0413241	0.00253128	MP	GZMA	ENSG00000145649.7	5
30	MAM_ACPP_ENSG00000014257.15	NA	-0.196899	-0.011583	0.0484746	0.00868	-0.0301173	0.0301364	-0.0960432	0.00474615	-0.0222784	0.0213297	-0.0354454	0.0277362	0.0173016	MAM	ACPP	ENSG00000014257.15	5
31	MAM_ANKRD22_ENSG00000152766.5	NA	-0.532048	0.014224	0.0300028	-0.0509333	0.0646974	-0.0282432	-0.0086551	0.0103315	0.0521254	0.0159196	0.0455085	-0.0288318	0.0833699	MP	ANKRD22	ENSG00000152766.5	5
32	MAM_ARHGDIB_ENSG00000111348.8	NA	-0.13504	-0.0160926	-0.0430994	-0.0325063	-0.0381866	-0.045224	-0.178062	0.0120383	-0.0795167	0.0257863	0.00080057	0.0156184	0.00238131	MP	ARHGDIB	ENSG00000111348.8	5
33	MAM_CD300A_ENSG00000167851.13	NA	-0.161025	-0.0398616	-0.016219	-0.0505661	-0.0494214	0.0477163	-0.028644	-0.0127633	-0.0460518	0.0038633	0.00261488	-0.0256272	-0.0177105	MP	CD300A	ENSG00000167851.13	5
34	MAM_CD300C_ENSG00000167850.3	NA	-0.0748474	-0.0546346	-0.0123562	-0.070135	-0.0615033	-0.0178987	-0.0373474	0.00716783	-0.0300723	0.0451508	0.0256068	0.00642557	0.0299515	MP	CD300C	ENSG00000167850.3	5
35	MAM_CD300E_ENSG00000186407.6	NA	-0.437977	0.018899	0.0393556	-0.0213339	-0.0185589	0.0729371	-0.0297028	0.011964	-0.033184	0.00455813	-0.0508495	0.0101686	0.0833659	MP	CD300E	ENSG00000186407.6	5
36	MAM_CD300LB_ENSG00000178789.8	NA	-0.208477	0.00131417	-0.00323055	-0.0270505	-0.025794	0.0729734	-0.00570713	0.0418468	-0.000287412	0.0460007	-0.00557879	-0.0100214	0.0604378	MP	CD300LB	ENSG00000178789.8	5
37	MAM_CORO1A_ENSG00000102879.15	NA	-0.400647	-0.0196589	-0.0382826	-0.0443503	-0.0932991	-0.00802924	-0.0670556	-0.0337205	-0.0765862	-0.020107	0.00764455	-0.0439176	0.0182863	MP	CORO1A	ENSG00000102879.15	5
38	MAM_FAM49B_ENSG00000153310.18	NA	-0.0371765	0.00614752	0.00425788	-0.043591	-0.0298372	-0.00728419	-0.0861292	0.0598436	-0.0465757	0.0243657	-0.0082339	0.0133247	0.0446282	MAM	FAM49B	ENSG00000153310.18	5
39	MAM_FCGR3A_ENSG00000203747.9	NA	-0.0351076	-0.00749997	0.042515	-0.0585917	-0.0227893	-0.0652472	-0.0302934	-0.0603592	-0.0652171	0.0649441	0.0800065	-0.0165611	0.0451338	MP	FCGR3A	ENSG00000203747.9	5
40	MAM_FCN1_ENSG00000085265.10	NA	-0.615311	-0.0247759	-0.00621818	-0.0235293	-0.0698167	0.0999555	-0.0656355	0.0156155	-0.0893607	0.0328519	-0.0490698	0.0315571	0.0749925	MP	FCN1	ENSG00000085265.10	5
41	MAM_FERMT3_ENSG00000149781.12	NA	-0.267972	-0.0517522	0.0053011	-0.0193523	-0.0958019	0.0164534	-0.0148605	-0.0501639	-0.0398324	-0.0243067	0.00121004	-0.0405034	0.0200318	MP	FERMT3	ENSG00000149781.12	5
42	MAM_HCK_ENSG00000101336.12	NA	-0.167361	-0.0458641	0.00276049	-0.0403374	-0.0863706	-0.00434603	-0.054043	-0.0218505	-0.0913945	-0.0137259	-0.0245362	-0.0239814	0.0216612	MP	HCK	ENSG00000101336.12	5
43	MAM_HCLS1_ENSG00000180353.10	NA	-0.0588629	-0.0233327	0.0147197	-0.0399538	-0.082919	0.0137011	-0.124472	0.00652276	-0.0514655	0.0360599	-0.0334406	0.00990303	0.0602485	MP	HCLS1	ENSG00000180353.10	5
44	MAM_HK3_ENSG00000160883.10	NA	-0.306041	-0.00755317	0.00976917	-0.0127246	-0.0645588	0.0161812	-0.0347262	0.0227353	-0.103139	-0.00300444	-0.0791412	0.00329691	0.0657814	MP	HK3	ENSG00000160883.10	5
45	MAM_ITGB2_ENSG00000160255.16	NA	-0.119213	-0.0482555	0.0333504	-0.0705353	-0.0740923	-0.0169393	0.0482703	-0.0470431	-0.0573279	0.0203499	0.0828091	-0.086182	0.0217688	MP	ITGB2	ENSG00000160255.16	5
46	MAM_LAPTM5_ENSG00000162511.7	NA	-0.165671	-0.00310614	0.0204504	-0.0350301	-0.0382153	-0.0148703	-0.0478529	-0.0341273	-0.0792499	0.0417989	0.0795257	-0.0629396	0.0386967	MP	LAPTM5	ENSG00000162511.7	5
47	MAM_LCP1_ENSG00000136167.13	NA	-0.180634	0.00542123	0.0287608	-0.0385239	-0.0484604	0.0107044	-0.0632372	-0.0137798	-0.0442858	0.0326056	-0.00628185	-0.00164854	0.0563932	MP	LCP1	ENSG00000136167.13	5
48	MAM_LILRA5_ENSG00000187116.13	NA	-0.44005	-0.0118212	-0.0303344	0.00564949	-0.0769434	0.0632332	-0.0316096	-0.00442243	-0.0799328	-0.0564577	-0.107033	0.00518796	0.0690093	MP	LILRA5	ENSG00000187116.13	5
49	MAM_LILRA6_ENSG00000244482.10	NA	-0.163449	-0.0294567	-0.0262348	-0.0362202	-0.0725776	0.0205875	-0.0234503	0.0138384	-0.0639002	0.00141838	-0.0633238	-0.0489381	0.0584633	MP	LILRA6	ENSG00000244482.10	5
50	MAM_LILRB1_ENSG00000104972.15	NA	-0.0187991	0.0247581	-0.00698739	-0.0684277	-0.0308757	-0.00688185	-0.0163127	-0.0232023	-0.0407169	0.0948461	0.060482	-0.0014106	0.056169	MP	LILRB1	ENSG00000104972.15	5
51	MAM_LILRB2_ENSG00000131042.13	NA	-0.185604	-0.00875491	-0.0189803	-0.0294607	-0.0822001	0.0269182	-0.0551087	0.0143859	-0.10034	0.0219299	-0.0448869	0.00903151	0.0485621	MP	LILRB2	ENSG00000131042.13	5
52	MAM_LMNB1_ENSG00000113368.11	NA	-0.126352	-0.00962168	0.0148094	-0.0115114	-0.0483367	0.0298784	-0.0419413	-0.0261733	-0.0485739	0.0433986	-0.0382895	0.0160348	0.0416872	MP	LMNB1	ENSG00000113368.11	5
53	MAM_NLRC4_ENSG00000091106.18	NA	-0.0349217	0.0413885	0.0338063	0.0166158	-0.00532368	0.0520421	-0.0753671	0.00860934	0.0145326	0.0796976	0.00237648	0.0149519	0.142456	MP	NLRC4	ENSG00000091106.18	5
54	MAM_PGD_ENSG00000142657.20	NA	-0.0680497	0.0125012	-0.0173045	-0.0205062	-0.0142626	-0.0047941	-0.10035	0.0182979	-0.048904	0.0216552	-0.0150296	0.0251604	0.0298489	MP	PGD	ENSG00000142657.20	5
55	MAM_RELT_ENSG00000054967.12	NA	-0.157325	-0.0245265	-0.0321699	-0.0470432	-0.0506138	0.0414815	0.0213815	-0.01357	-0.0802951	-0.0264611	0.0132303	-0.033203	-0.0322633	MP	RELT	ENSG00000054967.12	5
56	MAM_SECTM1_ENSG00000141574.7	NA	-0.249991	-0.0557064	0.0251806	-0.0439086	-0.117887	-0.0271304	-0.0255461	-0.0522612	-0.118975	0.081688	0.0547706	-0.0420701	0.0774472	MP	SECTM1	ENSG00000141574.7	5
57	MAM_SIGLEC7_ENSG00000168995.13	NA	-0.18015	-0.0522223	-0.0662457	-0.0683596	-0.0674316	0.0239046	-0.0317376	0.0342912	-0.0480511	0.0510271	0.0505452	0.00988352	0.0345896	MP	SIGLEC7	ENSG00000168995.13	5
58	MAM_SRGN_ENSG00000122862.4	NA	-0.0900307	0.00232155	-0.0186655	-0.0516646	-0.0244955	0.145451	-0.01408	0.0716335	0.0390212	0.00385391	-0.0229802	0.0420951	0.0556782	MP	SRGN	ENSG00000122862.4	5
59	MAM_TYMP_ENSG00000025708.13	NA	0.0984798	-0.026919	0.020371	-0.04266	-0.0366953	-0.00976673	0.00800014	-0.0161602	-0.0269454	0.0101868	0.00296252	-0.000627162	0.0269388	MP	TYMP	ENSG00000025708.13	5
60	MAM_UBASH3B_ENSG00000154127.9	NA	-0.0957681	-0.0351659	-0.023959	0.00101904	-0.0432113	0.00919874	0.0121983	-0.0109532	-0.0348582	0.0468868	0.0480953	0.0109767	0.0433052	MP	UBASH3B	ENSG00000154127.9	5
61	MAM_CYSLTR1_ENSG00000173198.5	NA	-0.0685202	0.008519	-0.0188257	-0.0305874	-0.0407534	-0.0270108	-0.179167	0.0374629	-0.0183353	-0.00888843	-0.119828	0.088679	0.0312203	EC	CYSLTR1	ENSG00000173198.5	5
62	MAM_IL10RA_ENSG00000110324.9	NA	-0.0424714	-0.0294972	0.047653	-0.0697074	-0.0873802	-0.0319346	0.00136901	0.0130203	-0.0423025	0.00956254	-0.0275206	0.00837181	0.0313269	MP	IL10RA	ENSG00000110324.9	5
63	MAM_MAP3K1_ENSG00000095015.5	NA	-0.0721837	-0.0354733	-0.00935374	-0.00399277	-0.0139503	-0.0162819	-0.0700795	-0.0240222	0.00342056	-0.0699589	-0.127358	0.0695177	-0.0287379	MP	MAP3K1	ENSG00000095015.5	5
64	MAM_NLRP3_ENSG00000162711.16	NA	0.0216276	-0.0338818	0.0475678	-0.050257	-0.0551705	0.0832867	-0.00983616	0.0732145	0.0718775	0.0124306	-0.0066725	-0.00336438	0.0497425	MP	NLRP3	ENSG00000162711.16	5
65	MAM_TLR7_ENSG00000196664.4	NA	0.00744697	0.0600302	0.0811302	-0.0345312	0.0228949	-0.0487882	-0.0590185	-0.0327873	0.00383847	0.0485698	0.107509	-0.0298297	0.0330034	MP	TLR7	ENSG00000196664.4	5
66	MAM_AIM2_ENSG00000163568.13	NA	-0.360298	0.0545991	0.0314108	-0.0407685	0.0173241	-0.00205687	-0.0924331	0.0590462	-0.0841457	0.00281182	-0.111837	0.0922475	0.0367265	MP	AIM2	ENSG00000163568.13	5
67	MAM_ARAP2_ENSG00000047365.11	NA	-0.212925	0.0202203	0.0425566	-0.0483465	-0.000775299	-0.00258564	-0.126701	0.0214143	-0.0330938	0.0149688	-0.127105	0.0775907	0.0879357	MP	ARAP2	ENSG00000047365.11	5
68	MAM_ARHGAP15_ENSG00000075884.12	NA	-0.20779	-0.000853455	0.0139933	-0.0307581	-0.0418094	0.0476315	-0.102842	-0.0363412	-0.00272632	-0.00262106	-0.026043	0.0422754	0.0082755	MP	ARHGAP15	ENSG00000075884.12	5
69	MAM_BCL11A_ENSG00000119866.20	NA	-0.251418	0.00720594	0.049811	0.035565	0.0193965	0.0899893	-0.0584237	0.026922	0.0154505	-0.0333286	-0.0833316	-0.00291668	0.0565905	MP	BCL11A	ENSG00000119866.20	5
70	MAM_BCL2A1_ENSG00000140379.7	NA	-0.935941	0.0191017	-0.0214144	0.0130723	-0.0317181	0.045884	-0.0517213	0.0343528	-0.0450361	0.0228596	-0.0515387	0.0275288	0.0336836	MP	BCL2A1	ENSG00000140379.7	5
71	MAM_BIN2_ENSG00000110934.10	NA	-0.561336	-0.0353444	-0.0116446	-0.0217575	-0.0709866	0.059619	-0.117585	-0.0033948	-0.0634183	-0.0491718	-0.117725	0.0035243	0.0376524	MP	BIN2	ENSG00000110934.10	5
72	MAM_CARD16_ENSG00000204397.7	NA	-0.279271	0.0210891	0.00356653	0.0262027	0.000196976	0.0758831	-0.186304	-0.0289254	0.018166	0.0143553	-0.0760068	0.0441867	0.0665528	MP	CARD16	ENSG00000204397.7	5
73	MAM_CASP1_ENSG00000137752.22	NA	-0.22049	-0.00720459	0.0182464	-0.0364058	-0.0629998	-0.00548725	-0.149743	-0.00103855	-0.0177336	-0.00937169	-0.128875	0.0480159	0.0785251	MP	CASP1	ENSG00000137752.22	5
74	MAM_CASP5_ENSG00000137757.10	NA	-0.577736	0.0703277	0.039889	0.0217452	-0.00554545	0.0728406	-0.0388351	0.08593	0.00760702	-0.0211025	-0.0773897	0.0175325	0.0129406	MP	CASP5	ENSG00000137757.10	5
75	MAM_CASP8_ENSG00000064012.21	NA	-0.0520308	-0.00993947	0.0108922	0.0203487	-0.00687069	-0.0149773	-0.119283	0.0487514	0.00185119	-0.0698924	-0.180663	0.0539504	0.0532152	MP	CASP8	ENSG00000064012.21	5
76	MAM_CD48_ENSG00000117091.9	NA	-0.480826	0.0332114	0.00132253	-0.0334088	0.0213155	0.0843288	-0.0764974	0.0111711	-0.00330308	-0.0227068	-0.0791104	0.0244389	0.0602363	MP	CD48	ENSG00000117091.9	5
77	MAM_CD52_ENSG00000169442.8	NA	-0.759172	0.0449006	0.00299793	-0.0634741	-0.0316462	0.0522034	-0.109278	0.0102373	-0.0630319	-0.0105257	-0.102071	0.0447613	0.0627955	MP	CD52	ENSG00000169442.8	5
78	MAM_CD96_ENSG00000153283.12	NA	-0.501698	0.0191372	-0.0310593	-0.0401496	-0.00817295	0.00435583	-0.0836781	0.0338059	-0.0499297	-0.00713641	-0.0861022	0.0493474	0.0299652	MP	CD96	ENSG00000153283.12	5
79	MAM_CENPK_ENSG00000123219.12	NA	-0.171764	-0.0617438	-0.0253474	0.00534656	-0.0452133	-0.0471423	-0.0925431	0.02471	-0.0304492	-0.00876298	-0.0747544	0.0112521	0.0762226	EC	CENPK	ENSG00000123219.12	5
80	MAM_DAPP1_ENSG00000070190.12	NA	-0.674042	0.0199411	0.0553387	-0.00847054	-0.00805806	0.0721791	-0.0888109	0.0432175	-0.0368298	-0.0295569	-0.052696	-0.0112427	0.0392928	MP	DAPP1	ENSG00000070190.12	5
81	MAM_EVI2B_ENSG00000185862.6	NA	-0.221939	0.0200608	0.026292	-0.0502478	-0.00421277	0.0621309	-0.144193	0.0194299	-0.0179037	-0.0140943	-0.102227	0.0320766	0.0486327	MP	EVI2B	ENSG00000185862.6	5
82	MAM_FYB_ENSG00000082074.15	NA	-0.309434	0.0414014	0.0257803	-0.0291197	-0.00426999	0.0301317	-0.119636	0.0175607	-0.0297942	0.00184417	-0.0687703	0.0198784	0.0695961	MAM	FYB	ENSG00000082074.15	5
83	MAM_GAPT_ENSG00000175857.8	NA	-0.278802	0.00760653	-0.0228486	-0.0321693	0.024067	0.0175815	-0.0684064	0.0241263	-0.0137686	0.051285	0.0458398	-0.0251773	0.0590918	MP	GAPT	ENSG00000175857.8	5
84	MAM_GBP5_ENSG00000154451.14	NA	-0.561857	0.0517922	0.0606241	-0.0525601	0.00685423	0.0157573	-0.117097	0.012283	-0.01712	-0.032669	-0.137411	0.00391879	0.0820179	MP	GBP5	ENSG00000154451.14	5
85	MAM_HSPE1P18_ENSG00000255163.1	NA	-0.294396	-0.0723651	-0.03641	-0.035821	-0.0812043	0.0366243	-0.0630089	0.0014985	-0.0242337	-0.0635964	-0.122868	0.0226967	0.0681333	MAM	HSPE1P18	ENSG00000255163.1	5
86	MAM_IL2RG_ENSG00000147168.12	NA	-0.62718	-0.00685145	-0.0245869	-0.0388159	-0.0521561	0.0947576	-0.0498564	0.070575	-0.0423527	-0.0176272	-0.0839771	0.0329232	0.0142426	MP	IL2RG	ENSG00000147168.12	5
87	MAM_IL7R_ENSG00000168685.14	NA	-0.743652	0.00421658	0.0164453	-0.0321111	-0.0184518	0.123796	-0.114244	0.0622873	-0.0305307	-0.0476748	-0.116443	0.0338055	0.0416903	MP	IL7R	ENSG00000168685.14	5
88	MAM_ITK_ENSG00000113263.12	NA	-0.589486	-0.0118004	0.00989059	-0.0705011	-0.0659936	0.0392345	-0.103808	0.0218979	-0.0489949	-0.0602509	-0.102478	0.0260222	-0.0319756	MP	ITK	ENSG00000113263.12	5
89	MAM_KLHL6_ENSG00000172578.11	NA	-0.189682	-0.0137574	-0.0193885	-0.04376	-0.0577071	0.0507518	-0.0797781	-0.00696499	-0.0224767	-0.00277626	-0.0485093	-0.00235779	0.0221002	MP	KLHL6	ENSG00000172578.11	5
90	MAM_LYN_ENSG00000254087.7	NA	-0.197027	-0.00921874	0.000246097	-0.0584168	-0.0407643	-0.00939972	-0.0551606	-0.00201489	-0.0757874	-0.00762738	-0.065564	0.00294456	0.0100939	MP	LYN	ENSG00000254087.7	5
91	MAM_MNDA_ENSG00000163563.7	NA	-0.509072	-0.00581033	-0.0220672	-0.0116168	-0.0265133	0.0779297	-0.112897	0.0115415	-0.0323992	-0.036459	-0.107584	0.00759517	0.0391975	MP	MNDA	ENSG00000163563.7	5
92	MAM_NABP1_ENSG00000173559.12	NA	-0.077496	0.0268944	0.0149752	-0.0351939	-0.00424951	0.0658679	-0.0161327	0.0570059	-0.00767263	-0.0258428	-0.126221	0.0903133	0.0795712	MP	NABP1	ENSG00000173559.12	5
93	MAM_NUSAP1_ENSG00000137804.12	NA	-0.349267	0.00942089	0.0111943	0.00945687	0.00477681	-0.00470247	-0.107976	-0.0193858	-0.0609119	-0.025289	-0.0655051	0.0230724	-0.0317142	MP	NUSAP1	ENSG00000137804.12	5
94	MAM_PCED1B-AS1_ENSG00000247774.6	NA	-0.141145	0.0582405	-0.00425172	-0.0746113	0.000359241	0.00188439	-0.169741	0.0164744	0.0179067	-6.39e-05	-0.0280003	-0.00193908	0.0340688	MP	PCED1B-AS1	ENSG00000247774.6	5
95	MAM_PRKCB_ENSG00000166501.12	NA	-0.234062	0.0529103	0.0279807	0.0379138	-0.0106733	0.0272446	-0.0539002	0.0450523	0.0318473	-0.0362325	-0.0311211	-0.0304839	-0.0122091	MP	PRKCB	ENSG00000166501.12	5
96	MAM_PRKCQ_ENSG00000065675.14	NA	-0.404497	0.00193177	0.0201094	-0.044841	-0.0175755	0.0645837	-0.0722124	0.0546262	0.00225572	-0.0707122	-0.14069	0.0231395	0.0353988	EC	PRKCQ	ENSG00000065675.14	5
97	MAM_PSTPIP2_ENSG00000152229.18	NA	-0.00746063	0.00897763	0.0157315	-0.0538801	0.0262709	-0.0262563	-0.0159732	0.0459295	-0.0436849	-0.0423257	-0.131519	0.00345464	0.0211691	MP	PSTPIP2	ENSG00000152229.18	5
98	MAM_PTPN22_ENSG00000134242.15	NA	-0.0683536	-0.00871747	0.0351374	-0.051529	0.00233327	0.0590943	-0.0611751	0.0923637	0.0398903	-0.023891	-0.0982012	0.05035	0.0880163	MP	PTPN22	ENSG00000134242.15	5
99	MAM_PTPRC_ENSG00000081237.18	NA	-0.274898	0.0101127	0.00869482	-0.0260214	-0.041504	0.0266914	-0.0943974	0.018942	-0.0567772	-0.0177115	-0.084064	0.0151317	0.0469738	MP	PTPRC	ENSG00000081237.18	5
100	MAM_RNF149_ENSG00000163162.8	NA	-0.0264331	0.0110291	-0.0361484	0.0116212	-0.00354524	0.0254697	-0.0489281	0.0159045	-0.0293595	-0.0418593	-0.0744558	0.00908014	0.0087927	MP	RNF149	ENSG00000163162.8	5
101	MAM_SAMD3_ENSG00000164483.16	NA	-0.522982	-0.0170733	0.0439384	-0.0462199	-0.0473084	0.00917835	-0.0409735	0.0286213	0.00872633	-0.0413992	-0.112201	0.0557388	0.00345057	SMC	SAMD3	ENSG00000164483.16	5
102	MAM_SELL_ENSG00000188404.8	NA	-0.564582	-0.00492513	-0.0252265	0.00468723	-0.0426883	0.0622289	-0.0410754	0.0461351	-0.0321241	-0.0672078	-0.129821	0.021916	-0.0208723	EC	SELL	ENSG00000188404.8	5
103	MAM_SELPLG_ENSG00000110876.9	NA	-0.322585	-0.0376759	-0.0186527	-0.0202616	-0.104638	0.0801686	-0.104377	-0.00634003	-0.0414399	-0.00864942	-0.0998933	0.0298836	0.0399758	MP	SELPLG	ENSG00000110876.9	5
104	MAM_STK38_ENSG00000112079.8	NA	-0.0712926	0.0169628	0.0141534	0.0190148	0.00821111	-0.0192303	-0.0379878	0.0660741	-0.0803846	0.0658586	-0.133549	0.136659	0.107234	MP	STK38	ENSG00000112079.8	5
105	MAM_TMEM156_ENSG00000121895.7	NA	-0.263422	-0.0317879	-0.0466354	0.000613519	-0.027904	-0.00250562	-0.0497681	0.0036394	-0.0359097	-0.0182845	-0.0335979	0.00423086	0.00203474	MP	TMEM156	ENSG00000121895.7	5
106	MAM_TRAF3IP3_ENSG00000009790.14	NA	-0.408517	0.0190597	0.00435329	-0.0538945	-0.0459645	0.0796899	-0.0909972	0.0304103	-0.0481548	-0.040344	-0.0761815	-0.00478356	0.0381627	MP	TRAF3IP3	ENSG00000009790.14	5
107	MAM_TRAT1_ENSG00000163519.13	NA	-0.843562	0.0260078	0.0558408	-0.0744766	-0.0294269	0.0438725	-0.0659619	0.0467848	-0.0261754	-0.0542843	-0.0917714	-0.0172098	-0.00270618	MP	TRAT1	ENSG00000163519.13	5
108	MAM_ZBP1_ENSG00000124256.14	NA	-0.546184	0.0819835	0.0196137	-0.0213752	0.0900709	-0.0123768	-0.0443866	0.00604312	-0.0567449	-0.0587377	-0.135294	0.023541	0.0669912	MP	ZBP1	ENSG00000124256.14	5
109	MAM_ABCC4_ENSG00000125257.13	NA	-0.112397	-0.0462082	-0.0146201	0.0177286	-0.0594196	0.00787095	-0.00195026	-0.0145339	-0.0157831	0.0293392	-0.0452943	0.0638342	0.0354475	EC	ABCC4	ENSG00000125257.13	5
110	MAM_APOL1_ENSG00000100342.20	NA	-0.131939	0.040906	0.0681776	-0.0244913	-0.0291199	-0.0718735	-0.0869183	-0.026469	-0.0685	0.0864111	-0.0465219	0.0617384	0.0467685	EC	APOL1	ENSG00000100342.20	5
111	MAM_CD38_ENSG00000004468.12	NA	-0.159214	0.00778345	-0.0168853	-0.0616307	-0.027098	0.026141	-0.0487323	0.0624998	-0.00297638	0.0611329	0.00705291	0.0284275	0.03734	MP	CD38	ENSG00000004468.12	5
112	MAM_CHI3L2_ENSG00000064886.13	NA	0.303302	0.00557086	0.0628709	0.0109339	0.00974135	-0.0872939	0.00487835	-0.0819702	-0.0303592	0.149286	0.0970605	0.0258986	0.106773	SMC	CHI3L2	ENSG00000064886.13	5
113	MAM_CYBB_ENSG00000165168.7	NA	-0.0560871	-0.0383029	0.0161817	-0.0262548	-0.0775428	-0.102162	-0.0969961	-0.0462807	-0.0468739	0.0492442	0.0255615	0.0106647	0.0254293	MP	CYBB	ENSG00000165168.7	5
114	MAM_FCGR1A_ENSG00000150337.13	NA	0.135051	0.0214759	0.076641	-0.0545746	-0.00838875	-0.0669356	0.033793	-0.020117	-0.0329878	0.0720594	0.0670176	0.00425678	0.0400096	MP	FCGR1A	ENSG00000150337.13	5
115	MAM_IL1RAP_ENSG00000196083.9	NA	-0.0763334	-0.0281736	0.0044943	0.0200496	-0.0701294	-0.0249326	-0.0646991	-0.019797	-0.0461554	0.0230436	-0.0449489	0.0349184	0.0209955	MP	IL1RAP	ENSG00000196083.9	5
116	MAM_IL32_ENSG00000008517.16	NA	-0.26387	-0.0382021	-0.0226838	-0.0310482	-0.0704074	-0.0424163	-0.0458745	-0.0383706	-0.0508589	0.0329647	0.0359077	0.0013203	0.0248089	EC	IL32	ENSG00000008517.16	5
117	MAM_NAMPT_ENSG00000105835.11	NA	0.135537	0.0780638	0.0149612	0.0123602	0.0761191	0.133403	-0.0541479	0.1063	0.0301147	-0.0237576	-0.0692114	-0.0114875	0.0969464	MP	NAMPT	ENSG00000105835.11	5
118	MAM_PLAUR_ENSG00000011422.11	NA	-0.130197	0.00122498	0.0104224	-0.0310817	-0.0378661	0.0258715	-0.0194278	-0.0409053	-0.0521885	0.0538413	0.0139124	-0.0136831	0.0463081	MP	PLAUR	ENSG00000011422.11	5
119	MAM_SAT1_ENSG00000130066.16	NA	0.0559211	-0.00746416	-0.00403935	-0.00659502	0.0144632	0.0626499	-0.0919175	0.0492146	-0.0008755	-0.00079019	-0.109969	0.107934	0.0303911	MP	SAT1	ENSG00000130066.16	5
120	MAM_SERPINB1_ENSG00000021355.12	NA	-0.0737558	0.0460487	0.033093	-0.078718	0.0142336	0.0234951	-0.0333264	0.0121481	-0.0124322	0.0857824	0.0492672	0.00926142	0.0339742	MP	SERPINB1	ENSG00000021355.12	5
121	MAM_SLC31A2_ENSG00000136867.10	NA	-0.150436	-0.0853	-0.0569404	0.00401909	-0.0748026	0.00532299	-0.0565143	-0.0247921	0.0131362	0.0289838	-0.0349087	0.0492929	0.0423327	MP	SLC31A2	ENSG00000136867.10	5
122	MAM_SPP1_ENSG00000118785.13	NA	1.00477	-0.0410878	0.000979801	-0.0178021	-0.0374804	-0.0821478	-0.00858972	-0.0781503	-0.0587562	0.102247	0.0714527	0.0413845	-0.0256391	MP	SPP1	ENSG00000118785.13	5
123	MAM_TTC39C_ENSG00000168234.12	NA	-0.00270621	0.0537087	-0.00986492	0.00474166	0.00193758	-0.106998	-0.0805698	-0.0186458	-0.0964549	0.0631268	-0.0265538	0.100192	-0.0191625	MP	TTC39C	ENSG00000168234.12	5
124	MAM_ARID3A_ENSG00000116017.10	NA	-0.0279687	-0.0671206	0.00512485	-0.0190474	-0.0708166	-0.0464904	-0.085028	0.0248824	-0.114761	0.0529445	0.00739466	-0.0115542	0.0386299	MP	ARID3A	ENSG00000116017.10	5
125	MAM_CIITA_ENSG00000179583.17	NA	-0.0589137	-0.0394304	0.0293529	-0.0729492	-0.0457377	-0.0799305	-0.0709316	-0.0751192	-0.0384125	0.0646167	0.0332339	0.00821806	0.00955996	MP	CIITA	ENSG00000179583.17	5
126	MAM_CYTH1_ENSG00000108669.16	NA	-0.0363492	-0.0447358	0.0351643	-0.0298643	-0.0948134	-0.000830402	0.00156767	-0.0281523	-0.121695	-0.00140642	-0.0720357	0.0620674	0.019042	MP	CYTH1	ENSG00000108669.16	5
127	MAM_GRAMD1B_ENSG00000023171.14	NA	-0.158804	-0.0048506	-0.00832874	-0.00379533	0.0139481	-0.0255316	0.0252965	0.026925	-0.0373	0.0233811	0.0056847	-0.0164825	0.0494467	MP	GRAMD1B	ENSG00000023171.14	5
128	MAM_IL17RA_ENSG00000177663.13	NA	0.0819984	-0.102539	-0.0507007	-0.0243772	-0.107958	-0.0829717	0.000248308	-0.0719907	-0.0935884	0.0380425	0.0616939	-0.0576007	0.0114752	MP	IL17RA	ENSG00000177663.13	5
129	MAM_P2RX7_ENSG00000089041.16	NA	-0.0501583	-0.00531306	0.0791977	-0.0734539	-0.045211	-0.0031467	-0.0282766	0.0491135	-0.00234811	-0.0267451	-0.0955847	0.0246795	0.0857609	MP	P2RX7	ENSG00000089041.16	5
130	MAM_SLC6A6_ENSG00000131389.16	NA	-0.277302	-0.0736333	-0.00421495	0.0097078	-0.0832523	-0.0863624	-0.0697994	-0.0168884	-0.157084	0.0173843	-0.0100378	0.0192836	-0.00791697	EC	SLC6A6	ENSG00000131389.16	5
131	MAM_TSPAN5_ENSG00000168785.7	NA	-0.0465509	0.0271353	-0.0688599	-0.026311	0.0505112	-0.04726	-0.0458347	-0.0156657	-0.033046	0.0318312	0.0283449	-0.0139466	0.0117586	EC	TSPAN5	ENSG00000168785.7	5
132	MAM_WDFY4_ENSG00000128815.17	NA	-0.0577432	-0.041036	0.0241371	-0.0231874	-0.0690514	-0.0421998	-0.0180365	-0.0603784	-0.0392034	0.0485543	0.0590418	-0.0238618	0.0219748	MP	WDFY4	ENSG00000128815.17	5
133	MAM_AMPD3_ENSG00000133805.15	NA	-0.0553213	0.016263	0.0424333	-0.0114649	0.011584	0.0286017	-0.0735727	0.048089	-0.0558326	-0.0135045	-0.0102192	-0.0358046	0.045635	MP	AMPD3	ENSG00000133805.15	5
134	MAM_KIAA0226L_ENSG00000102445.18	NA	0.0807657	0.00765879	0.0421262	-0.0469411	-0.0202938	0.0336933	0.00566098	0.0277926	-0.0151366	-0.0563083	-0.0633042	0.0107028	0.0311441	MAM	KIAA0226L	ENSG00000102445.18	5
135	MAM_PTPRE_ENSG00000132334.16	NA	-0.0618384	-0.0197784	0.012656	-0.0499465	-0.0473732	0.0058095	-0.0271546	-0.00153831	-0.0349937	-0.000142846	-0.0474014	0.0546268	0.0121065	MP	PTPRE	ENSG00000132334.16	5
136	MAM_RP11-356N1.2_ENSG00000226822.2	NA	0.0581541	0.0370082	0.0422979	-0.0255191	0.0296121	0.0325817	-0.0832298	0.012701	-0.00629642	0.0226326	-0.075232	0.0672613	0.0412102	MAM	RP11-356N1.2	ENSG00000226822.2	5
137	MAM_RUNX2_ENSG00000124813.20	NA	0.0256666	-0.00056696	0.00469613	-0.000969812	0.0813556	0.0744725	-0.0440632	-0.0229459	0.0604466	0.0562452	-0.00580413	0.02539	0.124644	MP	RUNX2	ENSG00000124813.20	5
138	MAM_CCR2_ENSG00000121807.5	NA	-0.20893	0.013987	0.0595382	-0.0364466	0.0149272	0.0436925	-0.0485908	-0.00626327	-0.0197571	0.0729157	0.0839062	-0.0337216	0.0900965	MP	CCR2	ENSG00000121807.5	5
139	MAM_CD1D_ENSG00000158473.6	NA	-0.125956	0.0350979	0.023181	-0.0427605	-0.0168415	0.0877344	-0.019005	-0.00163875	-0.0420145	0.0623128	0.0625109	-0.00422362	0.102302	MP	CD1D	ENSG00000158473.6	5
140	MAM_RNASET2_ENSG00000026297.15	NA	-0.0690726	0.0264968	0.0278375	0.00104392	0.0111666	-0.0346927	-0.114209	-0.0266486	-0.0345293	0.0286571	0.0516523	-0.0713967	-0.00959281	MP	RNASET2	ENSG00000026297.15	5
141	MAM_ADGRE2_ENSG00000127507.17	NA	-0.268983	-0.00584906	-0.023463	0.0081879	-0.0430147	0.0651401	-0.0555581	-0.00945968	-0.0519213	0.00797664	-0.0383369	0.017121	-0.0393296	MP	ADGRE2	ENSG00000127507.17	5
142	MAM_ADGRE4P_ENSG00000268758.5	NA	-0.472819	-0.0476504	-0.07905	-0.0861503	-0.0812599	-0.0271489	-0.00432684	0.00695173	-0.0949588	-0.0342698	-0.0522893	0.0107142	-0.02639	MP	ADGRE4P	ENSG00000268758.5	5
143	MAM_AGAP2_ENSG00000135439.11	NA	-0.152197	-0.0353496	-0.000153647	-0.00851085	-0.0147253	0.00722346	-0.0769038	0.0263629	-0.0280945	-0.0956514	-0.112349	-0.0144192	0.0308579	EC	AGAP2	ENSG00000135439.11	5
144	MAM_ALOX5_ENSG00000012779.10	NA	-0.105981	-0.00186954	-0.0114992	-0.0210789	-0.0641265	0.0745575	-0.042428	-0.00622955	-0.0483061	0.0167909	-0.00487963	-0.00233948	0.045581	MP	ALOX5	ENSG00000012779.10	5
145	MAM_AMICA1_ENSG00000160593.17	NA	-0.429008	0.00903991	-0.0229455	-0.0273845	-0.0187453	0.0536957	-0.0849258	0.0278556	-0.0357036	-0.0202172	-0.0630606	0.00954877	0.0212046	MAM	AMICA1	ENSG00000160593.17	5
146	MAM_AOAH_ENSG00000136250.11	NA	-0.0412192	0.0326233	0.0822253	-0.082657	-0.00957637	0.0325166	-0.0512531	-0.00650988	-0.0667531	-0.0587271	-0.0732366	-0.00311079	0.0333664	MP	AOAH	ENSG00000136250.11	5
147	MAM_AOAH-IT1_ENSG00000230539.1	NA	-0.207336	0.0490636	0.0171962	0.004596	-0.000600992	-0.0357985	-0.0230956	-0.0440379	-0.0483718	0.0102485	-0.00836881	0.0384333	0.019768	MAM	AOAH-IT1	ENSG00000230539.1	5
148	MAM_APOBR_ENSG00000184730.10	NA	-0.313126	-0.0296366	-0.0100971	-0.0409172	-0.0881192	0.0664584	-0.100264	0.0060643	-0.0484312	-0.0380052	-0.0900867	-0.00832587	0.0260118	MP	APOBR	ENSG00000184730.10	5
149	MAM_ARHGAP25_ENSG00000163219.11	NA	-0.171665	-0.0233672	-0.0132174	-0.0561165	-0.0712365	-0.05562	-0.091669	0.0461385	-0.100143	-0.0372748	-0.102224	0.0326488	-0.0196524	MP	ARHGAP25	ENSG00000163219.11	5
150	MAM_ARHGAP30_ENSG00000186517.13	NA	-0.0836405	-0.0142357	0.00623839	-0.0493869	-0.0552001	-0.0285026	-0.100278	0.0102128	-0.0650701	0.0216957	-0.027107	-0.0176692	0.0616823	MP	ARHGAP30	ENSG00000186517.13	5
151	MAM_ARHGAP9_ENSG00000123329.17	NA	-0.355473	-0.0221932	-0.0325894	-0.0414514	-0.0510763	0.000508426	-0.0686788	-0.00857621	-0.0985847	-0.0304661	-0.0914004	0.0109587	0.0537729	MP	ARHGAP9	ENSG00000123329.17	5
152	MAM_ARL11_ENSG00000152213.3	NA	-0.153634	0.0112662	0.00446918	0.00531888	-0.00585922	0.0150545	-0.0902976	0.0125426	-0.0132326	-0.00823169	-0.0586789	0.00783454	0.0447653	MP	ARL11	ENSG00000152213.3	5
153	MAM_ARL4C_ENSG00000188042.7	NA	-0.0452113	-0.0357403	0.020444	-0.0226499	-0.0466417	-0.0424176	-0.012323	0.0271487	-0.0340897	-0.0157816	-0.0498424	0.00464155	0.0585532	MP	ARL4C	ENSG00000188042.7	5
154	MAM_ARRB2_ENSG00000141480.17	NA	-0.0906766	-0.0395528	0.0102976	-0.047859	-0.109012	-0.0316512	-0.0915578	-0.0805665	-0.09709	-0.0445303	-0.0877641	0.0200573	0.000748654	MP	ARRB2	ENSG00000141480.17	5
155	MAM_ASGR2_ENSG00000161944.16	NA	-0.161494	0.00729942	-0.0168164	-0.048502	-0.00186305	0.085168	0.00423322	-0.0163683	-0.0399775	0.00992445	-0.0434976	0.0130006	0.0745812	MP	ASGR2	ENSG00000161944.16	5
156	MAM_BANK1_ENSG00000153064.11	NA	-0.335813	-0.024551	0.0103803	0.00558716	-0.0365521	0.0699937	-0.136069	0.00803929	-0.030805	0.00990629	-0.117727	0.0965019	0.0655063	MP	BANK1	ENSG00000153064.11	5
157	MAM_BID_ENSG00000015475.18	NA	-0.028586	0.0127488	-0.0554522	-0.0484793	-0.0433307	-0.00048213	-0.0678857	-0.0282786	-0.0563602	-0.0053436	-0.0286553	0.0429185	0.0118406	MP	BID	ENSG00000015475.18	5
158	MAM_BTK_ENSG00000010671.15	NA	-0.0512445	-0.0142944	0.0178451	-0.0577805	-0.0408331	-0.0102309	-0.0914933	-0.0523284	-0.0549073	0.0294492	0.0103149	-0.0432895	0.0393599	MP	BTK	ENSG00000010671.15	5
159	MAM_BTLA_ENSG00000186265.9	NA	-0.299388	-0.00495992	0.00908403	-0.0238711	-0.0325114	0.0596804	0.0566769	0.0307987	0.0335427	0.0179276	0.000678866	0.0204639	0.0577074	SMC	BTLA	ENSG00000186265.9	5
160	MAM_C16orf54_ENSG00000185905.3	NA	-0.385214	-0.0127327	0.00462683	-0.00947413	-0.0427173	0.101166	-0.035621	0.042448	-0.0176764	-0.0246443	-0.0404351	0.00565663	0.0312281	MP	C16orf54	ENSG00000185905.3	5
161	MAM_C19orf38_ENSG00000214212.8	NA	-0.35115	-0.0161768	-0.0151937	-0.0852611	-0.0370015	0.0223879	-0.0498128	-0.0142774	-0.0532247	0.0113567	0.0287468	-0.00791563	0.0133179	MP	C19orf38	ENSG00000214212.8	5
162	MAM_C1orf162_ENSG00000143110.11	NA	-0.0892816	0.00403435	0.0369839	-0.0246616	-0.0291449	0.0221923	-0.1073	-0.0254519	-0.00710009	0.0398693	0.00909409	0.0266638	0.0535376	MP	C1orf162	ENSG00000143110.11	5
163	MAM_CASP4_ENSG00000196954.12	NA	-0.040929	-0.0187039	0.00182073	-0.00555194	-0.0551814	-0.010209	-0.182586	-0.0430489	0.00931545	0.0497509	-0.0540261	0.0179317	0.0882579	EC	CASP4	ENSG00000196954.12	5
164	MAM_CASS4_ENSG00000087589.16	NA	-0.195641	-0.0181991	-0.00728617	-0.00670082	-0.0281237	-0.00750461	-0.0808467	-0.0197373	-0.066301	0.023303	-0.0178676	0.00518227	0.0616222	MP	CASS4	ENSG00000087589.16	5
165	MAM_CCDC88B_ENSG00000168071.21	NA	-0.184531	-0.0377245	-0.017417	-0.0170862	-0.0741316	-0.0274675	0.0166274	0.00487424	-0.0524984	-0.0538556	-0.092794	-0.010997	-0.0106606	MP	CCDC88B	ENSG00000168071.21	5
166	MAM_CCR5_ENSG00000160791.13	NA	-0.0529899	0.0491102	0.0322638	-0.0392998	0.0252378	-0.0972549	-0.0586898	-0.0267223	-0.0436627	0.009475	0.0250606	-0.0196165	0.0462782	MP	CCR5	ENSG00000160791.13	5
167	MAM_CD101_ENSG00000134256.12	NA	-0.267358	0.00457914	-0.0279706	-0.059591	-0.00457349	-0.0160467	0.0691016	0.0180212	-0.0292577	0.0804328	0.0616915	-0.00612492	0.0795882	MP	CD101	ENSG00000134256.12	5
168	MAM_CD180_ENSG00000134061.5	NA	-0.063681	0.0482224	-0.0217304	-0.0142361	0.000399878	-0.0063124	-0.0587023	-0.0141131	-0.0300443	0.0560026	0.0322868	0.0102044	0.0571729	MP	CD180	ENSG00000134061.5	5
169	MAM_CD244_ENSG00000122223.12	NA	-0.0828586	-0.00502325	-0.0218439	-0.0223047	-0.0411586	0.0304483	0.00148166	0.00206275	-0.0805404	-0.0606554	-0.104729	0.00845973	0.0542745	MP	CD244	ENSG00000122223.12	5
170	MAM_CD300LF_ENSG00000186074.18	NA	-0.516219	0.0220753	0.0385716	-0.0180672	-0.0241605	0.0519095	-0.0818752	-0.0198216	-0.0263304	-0.0312232	-0.0836638	-0.00530621	0.0284311	MP	CD300LF	ENSG00000186074.18	5
171	MAM_CD3D_ENSG00000167286.9	NA	-0.643252	-0.000838707	-0.00760806	-0.0459332	-0.0057666	0.0564852	-0.118291	0.0856206	-0.00267602	-0.0771034	-0.120431	0.0323812	0.0538625	MP	CD3D	ENSG00000167286.9	5
172	MAM_CD3E_ENSG00000198851.9	NA	-0.499708	0.0262834	0.00745888	-0.0143779	-0.0111319	0.0846401	-0.09359	0.0445748	-0.0254843	0.00389384	-0.0692164	0.0173656	0.0549243	MP	CD3E	ENSG00000198851.9	5
173	MAM_CD3G_ENSG00000160654.9	NA	-0.625799	0.00784678	-0.0100221	-0.0469055	-0.0422718	0.0173095	-0.0916948	0.0385541	-0.0332201	-0.0227075	-0.0593763	0.00024539	0.0395537	MP	CD3G	ENSG00000160654.9	5
174	MAM_CD40LG_ENSG00000102245.7	NA	-0.456737	0.00257165	0.00894303	-0.0796578	-0.0241259	0.0654786	-0.132616	0.0194947	0.00971364	0.0155668	0.0433769	0.00960616	0.0143993	MP	CD40LG	ENSG00000102245.7	5
175	MAM_CD53_ENSG00000143119.12	NA	-0.170579	0.00101703	0.0250556	-0.0625202	-0.0765706	-0.0426981	-0.0757643	-0.0166903	-0.0761186	0.00840344	0.014427	-0.00909256	0.00675921	MP	CD53	ENSG00000143119.12	5
176	MAM_CD84_ENSG00000066294.14	NA	0.0731628	0.0117822	0.0736106	-0.0680945	-0.0257467	-0.0419936	-0.0834998	-0.0131348	0.00402238	0.0756756	-0.00293068	0.0288925	0.0949769	MP	CD84	ENSG00000066294.14	5
177	MAM_CD86_ENSG00000114013.15	NA	0.0172483	-0.0174778	0.0513082	-0.0732664	-0.0259912	-0.0568154	-0.0214523	-0.0135797	-0.00514893	0.0690178	0.0204916	0.0272409	0.0773298	MP	CD86	ENSG00000114013.15	5
178	MAM_CD8A_ENSG00000153563.15	NA	-0.431114	0.0182218	-0.0143442	-0.036772	-0.0552026	-0.0209136	-0.104283	0.0201189	-0.0540814	-0.0138776	-0.0374529	-0.00126159	0.00163695	MP	CD8A	ENSG00000153563.15	5
179	MAM_CEACAM21_ENSG00000007129.17	NA	-0.109633	0.0536004	-0.0133895	-0.00962197	-0.0246726	-0.0168885	-0.0702412	0.00441238	-0.0437764	-0.0655637	-0.036289	0.0122479	-0.075014	MP	CEACAM21	ENSG00000007129.17	5
180	MAM_CEACAM4_ENSG00000105352.10	NA	-0.450084	-0.0091674	-0.0838873	0.00608765	-0.0736084	0.0663691	-0.0660294	0.00478313	-0.0682124	-0.0271731	-0.0330795	-0.0620361	-0.0285768	MP	CEACAM4	ENSG00000105352.10	5
181	MAM_CECR1_ENSG00000093072.15	NA	-0.0229146	0.0107941	0.0620881	-0.0815144	-0.0564643	-0.0513276	-0.0715962	-0.024233	-0.0665246	0.0338549	0.0181213	-0.0281641	0.0380614	MAM	CECR1	ENSG00000093072.15	5
182	MAM_CHI3L1_ENSG00000133048.12	NA	0.207364	-0.0751817	-0.020432	-0.00729183	-0.0597478	0.0216378	-0.0364583	-0.0214348	-0.0574101	-0.00478064	-0.0229903	-0.0354352	0.0454263	MP	CHI3L1	ENSG00000133048.12	10
183	MAM_CLEC4A_ENSG00000111729.12	NA	0.0161336	0.0561694	0.0382039	-0.0459253	0.0165733	0.0735485	-0.0931933	0.0252675	-0.01731	-0.0463248	-0.023099	-0.0292708	0.0459926	MP	CLEC4A	ENSG00000111729.12	5
184	MAM_CLEC7A_ENSG00000172243.17	NA	-0.136908	-0.0170071	0.0128005	-0.0395087	-0.0300183	0.0175734	-0.0421555	0.0181482	-0.0310774	-0.011356	-0.0365572	-0.00379047	0.0481957	MP	CLEC7A	ENSG00000172243.17	5
185	MAM_CR1_ENSG00000203710.10	NA	-0.242956	-0.00507017	0.0116289	0.00258125	-0.0591128	0.0552022	-0.052571	-0.00686709	-0.0756376	-0.0790003	-0.140135	0.0408377	0.0295301	MP	CR1	ENSG00000203710.10	5
186	MAM_CSF2RA_ENSG00000198223.15	NA	0.0779063	-0.00693477	0.0483593	-0.023375	-0.0638053	-0.0283419	-0.114363	-0.0166444	-0.0231955	0.0234317	-0.0242079	-0.012575	0.0146336	MAM	CSF2RA	ENSG00000198223.15	5
187	MAM_CSF2RB_ENSG00000100368.13	NA	-0.184347	-0.0160257	-0.0397263	-0.022983	-0.0726873	-0.0191794	-0.0322101	-0.00996026	-0.087556	-0.0377333	-0.0980076	0.0079972	0.00224669	EC	CSF2RB	ENSG00000100368.13	5
188	MAM_CTD-2020K17.1_ENSG00000267121.5	NA	-0.268087	-0.0155679	0.00599093	-0.037713	-0.0888407	0.0541167	-0.0667804	0.0551268	-0.0219016	-0.0501597	-0.146839	0.0844399	0.0202856	MAM	CTD-2020K17.1	ENSG00000267121.5	5
189	MAM_CTSS_ENSG00000163131.10	NA	-0.199184	0.00256718	0.0348035	-0.0517476	-0.0444662	0.0290901	-0.124428	0.0109579	-0.0464	-0.0299199	-0.143341	0.0567453	0.0523686	MP	CTSS	ENSG00000163131.10	5
190	MAM_CTSW_ENSG00000172543.7	NA	-0.315884	0.0454139	-0.00711762	-0.0614739	-0.0148585	0.0470897	-0.0206545	0.011563	-0.0613097	-0.0252042	-0.0673175	0.0154367	-0.0275865	MP	CTSW	ENSG00000172543.7	5
191	MAM_CX3CR1_ENSG00000168329.13	NA	-0.194285	-0.018775	0.0150851	-0.0370322	-0.0237435	-0.0799852	-0.0558223	-0.108611	-0.0703162	0.0291759	0.102137	-0.0672548	-0.0310649	MP	CX3CR1	ENSG00000168329.13	5
192	MAM_CXCR4_ENSG00000121966.6	NA	-0.433741	-0.0202389	-0.0207734	-0.0628565	-0.0370995	0.0746001	-0.0130062	0.060164	0.00325428	-0.0449285	-0.0423813	0.00279866	0.0373463	MP	CXCR4	ENSG00000121966.6	5
193	MAM_CXorf21_ENSG00000120280.5	NA	-0.0892058	0.0414572	0.0516241	-0.00887718	0.035299	0.0825294	-0.027191	0.0820139	0.036875	0.0287162	-0.010188	0.0282122	0.100749	MAM	CXorf21	ENSG00000120280.5	5
194	MAM_CYTH4_ENSG00000100055.20	NA	-0.029941	-0.00602956	0.03766	-0.018337	-0.0908246	-0.0350062	-0.0390424	-0.0219029	-0.0864334	0.0231477	0.0120307	-0.0439497	0.00824379	MP	CYTH4	ENSG00000100055.20	5
195	MAM_DEF6_ENSG00000023892.10	NA	-0.113861	-0.0252223	0.0414048	-0.0746915	-0.046109	-0.0323014	-0.0685678	-0.0233539	-0.1197	-0.0263773	-0.0205232	-0.0069059	-0.00160763	MP	DEF6	ENSG00000023892.10	5
196	MAM_DENND1C_ENSG00000205744.9	NA	-0.293098	0.0475452	0.0390283	-0.0386109	-0.0346418	0.0135311	-0.0058313	0.0424775	-0.0554832	-0.0258616	-0.0483013	-0.0434834	0.00858078	MP	DENND1C	ENSG00000205744.9	5
197	MAM_DENND2D_ENSG00000162777.16	NA	-0.196195	0.0222286	0.0211805	-0.0852732	-0.0586607	-0.00953188	-0.109187	0.0266426	-0.0647463	-0.0153718	-0.0902834	0.0475377	0.0264917	MP	DENND2D	ENSG00000162777.16	5
198	MAM_DOCK2_ENSG00000134516.15	NA	-0.0218763	-0.0336999	0.0162095	-0.0381157	-0.075314	0.0192549	-0.0786495	-0.0446003	-0.0532402	0.023355	-0.0328864	-0.0100969	0.0678102	MP	DOCK2	ENSG00000134516.15	5
199	MAM_DOCK8_ENSG00000107099.15	NA	-0.176147	-0.0471009	0.00676888	-0.0569669	-0.0767332	-0.0152477	-0.048663	-0.0737382	-0.0546531	-0.00969357	-0.0475173	0.00873631	0.00355474	MP	DOCK8	ENSG00000107099.15	5
200	MAM_DOK3_ENSG00000146094.13	NA	-0.300233	0.00994779	0.00233096	-0.0440841	-0.0474227	-0.0223326	-0.00024556	-0.0390438	-0.0465669	-0.00797325	-0.004839	0.00507356	-0.0577154	MP	DOK3	ENSG00000146094.13	5
201	MAM_EVI2A_ENSG00000126860.11	NA	-0.0348033	-0.0186474	-0.00801203	-0.0367465	-0.0277923	-0.0263115	-0.0992674	0.0509232	0.025325	0.0435297	-0.0504974	0.0456611	0.0740972	MP	EVI2A	ENSG00000126860.11	5
202	MAM_FAM129C_ENSG00000167483.17	NA	-0.425497	-0.0031838	-0.0423331	0.0324628	-0.0162505	0.0596866	-0.0759372	0.083429	-0.0582178	-0.064441	-0.153796	0.00464976	0.0469205	MAM	FAM129C	ENSG00000167483.17	5
203	MAM_FAM78A_ENSG00000126882.12	NA	-0.158271	-0.0075923	0.0312726	-0.0685765	-0.0565989	-0.0309788	-0.0458779	0.0580166	-0.0771349	-0.0322494	-0.0335206	-0.018075	0.00919071	MP	FAM78A	ENSG00000126882.12	5
204	MAM_FCGR1B_ENSG00000198019.12	NA	-0.132161	0.0490324	0.050791	-0.00727708	0.0093798	-0.0161519	-0.0194631	0.0203229	-0.00348484	0.00123174	0.0345956	-0.0309104	0.0793436	MP	FCGR1B	ENSG00000198019.12	5
205	MAM_FCGR2A_ENSG00000143226.13	NA	-0.0227084	-0.0408401	0.0097401	-0.0224714	-0.0780455	-0.00896935	-0.0707407	-0.0158837	-0.0492966	0.0201394	0.00979633	-0.00578687	0.0466138	MP	FCGR2A	ENSG00000143226.13	5
206	MAM_FCHO1_ENSG00000130475.14	NA	-0.063763	-0.0378194	-0.00796623	-0.0146127	-0.0559093	0.0356511	-0.0286926	0.0232543	-0.0787759	-0.100769	-0.115155	-0.0412591	-0.00972311	MP	FCHO1	ENSG00000130475.14	5
207	MAM_FCMR_ENSG00000162894.11	NA	-0.714851	0.0166858	0.0100444	-0.0247916	-0.0181908	0.067314	-0.0815415	0.0326175	-0.0204588	-0.0820497	-0.127351	0.015439	-0.0141656	MP	FCMR	ENSG00000162894.11	5
208	MAM_FGD3_ENSG00000127084.17	NA	-0.256242	-0.0311757	-0.00605955	-0.0737758	-0.0726724	0.0145013	-0.0734722	-0.00143736	-0.0638839	-0.0463985	-0.0896008	0.00207013	-0.0151407	MP	FGD3	ENSG00000127084.17	5
209	MAM_FMNL1_ENSG00000184922.13	NA	-0.343148	-0.0245981	0.0123529	-0.0640577	-0.044402	0.0380727	-0.05303	0.0543579	-0.0963951	-0.0359841	-0.0891853	0.0323756	-0.0134246	MP	FMNL1	ENSG00000184922.13	5
210	MAM_GMFG_ENSG00000130755.12	NA	-0.254569	0.00593499	0.013882	-0.0313197	-0.0341046	-0.0063769	-0.178868	-0.0175771	-0.0527202	-0.00637357	-0.068567	0.0403403	0.00964491	MP	GMFG	ENSG00000130755.12	5
211	MAM_GMIP_ENSG00000089639.10	NA	-0.110878	-0.0175997	0.0151119	-0.0370847	-0.0596962	0.0461852	-0.0973261	0.0296215	-0.0716906	-0.0327685	-0.059599	-0.0371292	0.0314276	MP	GMIP	ENSG00000089639.10	5
212	MAM_GOLGA5P1_ENSG00000251215.1	NA	-0.300755	0.0679063	0.0214404	0.0288654	0.0363895	-0.0259789	-0.0215865	0.0288822	-0.0289628	-0.00956294	-0.0871405	0.0650844	0.0271641	MAM	GOLGA5P1	ENSG00000251215.1	5
213	MAM_GPR132_ENSG00000183484.11	NA	-0.0861133	-0.0382413	0.00172615	-0.0239746	-0.0686348	-0.0611375	-0.0228947	-0.0816401	-0.115869	0.0158618	-0.0416613	-0.012585	0.0650523	MP	GPR132	ENSG00000183484.11	5
214	MAM_GPR141_ENSG00000187037.8	NA	-0.201084	0.0257562	0.00247808	-0.0253714	-0.0338625	-0.00528575	-0.0200985	0.0351508	-0.00672755	-0.0403443	-0.0461636	-0.0249758	0.0375048	MP	GPR141	ENSG00000187037.8	5
215	MAM_GPR174_ENSG00000147138.1	NA	-0.628095	0.0257777	-0.0328168	-0.0381471	-0.00756602	0.00730816	-0.0398764	0.0971641	-0.00668034	-0.016654	-0.0779217	-0.00296113	0.0768821	MP	GPR174	ENSG00000147138.1	5
216	MAM_GPR65_ENSG00000140030.5	NA	-0.107618	0.01337	0.0124144	-0.0419774	-0.00617732	0.0225596	-0.0713329	-0.00980066	-0.0303773	0.0187942	0.0166481	-0.0168485	0.0664604	MP	GPR65	ENSG00000140030.5	5
217	MAM_GPRIN3_ENSG00000185477.4	NA	0.0039807	0.00714829	0.0627744	-0.068846	0.00908654	-0.0569727	-0.0411697	-0.0181812	-0.0172738	0.0826509	0.0829573	-0.0169542	0.102794	MP	GPRIN3	ENSG00000185477.4	5
218	MAM_GPSM3_ENSG00000213654.9	NA	-0.230739	-0.0143133	-0.0208896	-0.0320465	-0.0507251	0.0109029	-0.0317747	-0.0581597	-0.0576478	-0.000708979	-0.0100993	0.0153809	-0.0269417	MP	GPSM3	ENSG00000213654.9	5
219	MAM_HMHA1_ENSG00000180448.10	NA	-0.111004	-0.0838484	-0.0231683	-0.0529511	-0.103055	0.000699635	-0.0225417	-0.00889242	-0.0802749	-0.00415255	0.052475	-0.127077	0.000976823	MAM	HMHA1	ENSG00000180448.10	5
220	MAM_IGSF6_ENSG00000140749.8	NA	-0.190563	0.0375793	0.0456321	-0.0312756	-0.0124122	-0.0263727	-0.0628239	-0.027688	-0.0524871	0.0123485	-0.0596729	0.0103672	0.0126605	MP	IGSF6	ENSG00000140749.8	5
221	MAM_IL18R1_ENSG00000115604.10	NA	0.0126995	-0.00237512	-0.0123537	-0.062119	-0.0212273	-0.132229	-0.105	-0.00706993	-0.123826	0.0136619	-0.101703	0.109836	0.00688251	MP	IL18R1	ENSG00000115604.10	5
222	MAM_IL1RN_ENSG00000136689.18	NA	-0.292954	0.0154221	-0.0257243	-0.0214181	-0.0263218	0.0906473	0.000469366	0.0722464	0.0481354	-0.00839817	0.030799	-0.0364876	0.00650566	MP	IL1RN	ENSG00000136689.18	5
223	MAM_IL21R_ENSG00000103522.15	NA	-0.25352	0.0260536	-0.00780902	-0.0519778	-0.0427082	-0.0544604	0.00488239	-0.000607734	-0.0630399	0.0122761	-0.00209917	0.00620197	-0.000590256	MP	IL21R	ENSG00000103522.15	5
224	MAM_IL2RB_ENSG00000100385.13	NA	-0.346865	0.0216186	0.00507199	-0.0249347	-0.000628741	-0.00514133	-0.0796247	-0.0210405	-0.0505906	-0.0249818	-0.04062	0.00821306	0.0285113	MP	IL2RB	ENSG00000100385.13	5
225	MAM_INPP5D_ENSG00000168918.13	NA	-0.109216	-0.0268072	-0.0197621	-0.0308214	-0.0615377	0.0101528	-0.0548379	-0.0496561	-0.0657745	0.00357974	0.0248831	-0.0334587	-0.0129142	MP	INPP5D	ENSG00000168918.13	5
226	MAM_IPCEF1_ENSG00000074706.13	NA	-0.0247866	0.0226843	0.00812283	-0.0657633	0.0167074	0.0483375	-0.0370827	-0.00305023	-0.0487758	-0.0402246	-0.111499	0.0159961	0.040391	MP	IPCEF1	ENSG00000074706.13	5
227	MAM_ITGA4_ENSG00000115232.13	NA	-0.183596	-5.18e-05	0.0313234	-0.0534886	-0.011257	0.0269436	-0.0116236	0.003948	-0.0021068	0.0149933	0.00977174	-0.0300816	0.100549	MP	ITGA4	ENSG00000115232.13	5
228	MAM_ITGAL_ENSG00000005844.17	NA	-0.501079	0.0237056	0.05318	-0.0472068	-0.0471239	0.0517985	-0.0640155	0.0142237	-0.0526832	-0.0380655	-0.0800969	-0.00973916	0.0409782	MP	ITGAL	ENSG00000005844.17	5
229	MAM_ITGAM_ENSG00000169896.16	NA	-0.100395	-0.0587861	0.0109035	-0.0332364	-0.0829288	-0.0281657	-0.0141783	-0.00938153	-0.0684276	0.0124502	-0.0397524	0.0169712	0.0329622	MP	ITGAM	ENSG00000169896.16	5
230	MAM_ITGAX_ENSG00000140678.16	NA	-0.34285	-0.017567	0.00618494	-0.0264	-0.0767312	-0.00156728	-0.0348788	-0.014596	-0.0979414	-0.0159135	-0.0429265	-0.00375406	-0.0102642	MP	ITGAX	ENSG00000140678.16	5
231	MAM_ITGB2-AS1_ENSG00000227039.6	NA	-0.242789	0.0186512	0.0379196	-0.0100968	-0.0362549	-0.00118317	-0.0693996	0.000719283	-0.0310751	0.014582	-0.0153283	-0.0125665	0.0546487	MP	ITGB2-AS1	ENSG00000227039.6	5
232	MAM_ITGB7_ENSG00000139626.15	NA	-0.347646	0.0165999	-0.0285697	-0.0748301	-0.0247952	-0.0389908	-0.0319976	0.0123762	-0.0149753	-0.0384058	-0.0656852	0.0093411	-0.0248494	MP	ITGB7	ENSG00000139626.15	5
233	MAM_JAK3_ENSG00000105639.18	NA	-0.238607	-0.0299309	-0.0159546	-0.0195729	-0.0759609	0.0285564	-0.0257592	-0.00793206	-0.0574956	0.0277339	0.0277651	-0.00767004	0.00208024	MP	JAK3	ENSG00000105639.18	5
234	MAM_KCNA3_ENSG00000177272.8	NA	-0.609577	0.00883941	-0.0313521	-0.0101374	-0.0823969	0.0674473	-0.0503273	-0.00165539	0.0209155	0.00809456	-0.0329549	-0.0178032	0.0448649	MP	KCNA3	ENSG00000177272.8	5
235	MAM_KCNE3_ENSG00000175538.10	NA	-0.122231	-0.0674683	-0.0351527	-0.0506779	-0.0986339	-0.0279433	-0.0672145	0.0432653	-0.0623676	0.0410935	-0.0873286	0.0799039	0.0843642	MP	KCNE3	ENSG00000175538.10	5
236	MAM_KIF21B_ENSG00000116852.14	NA	-0.276639	-0.0330023	-0.00372371	-0.0121452	-0.0421742	0.0414361	-0.0189876	0.00164752	-0.112879	-0.0644327	-0.0823482	-0.0474856	0.00394255	MP	KIF21B	ENSG00000116852.14	5
237	MAM_KYNU_ENSG00000115919.14	NA	0.00416166	-0.00515748	0.0447312	-0.050178	-0.0356656	-0.0364693	-0.114347	0.0148134	-0.0149105	0.0906336	0.0194632	0.119867	0.00521483	MP	KYNU	ENSG00000115919.14	5
238	MAM_LAIR1_ENSG00000167613.15	NA	-0.00113948	0.0103479	0.0383002	-0.0768173	-0.0520145	-0.0787141	-0.0483069	-0.0635291	-0.0619166	0.086277	0.0695623	-0.0131241	0.0417599	MP	LAIR1	ENSG00000167613.15	5
239	MAM_LAT2_ENSG00000086730.16	NA	-0.0782931	0.0267571	0.0340719	-0.0276919	-0.0271472	-0.000161885	-0.0239286	-0.0695811	-0.0717497	0.0253209	0.0277373	-0.0139759	0.0518369	MP	LAT2	ENSG00000086730.16	5
240	MAM_LCK_ENSG00000182866.16	NA	-0.432819	0.00703389	0.00197726	-0.0148512	-0.0408957	0.0761314	-0.0552584	0.0523404	-0.0192809	-0.0366838	-0.0626915	0.0163475	0.00302238	MP	LCK	ENSG00000182866.16	5
241	MAM_LCP2_ENSG00000043462.11	NA	-0.0469755	-0.00718623	0.0233533	-0.0526728	-0.0380075	-0.00229468	-0.114012	-0.0255266	-0.0677684	-0.0388743	-0.0933817	0.00356924	0.0267563	MP	LCP2	ENSG00000043462.11	5
242	MAM_LILRA1_ENSG00000104974.10	NA	-0.363323	0.0227484	-0.00469653	-0.0128085	0.0030375	0.0405512	-0.0673739	-0.0433033	-0.0244448	-0.00333628	-0.0240268	-0.00584629	0.00820459	MP	LILRA1	ENSG00000104974.10	5
243	MAM_LILRB3_ENSG00000204577.11	NA	-0.330439	0.0176358	0.0110587	-0.0110197	-0.0419094	0.0253542	-0.0635394	0.00722554	-0.0572678	0.00924952	-0.0631942	0.0370423	0.0379324	MP	LILRB3	ENSG00000204577.11	5
244	MAM_LINC00861_ENSG00000245164.6	NA	-0.690702	0.0102933	0.00861387	-0.0307765	-0.0341427	0.0319005	-0.0949277	0.0219872	-0.0404051	-0.117068	-0.209273	0.0636063	-0.00619572	MP	LINC00861	ENSG00000245164.6	5
245	MAM_LRMP_ENSG00000118308.14	NA	-0.288446	0.0311924	-0.0062614	-0.0565241	0.00931378	-0.00511352	-0.0891956	0.024773	-0.0524236	-0.0344233	-0.0972031	0.0193409	0.011008	MAM	LRMP	ENSG00000118308.14	5
246	MAM_LST1_ENSG00000204482.10	NA	-0.353486	0.0463082	-0.00384354	-0.0505655	-0.033157	-0.0719058	-0.0773707	-0.0255929	-0.0784745	-0.0354754	0.0103088	-0.018011	-0.10102	MP	LST1	ENSG00000204482.10	5
247	MAM_LTB4R_ENSG00000213903.8	NA	-0.116458	-0.0223234	-0.012759	0.000224231	-0.0556219	-0.0446034	-0.0370032	0.0104041	-0.0784649	-0.0261803	-0.0983016	0.0397729	0.0572393	MP	LTB4R	ENSG00000213903.8	5
248	MAM_LY9_ENSG00000122224.17	NA	-0.481138	0.0253259	-0.0440881	-0.0605116	-0.00580748	-0.0127078	-0.0666815	0.0649957	-0.0666337	-0.000937956	-0.0308156	0.0358365	-0.0291028	MP	LY9	ENSG00000122224.17	5
249	MAM_MARCH1_ENSG00000145416.13	NA	-0.0566079	0.0416212	0.0903083	-0.0690858	0.000232507	0.0657791	-0.113404	0.0382502	0.0475561	0.0230529	0.018751	-0.0131557	0.066882	MAM	2025-03-01	ENSG00000145416.13	5
250	MAM_MATK_ENSG00000007264.13	NA	-0.0786731	0.0304261	-0.00683879	-0.0242625	-0.00769047	-0.00706252	0.00983281	0.0723155	-0.0672519	-0.0115356	-0.0468493	-0.0673117	0.0557747	MP	MATK	ENSG00000007264.13	5
251	MAM_MPEG1_ENSG00000197629.5	NA	0.0136143	0.00231284	0.047292	-0.0765211	-0.0399416	-0.0255749	-0.112201	0.00553002	-0.0249534	0.0126397	-0.0560436	0.0288895	0.0443259	MP	MPEG1	ENSG00000197629.5	5
252	MAM_MYO1F_ENSG00000142347.16	NA	-0.322524	-0.0416825	-0.00259177	-0.0180586	-0.097614	0.0607748	-0.0500391	-0.0252568	-0.0691245	-0.0270821	-0.0552386	-0.00941162	0.00203503	MP	MYO1F	ENSG00000142347.16	5
253	MAM_MYO1G_ENSG00000136286.14	NA	-0.250735	-0.0123969	0.000343869	-0.0352743	-0.0785053	0.0374143	-0.0013008	-0.0172895	-0.118054	-0.00805578	-0.0321406	-0.00280721	0.0130154	MP	MYO1G	ENSG00000136286.14	5
254	MAM_NAIP_ENSG00000249437.7	NA	0.0775419	0.000593216	0.0448939	-0.0316338	-0.0138433	0.00219168	-0.034431	-0.0159977	-0.0104817	0.0323266	-0.0120944	0.0288297	0.0649341	MP	NAIP	ENSG00000249437.7	5
255	MAM_NCF1_ENSG00000158517.13	NA	-0.274313	0.0489753	-0.00214836	-0.0254927	0.0344456	0.0371938	-0.102	0.0212944	0.0147763	-0.0309698	-0.0514597	-0.037551	-0.0221494	MP	NCF1	ENSG00000158517.13	5
256	MAM_NCF4_ENSG00000100365.14	NA	-0.0850801	0.019381	0.02696	-0.0377033	-0.0399919	-0.0660446	-0.0315346	-0.00719663	-0.0625426	-0.0602167	-0.0771694	0.00663937	-0.0148997	MP	NCF4	ENSG00000100365.14	5
257	MAM_NCKAP1L_ENSG00000123338.12	NA	0.0571424	0.00615128	0.0522159	-0.0439615	-0.0513215	-0.0407014	-0.0524446	0.00415017	-0.0455949	0.0631111	0.0267766	0.0191441	0.0786789	MP	NCKAP1L	ENSG00000123338.12	5
258	MAM_NFAM1_ENSG00000235568.6	NA	-0.332748	-0.00723591	-0.00412975	-0.0223489	-0.0705494	-0.000317895	-0.0519546	-0.0231142	-0.0569139	-0.00611543	-0.0654954	0.00540309	0.00330999	MP	NFAM1	ENSG00000235568.6	5
259	MAM_NKG7_ENSG00000105374.9	NA	-0.453539	0.0360353	0.0042199	-0.061902	-0.0191958	0.00583064	-0.0724486	0.0602218	-0.0745332	-0.0174291	-0.0569408	-0.0155671	0.00935478	MP	NKG7	ENSG00000105374.9	5
260	MAM_NUAK2_ENSG00000163545.8	NA	-0.376533	0.0486498	-0.007017	0.0118071	0.0196737	-0.0136721	-0.057599	0.0268881	-0.0669226	-0.0566639	-0.0591584	-0.00125473	-0.00330955	MP	NUAK2	ENSG00000163545.8	5
261	MAM_NUP210_ENSG00000132182.11	NA	-0.321318	-0.0464612	-0.0236908	-0.0723153	-0.0361045	-0.0154629	0.0306706	-0.0144035	-0.0894502	-0.00844907	-0.00314709	-0.0998245	0.02579	MP	NUP210	ENSG00000132182.11	5
262	MAM_P2RY10_ENSG00000078589.12	NA	-0.599025	-0.0665206	-0.0563633	-0.0028603	-0.0599	0.0869498	-0.0395613	0.0653933	-0.0221697	-0.0876339	-0.083996	0.0143193	-0.0275297	MP	P2RY10	ENSG00000078589.12	5
263	MAM_P2RY13_ENSG00000181631.6	NA	-0.153772	0.0150658	0.00441588	-0.0259575	-0.0546504	-0.0824878	-0.0801783	-0.017386	-0.0793948	-0.0266319	-0.00192584	-0.029857	-0.0344657	MP	P2RY13	ENSG00000181631.6	5
264	MAM_P2RY8_ENSG00000182162.10	NA	-0.120646	0.038156	0.00862533	-0.0272635	0.0327339	0.0642702	-0.075665	0.0826378	-0.0197665	-0.00596519	-0.0664377	0.0313728	0.0467182	MAM	P2RY8	ENSG00000182162.10	5
265	MAM_PARP15_ENSG00000173200.12	NA	-0.176156	-0.0120342	0.0204629	-0.048654	-0.0623874	-0.0122482	-0.115627	0.0401721	-0.0799002	-0.0426233	-0.16827	0.0735318	0.00561627	MP	PARP15	ENSG00000173200.12	5
266	MAM_PARVG_ENSG00000138964.16	NA	-0.124002	-0.0397032	-0.02476	-0.0505305	-0.0645609	0.0360755	-0.0214807	0.00695657	-0.0686959	-0.0210534	-0.0536466	-0.0192038	0.0250404	MP	PARVG	ENSG00000138964.16	5
267	MAM_PATL2_ENSG00000229474.6	NA	-0.318343	0.0109498	-0.00577104	-0.0489051	-0.0144455	0.0192641	-0.0783136	0.014946	-0.0541523	-0.0113891	-0.0767432	0.0428782	-0.00810386	MP	PATL2	ENSG00000229474.6	5
268	MAM_PIK3AP1_ENSG00000155629.14	NA	0.0234439	-0.010492	0.0460239	-0.0524148	-0.0181089	-0.0240276	-0.0570058	-0.0222381	-0.0298387	0.0776383	0.0290559	0.00696195	0.0716053	MP	PIK3AP1	ENSG00000155629.14	5
269	MAM_PIK3CG_ENSG00000105851.10	NA	-0.0808593	0.0039399	0.0518909	-0.0299987	-0.020362	-0.0720054	-0.0953007	-0.0087923	-0.0558405	0.0559217	0.0429803	-0.00562297	0.0702186	MP	PIK3CG	ENSG00000105851.10	5
270	MAM_PIK3R5_ENSG00000141506.13	NA	-0.088074	-0.0236793	-0.0249015	-0.0552588	-0.0571048	0.0110668	-0.0476507	0.0143474	-0.0372227	0.00921123	-0.0323569	-0.0191323	0.0315328	MP	PIK3R5	ENSG00000141506.13	5
271	MAM_PILRA_ENSG00000085514.15	NA	0.0254945	-0.0278615	0.0116537	-0.0770875	-0.0773945	0.0199813	-0.110788	0.0520163	-0.0521844	0.0130047	-0.0240716	0.00777433	0.0448109	MP	PILRA	ENSG00000085514.15	5
272	MAM_PLAC8_ENSG00000145287.10	NA	-0.325234	0.0146816	-0.00766908	-0.0485485	0.00378596	0.0677178	-0.0244632	0.0152805	-0.0593108	-0.0536268	-0.110984	0.0330938	0.0340804	MP	PLAC8	ENSG00000145287.10	5
273	MAM_PLEK_ENSG00000115956.9	NA	-0.229482	0.0065301	0.0250469	-0.0357264	-0.0502574	0.0356446	-0.0791635	0.0343123	-0.0432248	0.00826028	-0.0611085	0.00960803	0.0610256	MP	PLEK	ENSG00000115956.9	5
274	MAM_PLXNC1_ENSG00000136040.8	NA	-0.187236	0.0304907	0.0258187	-0.0485647	0.011368	0.120531	-0.1411	0.0817081	0.0178168	-0.0385213	-0.137055	0.0301848	0.0642972	MP	PLXNC1	ENSG00000136040.8	5
275	MAM_PSD4_ENSG00000125637.15	NA	-0.33407	0.000884378	0.0235459	-0.0318772	-0.061476	0.00700753	-0.0439343	-0.0132645	-0.0604474	0.0337875	0.00701706	-0.00952443	0.0360497	MP	PSD4	ENSG00000125637.15	5
276	MAM_PSMB8-AS1_ENSG00000204261.8	NA	-0.248923	-0.0851845	-0.0878128	-0.0182046	-0.0471323	0.00127908	-0.115404	-0.0400219	-0.0464512	-0.0119044	-0.0401377	-0.00218409	0.0297396	EC	PSMB8-AS1	ENSG00000204261.8	5
277	MAM_PTAFR_ENSG00000169403.11	NA	-0.144359	-0.0108885	0.0215295	-0.0608252	-0.0659209	0.00537477	-0.00924021	-0.0501943	-0.0560033	0.00574569	0.00825466	0.00393243	-0.042409	MP	PTAFR	ENSG00000169403.11	5
278	MAM_PTPN6_ENSG00000111679.16	NA	-0.212165	-0.0408823	-0.036945	-0.0410705	-0.0840771	0.00477339	-0.0593515	-0.0100706	-0.083887	-0.0198286	-0.0267028	-0.0243729	0.00366925	MP	PTPN6	ENSG00000111679.16	5
279	MAM_PTPN7_ENSG00000143851.15	NA	-0.0702347	-0.0196357	0.0268661	-0.0732169	-0.027778	-0.0161268	-0.0501227	-0.0357072	-0.10006	-0.0214261	-0.0238692	-0.00310839	0.0089734	MP	PTPN7	ENSG00000143851.15	5
280	MAM_RAC2_ENSG00000128340.14	NA	-0.411996	-0.0185035	-0.0516926	0.0291754	-0.0510515	-0.00761683	-0.098285	0.00584038	-0.0780505	0.0123438	0.0110647	-0.0253281	0.0454226	MP	RAC2	ENSG00000128340.14	5
281	MAM_RASAL3_ENSG00000105122.12	NA	-0.191957	-0.0740634	-0.0187074	-0.0242644	-0.133611	0.00642697	-0.0657044	-0.114053	-0.0912346	0.0554682	0.0891992	-0.0958261	-0.0206683	MP	RASAL3	ENSG00000105122.12	5
282	MAM_RASGRP4_ENSG00000171777.15	NA	-0.285735	-0.0402194	0.0674809	-0.00449147	-0.0796211	0.0447392	-0.07454	-0.0225831	0.0235631	-0.0374275	-0.0821029	0.0239057	-0.00185584	MP	RASGRP4	ENSG00000171777.15	5
283	MAM_RASSF5_ENSG00000266094.6	NA	-0.173662	-0.0317261	-0.00506829	-0.0305751	-0.074575	0.0433795	-0.000570399	-0.0169885	-0.0467904	0.00920018	-0.00040216	-0.0122683	0.0557352	MP	RASSF5	ENSG00000266094.6	5
284	MAM_RBM47_ENSG00000163694.14	NA	-0.0241153	0.0120283	0.0513006	-0.057839	-0.0262912	0.0423095	-0.0387063	0.0324993	-0.0159534	-0.000317507	-0.0818018	0.0407	0.0782228	MP	RBM47	ENSG00000163694.14	5
285	MAM_RHOH_ENSG00000168421.12	NA	-0.359558	0.0247288	0.0247796	-0.027309	-0.000265337	0.0487686	-0.0492071	-0.0283459	-0.0727915	-0.010659	-0.054576	0.0235782	0.0331848	MP	RHOH	ENSG00000168421.12	5
286	MAM_RP11-1143G9.4_ENSG00000257764.2	NA	-0.14504	-0.0191052	5.18e-05	-0.0320562	0.0197729	0.0690181	-0.115968	-0.00447178	-0.00719595	0.0249275	-0.0053795	0.0148449	0.0810882	MAM	RP11-1143G9.4	ENSG00000257764.2	5
287	MAM_RP11-121A8.1_ENSG00000272908.1	NA	-0.148409	-0.0979636	-0.034397	0.00054999	-0.038737	-0.0175902	-0.0780987	0.0241315	-0.0529855	-0.000592669	-0.0222283	0.0121654	0.0636811	MAM	RP11-121A8.1	ENSG00000272908.1	5
288	MAM_RP11-284N8.3_ENSG00000259834.1	NA	-0.630704	-0.000239048	0.0101253	-0.0251502	-0.0414256	0.0545752	-0.118416	0.0532916	-0.00849442	0.00197685	-0.0748673	0.0379399	0.075736	MAM	RP11-284N8.3	ENSG00000259834.1	5
289	MAM_RP11-362F19.1_ENSG00000248810.1	NA	-0.0980868	-0.0515552	-0.00866153	-0.0864753	-0.0962829	-0.0562597	-0.0433946	-0.0196097	-0.0593538	-0.0525685	-0.0337123	-0.0426918	-0.0447727	MAM	RP11-362F19.1	ENSG00000248810.1	5
290	MAM_RP5-1171I10.5_ENSG00000265206.3	NA	-0.18913	-0.013149	0.0111866	-0.00909807	-0.0521324	-0.00568343	-0.0252715	-0.0108986	0.0176839	0.0369603	-0.0421328	0.0332265	0.0722726	MAM	RP5-1171I10.5	ENSG00000265206.3	5
291	MAM_RP6-159A1.4_ENSG00000274536.4	NA	-0.586586	0.0411421	0.0135584	-0.0349552	0.00752807	0.0221742	-0.0707183	0.015946	-0.0741801	-0.012626	-0.0384044	-0.000208113	0.0149802	MAM	RP6-159A1.4	ENSG00000274536.4	5
292	MAM_RPS6KA1_ENSG00000117676.13	NA	-0.147385	-0.0191494	0.0176662	-0.0421831	-0.101388	-0.0458661	-0.00307258	-0.0879939	-0.115971	0.0269621	0.0583653	0.0127752	-0.0334233	MP	RPS6KA1	ENSG00000117676.13	5
293	MAM_S100Z_ENSG00000171643.13	NA	-0.407849	-0.00177371	0.0568132	0.00682764	-0.00688098	0.00863844	-0.0293025	-0.0161018	-0.0348047	0.0559712	0.0450502	-0.0137263	0.101362	MP	S100Z	ENSG00000171643.13	5
294	MAM_SAMSN1_ENSG00000155307.17	NA	-0.0777822	-0.00151068	0.041294	-0.037785	-0.00984928	0.00715261	-0.131768	0.0615656	0.00549599	0.0570572	-0.0498387	0.0417042	0.101028	MP	SAMSN1	ENSG00000155307.17	5
295	MAM_SASH3_ENSG00000122122.9	NA	-0.27321	-0.0226383	0.00115537	-0.0189641	-0.079117	0.0376864	-0.0871859	-0.0415305	-0.0476087	-0.0457041	-0.0359539	-0.0228294	0.0275791	MP	SASH3	ENSG00000122122.9	5
296	MAM_SCIMP_ENSG00000161929.14	NA	-0.159744	0.00809984	0.0058215	-0.0447583	-0.0320701	0.00587157	-0.0554604	-0.0616353	-0.0592673	0.0467808	-0.008485	0.00555287	0.0332664	MP	SCIMP	ENSG00000161929.14	5
297	MAM_SERPINA1_ENSG00000197249.12	NA	-0.296807	-0.0169592	-0.0022055	-0.00638654	-0.056363	0.057345	-0.0526515	-0.0417477	-0.0811512	0.0131125	-0.0354984	0.00688824	0.0245202	MP	SERPINA1	ENSG00000197249.12	5
298	MAM_SH3BP1_ENSG00000100092.20	NA	-0.0942096	-0.0279151	-0.000241183	-0.0796349	-0.06159	-0.0406382	-0.00848191	-0.0196497	-0.0725568	-0.0427716	-0.0353405	-0.0760263	0.0365789	MP	SH3BP1	ENSG00000100092.20	5
299	MAM_SIGLEC10_ENSG00000142512.14	NA	-0.494362	-0.0252824	-0.00558823	-0.0167482	-0.0590126	-0.017792	-0.0212295	-0.0532022	-0.0856016	0.00667604	0.00414283	-0.0296234	0.0265778	MP	SIGLEC10	ENSG00000142512.14	5
300	MAM_SIGLEC9_ENSG00000129450.8	NA	-0.197344	-0.0844556	-0.0347574	-0.0276312	-0.127242	-0.0337557	-0.0267258	-0.0458916	-0.114614	0.0234257	-0.0248353	0.0434127	-0.00018426	MP	SIGLEC9	ENSG00000129450.8	5
301	MAM_SIRPB2_ENSG00000196209.12	NA	-0.184695	0.00302309	-0.0107106	0.00508056	-0.0358962	0.0693142	-0.0376222	-0.061483	-0.027102	-0.00281662	-0.0497319	-0.00609924	0.0606252	MP	SIRPB2	ENSG00000196209.12	5
302	MAM_SKAP1_ENSG00000141293.15	NA	-0.340068	-0.00779833	-0.0109854	-0.00951149	-0.0596196	-0.0199963	-0.0868882	0.00801688	-0.045693	-0.0507616	-0.108186	0.0142968	-0.0249372	MP	SKAP1	ENSG00000141293.15	5
303	MAM_SLA_ENSG00000155926.13	NA	-0.174121	-0.0150318	0.0250215	-0.026842	-0.0394286	0.0181618	-0.0724154	0.0156954	-0.0554335	0.0182791	-0.028403	-0.0175412	0.0566283	MP	SLA	ENSG00000155926.13	5
304	MAM_SLAMF1_ENSG00000117090.14	NA	-0.408243	0.0394267	0.0726989	-0.0619211	-0.0333802	0.00897106	-0.0189048	-0.00884172	-0.0544942	0.00514572	-0.0417342	-0.00724016	0.0286706	MP	SLAMF1	ENSG00000117090.14	5
305	MAM_SLAMF6_ENSG00000162739.13	NA	-0.575827	0.0713075	0.0671082	-0.0819517	-0.00143337	-0.00482005	-0.0632786	0.0163665	-0.0277383	-0.033537	-0.053789	0.0144058	-0.0404169	MP	SLAMF6	ENSG00000162739.13	5
306	MAM_SLAMF7_ENSG00000026751.16	NA	-0.421862	0.00457689	0.00633235	-0.061405	-0.0164807	0.0340559	-0.0833316	0.00677203	-0.0205714	-0.0370425	-0.0928348	0.0123877	0.0579056	MP	SLAMF7	ENSG00000026751.16	5
307	MAM_SLC16A6_ENSG00000108932.11	NA	-0.383789	0.052776	0.0513968	-0.0199982	0.00997264	0.0768914	-0.0775526	0.069688	0.00525029	-0.0602883	-0.0828245	-0.0181386	-0.0184725	MP	SLC16A6	ENSG00000108932.11	5
308	MAM_SLFN12L_ENSG00000205045.8	NA	-0.404038	-0.00691014	-0.0157073	-0.0260416	-0.0690876	0.0562414	-0.045635	0.0266987	-0.0560567	-0.0433573	-0.1691	0.0627866	0.0737043	MP	SLFN12L	ENSG00000205045.8	5
309	MAM_SMAP2_ENSG00000084070.11	NA	-0.0341428	-0.0300872	-0.0116707	-0.0239769	-0.0832421	0.0994141	-0.0840084	0.0478171	-0.0374787	-0.0315052	-0.00181124	-0.0608014	0.0495885	MP	SMAP2	ENSG00000084070.11	5
310	MAM_SNX10_ENSG00000086300.15	NA	-0.105544	0.059229	0.0163522	-0.047905	-0.0121876	0.00647571	-0.108354	0.026326	-0.00363142	0.04862	-0.0746781	0.0611946	0.0796998	MP	SNX10	ENSG00000086300.15	5
311	MAM_SNX20_ENSG00000167208.14	NA	-0.225196	-0.0056104	0.0206466	-0.0682822	-0.0534205	0.0193324	-0.113007	-0.0425223	-0.00919983	-0.0056947	-0.0300506	0.0166799	0.0214821	MP	SNX20	ENSG00000167208.14	5
312	MAM_SPN_ENSG00000197471.11	NA	-0.328361	-0.0235008	-0.00377851	-0.0208781	-0.066968	0.0248354	-0.0862722	-0.0469082	-0.0661656	0.0232653	-0.0521055	0.000113946	0.047855	MP	SPN	ENSG00000197471.11	5
313	MAM_SPOCK2_ENSG00000107742.12	NA	-0.397519	-0.0234719	0.037585	-0.01482	-0.106447	0.0242969	-0.0576032	-0.00165255	-0.0951743	-0.100599	-0.103419	-0.0180005	-0.0217283	EC	SPOCK2	ENSG00000107742.12	5
314	MAM_SSH2_ENSG00000141298.17	NA	-0.148649	0.0116546	-0.0107125	-0.0104783	0.00386978	0.0950327	-0.122898	0.0153301	-0.0333847	-0.0346623	-0.137389	0.0493526	0.0751938	MP	SSH2	ENSG00000141298.17	5
315	MAM_ST14_ENSG00000149418.10	NA	0.243639	-0.0419384	0.0523889	-0.00852563	-0.0562202	0.0800341	0.0135757	0.00227914	-0.0457299	0.0801505	0.0724049	-0.000873445	0.0628757	MP	ST14	ENSG00000149418.10	5
316	MAM_ST8SIA4_ENSG00000113532.12	NA	-0.11209	-0.0556181	-0.0305423	-0.0511252	-0.0832815	-0.162438	-0.0806042	-0.00390082	-0.136769	0.0386287	-0.0227379	0.0476402	-0.00544741	MP	ST8SIA4	ENSG00000113532.12	5
317	MAM_STK10_ENSG00000072786.12	NA	-0.122497	-0.0254637	0.0146323	-0.012279	-0.0854914	0.0322283	-0.0276232	-0.0163787	-0.0940955	-0.0156707	-0.0616416	0.0113487	0.0273726	MP	STK10	ENSG00000072786.12	5
318	MAM_STK17B_ENSG00000081320.10	NA	-0.00620062	0.0125429	0.00678637	0.00670687	-0.010743	0.0405337	-0.117967	0.0506739	0.00241495	-0.0241325	-0.0657624	-0.00672866	0.0560586	MP	STK17B	ENSG00000081320.10	5
319	MAM_STXBP2_ENSG00000076944.14	NA	-0.268477	0.0337128	-0.0316019	-0.0349113	-0.0433408	0.0437717	-0.0213984	0.00954074	-0.0673158	0.0159031	-0.0270956	-0.0292245	0.0746205	MP	STXBP2	ENSG00000076944.14	5
320	MAM_SYK_ENSG00000165025.14	NA	0.0288592	-0.0154809	0.0563837	-0.0449568	-0.0667588	-0.0210787	-0.028426	-0.0110923	-0.0526634	0.0214603	-0.0012304	-0.00479364	0.0360475	MP	SYK	ENSG00000165025.14	5
321	MAM_TACC3_ENSG00000013810.18	NA	-0.0810171	-0.0158039	-0.0337478	-0.0234441	-0.0423051	-0.0505654	-0.0594017	0.00213786	-0.0415127	0.0565384	0.0267823	-0.036179	0.0447592	MP	TACC3	ENSG00000013810.18	5
322	MAM_TAGAP_ENSG00000164691.16	NA	-0.396658	-0.00842086	-0.00227845	-0.0442135	-0.0420585	0.0773894	-0.0551337	0.0235392	-0.014051	-0.0625423	-0.093987	0.0266405	0.00899143	MP	TAGAP	ENSG00000164691.16	5
323	MAM_TBXAS1_ENSG00000059377.15	NA	-0.0164952	-0.0370352	-0.012208	-0.0680507	-0.0860223	0.0223465	-0.10036	-0.0165403	-0.0456577	0.0298112	0.00642103	0.0124109	0.00732606	MP	TBXAS1	ENSG00000059377.15	5
324	MAM_TESPA1_ENSG00000135426.14	NA	-0.165757	-0.0232501	-0.0229131	-0.0476109	-0.0675183	0.0741721	-0.0411836	0.00237724	-0.0530115	-0.0249094	-0.0739301	0.00740206	0.0339522	MP	TESPA1	ENSG00000135426.14	5
325	MAM_THEMIS_ENSG00000172673.10	NA	-0.463081	0.0113071	-0.0138863	-0.0589507	-0.036855	0.017932	-0.108379	0.0337687	0.000189003	-0.0315171	-0.0650101	0.0250379	0.0269483	MP	THEMIS	ENSG00000172673.10	5
326	MAM_THEMIS2_ENSG00000130775.15	NA	-0.135605	-0.0331814	0.0279017	-0.0478218	-0.0791698	0.0351235	-0.0612741	0.0154236	-0.067666	-0.00441811	-0.0760578	0.0255826	0.0453937	MP	THEMIS2	ENSG00000130775.15	5
327	MAM_TLR1_ENSG00000174125.7	NA	-0.043147	-0.0365533	0.026547	-0.0337492	-0.0610572	-0.029658	-0.0951538	-0.00299578	-0.0539887	0.0303089	0.0143698	-0.00841357	0.0353576	MP	TLR1	ENSG00000174125.7	5
328	MAM_TLR10_ENSG00000174123.10	NA	-0.117711	0.0372674	0.0746255	-0.0319526	0.0171858	-0.0162416	-0.0296079	-0.0172531	-0.0160477	-0.0368962	-0.0106266	-0.0546766	-0.0358368	MP	TLR10	ENSG00000174123.10	5
329	MAM_TLR2_ENSG00000137462.6	NA	-0.0133028	0.0152607	0.00344118	-0.0439643	0.00576854	-0.0656102	-0.0458839	0.0170371	-0.0839922	0.0253409	0.0202489	-0.0306204	0.0310246	MP	TLR2	ENSG00000137462.6	5
330	MAM_TLR6_ENSG00000174130.12	NA	-0.0453256	0.0253879	0.071631	-0.00642857	-0.00890228	-0.0299449	-0.0531071	-0.0269483	-0.0286789	-0.00860672	-0.0867916	0.0235123	0.0134954	MP	TLR6	ENSG00000174130.12	5
331	MAM_TLR8_ENSG00000101916.11	NA	-0.229124	0.0130894	0.035243	-0.00862214	-0.0211529	0.0530436	-0.075999	0.0442355	-0.0106509	0.0161428	-0.0332661	0.0106359	0.055755	MP	TLR8	ENSG00000101916.11	5
332	MAM_TMC8_ENSG00000167895.14	NA	-0.412111	0.00961221	0.00151028	-0.0178972	-0.029859	0.0271416	-0.0506419	0.0151106	-0.0809532	-0.0464547	-0.0656767	-0.0217656	-0.0145814	MP	TMC8	ENSG00000167895.14	5
333	MAM_TNFAIP8L2_ENSG00000163154.5	NA	-0.150759	-0.058291	0.00399684	-0.0337613	-0.105416	-0.0180155	-0.130133	-0.0830529	-0.0338918	0.0161688	-0.0128855	0.0292984	-0.0356929	MP	TNFAIP8L2	ENSG00000163154.5	5
334	MAM_TNFRSF1B_ENSG00000028137.16	NA	-0.160382	-0.0302675	-0.015552	-0.0659597	-0.0918726	-0.0242091	-0.0213962	-0.0929931	-0.0872934	0.0324967	0.0113108	-0.00579821	0.0308853	MP	TNFRSF1B	ENSG00000028137.16	5
335	MAM_TNFSF14_ENSG00000125735.10	NA	-0.191446	0.0158325	0.0123717	-0.00245507	-0.00767563	0.0933978	-0.126632	0.0263295	-0.0350075	0.00436844	-0.126407	0.0959013	0.0414059	MP	TNFSF14	ENSG00000125735.10	5
336	MAM_TNFSF8_ENSG00000106952.7	NA	0.0477455	-0.0233157	0.0393978	-0.027635	-0.0707906	-0.0676702	-0.0379118	-0.0214607	-0.00639992	0.0901673	0.0324893	0.0238916	0.071655	MP	TNFSF8	ENSG00000106952.7	5
337	MAM_TRAC_ENSG00000277734.5	NA	-0.474139	-0.026675	-0.0668192	-0.0482847	-0.0752517	-0.00108494	-0.0955405	-0.00038469	-0.0535764	-0.0123556	-0.0614593	0.0309022	0.0636316	SMC	TRAC	ENSG00000277734.5	5
338	MAM_TRBC1_ENSG00000211751.8	NA	-0.581148	0.0213033	0.0278307	-0.0239533	-0.0268382	0.00503399	-0.0831904	0.00416696	-0.0243033	-0.00291254	-0.0195394	-0.0527781	0.0417532	MP	TRBC1	ENSG00000211751.8	5
339	MAM_TRBC2_ENSG00000211772.9	NA	-0.639573	-0.012796	-0.0379739	-0.0382796	-0.0585719	0.0510704	-0.164844	0.014669	0.000283857	-0.0301304	-0.0482985	-0.023884	-0.00535885	MP	TRBC2	ENSG00000211772.9	5
340	MAM_TREM1_ENSG00000124731.12	NA	-0.41803	-0.0599382	-0.0442942	-0.0124117	-0.060376	0.151676	0.0134716	0.0237228	-0.000919576	-0.0123954	-0.0540349	0.0348462	0.0347447	MP	TREM1	ENSG00000124731.12	5
341	MAM_TRGC2_ENSG00000227191.7	NA	-0.605576	-0.0180989	-0.0228894	-0.0417891	-0.0698283	0.0157046	-0.0508624	0.0641031	-0.0364646	-0.0276886	-0.0892606	0.0104308	0.0426312	MP	TRGC2	ENSG00000227191.7	5
342	MAM_TSPAN33_ENSG00000158457.5	NA	-0.0550592	-0.0230411	0.027224	-0.00362061	-0.0501262	0.00444691	-0.0201045	-0.0132156	-0.0331222	0.0383794	0.0822323	-0.104685	0.0404454	MP	TSPAN33	ENSG00000158457.5	5
343	MAM_UBASH3A_ENSG00000160185.14	NA	-0.39282	0.00425153	-0.0431878	-0.0359199	-0.0574251	0.016122	-0.077184	0.0424376	0.0108271	-0.0977236	-0.114738	-0.0553491	0.0384517	MP	UBASH3A	ENSG00000160185.14	5
344	MAM_VAV1_ENSG00000141968.7	NA	-0.163362	-0.0331357	0.0626156	-0.0268194	-0.0868491	0.00292237	-0.0679213	0.00226778	-0.0302492	0.0223637	0.00954702	0.0035675	-0.00270701	MP	VAV1	ENSG00000141968.7	5
345	MAM_VAV3_ENSG00000134215.15	NA	-0.0611005	0.00305811	-0.00336217	-0.0179276	-0.0294279	-0.0140597	-0.1292	0.0164616	-0.0506962	0.0165619	-0.0461205	0.0333167	0.0158664	MP	VAV3	ENSG00000134215.15	5
346	MAM_WAS_ENSG00000015285.10	NA	-0.302714	-0.00535128	-0.0023179	-0.0233454	-0.0689443	0.0291236	-0.0815763	0.0044037	-0.0897907	-0.0526453	-0.0562388	-0.00779491	0.0230397	MP	WAS	ENSG00000015285.10	5
347	MAM_CCR4_ENSG00000183813.6	NA	-0.635619	-0.0391053	0.0245924	-0.0273214	-0.0721631	0.0887396	-0.0876456	0.0419638	-0.0110898	-0.00878865	-0.0566287	0.0127498	0.0187342	MP	CCR4	ENSG00000183813.6	5
348	MAM_CD5_ENSG00000110448.10	NA	-0.462466	-0.0169595	-0.0384411	-0.0383079	-0.0911222	0.0575788	-0.0311083	-0.0135685	-0.0280642	-0.0726971	-0.0621141	-0.046958	-0.00719346	MP	CD5	ENSG00000110448.10	5
349	MAM_FASLG_ENSG00000117560.7	NA	-0.275729	0.00431607	0.0483118	-0.0261708	-0.0554814	-0.0247983	-0.0181007	0.0110616	-0.0268718	-0.0401111	-0.0811731	-0.00937177	0.0575456	MP	FASLG	ENSG00000117560.7	5
350	MAM_GATA3_ENSG00000107485.15	NA	-0.315419	0.00324504	-0.00165168	-0.0219459	-0.000833596	-0.058333	-0.0925566	-0.0144625	-0.0751985	-0.032947	-0.135129	0.114307	0.0178009	EC	GATA3	ENSG00000107485.15	5
351	MAM_GPR171_ENSG00000174946.6	NA	-0.332922	-0.0096237	-0.00952474	-0.0701833	0.00678638	0.0311141	-0.0097821	0.100976	-0.0400957	-0.0285275	-0.0881893	0.0557497	0.00457038	MP	GPR171	ENSG00000174946.6	5
352	MAM_GZMH_ENSG00000100450.12	NA	-0.571116	-0.0253766	-0.0475182	-0.0364935	-0.0414188	0.0270256	-0.0402232	0.000107174	-0.0182413	-0.0233556	-0.0717216	-0.0128994	0.0323554	EC	GZMH	ENSG00000100450.12	5
353	MAM_GZMK_ENSG00000113088.5	NA	-0.578262	0.048077	0.0127293	-0.0561029	-0.00211881	0.0117103	-0.0611186	-0.0129324	-0.0310872	-0.069463	-0.0815097	0.0370898	-0.0205154	MP	GZMK	ENSG00000113088.5	5
354	MAM_KLRB1_ENSG00000111796.3	NA	-0.358721	0.0392612	0.0499413	-0.0147071	0.0235009	0.0303306	-0.0722156	0.0224566	-0.0422944	-0.0391165	-0.0489113	0.00904852	-0.0170891	MP	KLRB1	ENSG00000111796.3	5
355	MAM_LAX1_ENSG00000122188.12	NA	-0.244198	-0.0288075	0.0345623	-0.0559342	-0.0543682	0.0278837	-0.0644207	0.0837102	-0.00489871	-0.0444583	-0.136714	0.0736289	0.0388612	MP	LAX1	ENSG00000122188.12	5
356	MAM_RUNX3_ENSG00000020633.18	NA	-0.483664	-0.00986481	-0.0130112	0.0086929	-0.0513767	0.0275247	-0.0446527	0.0210711	-0.0715272	-0.0689886	-0.0459841	-0.0430123	-0.0339267	MP	RUNX3	ENSG00000020633.18	5
357	MAM_SH2D1A_ENSG00000183918.15	NA	-0.467639	-0.0373364	-0.0406115	-0.0477794	-0.0346496	0.0734551	-0.0450017	0.100444	0.000941973	-0.0687841	-0.122339	0.0453738	0.0256535	MP	SH2D1A	ENSG00000183918.15	5
358	MAM_TIGIT_ENSG00000181847.11	NA	-0.502797	-0.0671478	-0.034503	-0.0268004	-0.10018	0.0524122	-0.0843311	0.011542	0.00686326	-0.0826593	-0.0908786	-0.033405	-0.0209262	MP	TIGIT	ENSG00000181847.11	5
359	MAM_ZAP70_ENSG00000115085.13	NA	-0.588358	-0.0105821	0.0308099	-0.0646777	-0.0599023	0.0268381	-0.0966034	-0.000943534	-0.0554045	-0.0633204	-0.112029	0.0393441	-0.00396794	MP	ZAP70	ENSG00000115085.13	5
360	MAM_B3GNT5_ENSG00000176597.11	NA	0.0667551	-0.0607253	-0.0498995	-0.028348	0.000205903	-0.0530708	-0.0142996	0.00711055	-0.0560472	0.0336755	0.00232294	0.0324791	0.0386773	MP	B3GNT5	ENSG00000176597.11	5
361	MAM_BUB1_ENSG00000169679.14	NA	0.137557	-0.00175769	0.0632286	0.0190113	0.0107824	-0.116429	-0.00210182	-0.0864309	-0.00743807	0.0909463	0.0843928	-0.00601438	0.0075697	MP	BUB1	ENSG00000169679.14	5
362	MAM_CARD8-AS1_ENSG00000268001.1	NA	0.0139945	0.0150321	0.0497847	-0.0601892	-0.0299146	-0.0330573	-0.0436397	0.0107367	-0.00314622	0.0687153	-0.0194144	0.0580807	0.0258735	MP	CARD8-AS1	ENSG00000268001.1	5
363	MAM_CASC5_ENSG00000137812.19	NA	0.14899	-0.00351422	0.011706	0.0143701	0.00990825	-0.0921174	-0.048885	-0.0103718	-0.0214785	0.03866	0.00571612	0.000583249	0.0212847	MAM	CASC5	ENSG00000137812.19	5
364	MAM_CD28_ENSG00000178562.17	NA	0.140687	0.0189544	0.0192201	-0.0708735	-0.018177	-0.00428383	-0.0411906	0.142008	0.0172763	-0.00800196	-0.0474848	-0.00659834	0.0700641	MP	CD28	ENSG00000178562.17	5
365	MAM_CD33_ENSG00000105383.14	NA	0.054931	0.0835926	0.0421495	0.00734815	-0.0166166	-0.0742028	-0.0467446	-0.0432314	-0.0618049	0.0343876	0.0505871	0.0319743	-0.0531276	MP	CD33	ENSG00000105383.14	5
366	MAM_CLECL1_ENSG00000184293.7	NA	-0.0727109	-0.0731425	0.046566	-0.0904892	-0.0217849	-0.0717564	-0.10603	-0.0276544	-0.0158195	0.043793	0.000433676	0.0471661	0.0107152	MP	CLECL1	ENSG00000184293.7	5
367	MAM_CRTAM_ENSG00000109943.8	NA	-0.16018	0.140978	0.152704	-0.0347082	0.0782119	-0.0399827	-0.000679043	-0.0347457	-0.0388501	0.0551686	0.0480682	0.00462188	0.0327896	MP	CRTAM	ENSG00000109943.8	5
368	MAM_DHRS9_ENSG00000073737.16	NA	-0.0553132	0.049503	0.0569347	-0.0218381	0.00322201	-0.0715525	-0.0327516	0.0021252	0.00407747	-0.0190036	-0.0984573	0.0667227	0.0274048	MP	DHRS9	ENSG00000073737.16	5
369	MAM_FLT3_ENSG00000122025.14	NA	0.362645	0.00684747	0.0612371	0.00478279	-0.00292873	-0.0364285	-0.0423304	-0.0316437	0.0292422	0.0524726	0.0475879	0.0113286	-0.0178614	MP	FLT3	ENSG00000122025.14	5
370	MAM_GALNT6_ENSG00000139629.15	NA	0.0169032	-0.0387038	-0.011888	-0.000429481	-0.0679336	-0.0174596	-0.0338521	0.0291802	-0.046144	0.00140569	-0.0388837	-0.0147966	0.0692817	MP	GALNT6	ENSG00000139629.15	5
371	MAM_GPAT3_ENSG00000138678.10	NA	0.0295775	0.0241342	0.00851088	0.0023216	0.00357825	-0.148619	-0.1332	-0.0564167	-0.128592	0.0350171	0.00350484	0.032176	-0.0758635	MP	GPAT3	ENSG00000138678.10	5
372	MAM_HTR7_ENSG00000148680.15	NA	0.313659	-0.0257694	0.0226091	-0.0397778	-0.0429008	-0.13886	0.0597375	-0.00635416	-0.0496597	0.0250698	0.0742937	-0.0555061	0.0350977	MP	HTR7	ENSG00000148680.15	5
373	MAM_MACC1_ENSG00000183742.12	NA	0.273696	-0.0257154	0.034122	-0.0299106	0.0168082	-0.0898887	0.0223746	-0.00853576	-0.0201227	0.0583294	0.0732224	-0.0362431	0.0268428	MP	MACC1	ENSG00000183742.12	5
374	MAM_PKIB_ENSG00000135549.14	NA	0.113627	-0.0124995	-0.0258152	-0.00578547	0.030048	0.0331185	-0.00990194	-0.024785	0.0553099	0.136404	0.158894	-0.0058491	0.0770941	MP	PKIB	ENSG00000135549.14	5
375	MAM_PLA2G7_ENSG00000146070.16	NA	0.313382	0.00555944	0.0548463	-0.0122145	-0.0237261	-0.0273867	-0.0507121	-0.0191165	-0.043235	0.0330088	-0.0200792	0.0183912	-0.0100295	MP	PLA2G7	ENSG00000146070.16	5
376	MAM_RGS10_ENSG00000148908.14	NA	-0.172413	0.020566	-1.91e-05	-0.0845486	-0.0735422	-0.118013	-0.121588	-0.0303774	-0.0958037	-0.00299811	-0.0395691	0.0289462	-0.0724836	MP	RGS10	ENSG00000148908.14	5
377	MAM_RP11-142C4.5_ENSG00000254786.1	NA	-0.0226399	0.0563664	0.0286073	-0.0743796	0.00357683	-0.0505101	-0.0205012	-0.0218291	-0.040011	0.0304046	0.0454886	0.00602934	-5.99e-05	MAM	RP11-142C4.5	ENSG00000254786.1	5
378	MAM_ST18_ENSG00000147488.11	NA	-0.167942	0.0719975	0.0908534	-0.0378895	0.0229516	-0.0504733	-0.024519	-0.00454282	0.0366377	0.0296318	0.0154207	-0.0108437	0.10872	MP	ST18	ENSG00000147488.11	5
379	MAM_TOP2A_ENSG00000131747.14	NA	0.270374	0.0502874	0.0726049	0.0501192	0.0380631	-0.135788	-0.0244651	-0.00886056	0.045198	0.13587	0.0939396	-0.00596333	0.0374829	MP	TOP2A	ENSG00000131747.14	5
380	MAM_VNN1_ENSG00000112299.7	NA	0.059804	0.0169527	0.0632	-0.0771979	0.0155044	-0.0397965	-0.0336712	0.051514	0.0267325	-0.0842073	-0.110873	0.0333081	0.0119804	MP	VNN1	ENSG00000112299.7	5
381	MAM_AC011899.9_ENSG00000233038.5	NA	0.00490291	-0.0272079	-0.022149	-0.0206492	-0.0434043	0.0175711	0.0261467	0.0412561	0.0292532	-0.0165166	0.00400455	-0.0698994	0.0768547	MAM	AC011899.9	ENSG00000233038.5	5
382	MAM_C9orf139_ENSG00000180539.7	NA	-0.203163	0.0399434	0.0613666	0.0565858	0.0178726	0.0185075	-0.0863666	0.0418079	0.0019162	0.0247442	-0.0139971	-0.0201659	0.0394418	MP	C9orf139	ENSG00000180539.7	5
383	MAM_CACNA2D4_ENSG00000151062.14	NA	0.0781966	-0.0209224	0.0612201	-0.0461761	-0.00313452	-0.0393472	-0.064642	-0.0297684	-0.000233052	0.0731609	0.0704737	-0.00172621	0.0313245	MP	CACNA2D4	ENSG00000151062.14	5
384	MAM_CARD9_ENSG00000187796.13	NA	0.0486282	0.00232714	0.029346	-0.030072	-0.0691231	-0.0473231	0.0554417	-0.0260876	-0.0370213	0.0303508	0.0829498	-0.0153111	-0.019042	MP	CARD9	ENSG00000187796.13	5
385	MAM_CD37_ENSG00000104894.11	NA	-0.206946	-0.0430689	0.00511464	-0.0819257	-0.0719329	0.0123794	-0.169384	-0.0446426	-0.00731785	-0.00549965	-0.00203108	-0.0463368	0.0153099	MP	CD37	ENSG00000104894.11	5
386	MAM_DOK2_ENSG00000147443.12	NA	0.115447	-0.0281126	0.0171738	-0.0126498	-0.0829827	-0.0645489	-0.0439411	0.00878354	-0.085415	0.094186	0.0595212	0.0063739	0.0813506	MP	DOK2	ENSG00000147443.12	5
387	MAM_DPEP2_ENSG00000167261.13	NA	-0.254958	-0.00941913	-0.0259436	-0.0450169	-0.0632254	-0.0792479	-0.0705598	0.00494512	-0.12211	-0.0390571	-0.102114	0.0507541	-0.0779888	MP	DPEP2	ENSG00000167261.13	5
388	MAM_KCNAB2_ENSG00000069424.14	NA	-0.048404	-0.0544804	0.0102047	-0.0222617	-0.0778028	-0.0838555	-0.0414899	-0.0213509	-0.0672801	0.0208099	-0.00690027	0.0229577	-0.01254	MP	KCNAB2	ENSG00000069424.14	5
389	MAM_MAP4K1_ENSG00000104814.12	NA	-0.120056	-0.0573058	-0.0268631	-0.0370601	-0.0180891	-0.0148007	-0.104124	0.0352003	-0.0915704	-0.0701355	-0.0441077	-0.0349092	0.0186577	MP	MAP4K1	ENSG00000104814.12	5
390	MAM_PIK3R6_ENSG00000276231.4	NA	-0.0467674	-0.0123849	-0.01697	-0.0407422	-0.0217826	-0.00820739	-0.105355	-0.0547213	-0.0800453	0.0111338	-0.00445411	0.0386509	-0.0288026	MP	PIK3R6	ENSG00000276231.4	5
391	MAM_PRAM1_ENSG00000133246.11	NA	-0.33018	0.0208222	-0.00907286	-0.0108325	-0.0256546	-0.0123269	-0.0447713	-0.0490507	-0.0467295	-0.0706377	-0.08249	-0.0438749	0.0568106	MP	PRAM1	ENSG00000133246.11	5
392	MAM_SH3KBP1_ENSG00000147010.17	NA	0.0143845	-0.00840412	0.0469928	-0.00542051	-0.0453684	-0.107932	-0.0715101	-0.0105282	-0.0669054	0.0578743	-0.0511995	0.0763729	0.00444662	MP	SH3KBP1	ENSG00000147010.17	5
393	MAM_C5AR1_ENSG00000197405.7	NA	-0.197492	-0.0135993	-0.00907167	-0.0182515	-0.0648103	0.094664	-0.0415815	0.0460146	-0.000911921	-0.0149847	-0.0579989	0.0294331	0.0162467	MP	C5AR1	ENSG00000197405.7	5
394	MAM_ACAP1_ENSG00000072818.11	NA	-0.170965	-0.0483094	-0.0353318	-0.0120255	-0.0698783	-0.00763913	-0.1332	0.00881929	-0.0563124	-0.0633298	-0.0630898	0.0172164	-0.0494484	MP	ACAP1	ENSG00000072818.11	5
395	MAM_STAP1_ENSG00000035720.7	NA	-0.0747513	0.0801992	0.0613716	0.0105544	0.0668094	0.0449577	0.0339708	0.0450298	-0.0221743	-0.0111366	-0.0753461	0.0550113	-0.000789274	MP	STAP1	ENSG00000035720.7	5
396	MAM_TRDC_ENSG00000211829.7	NA	-0.500088	-0.0175513	-0.0418938	-0.065608	-0.0579228	-0.0520469	-0.0704519	0.00464413	-0.0732968	0.00669438	-0.0944359	0.036995	0.0194775	MAM	TRDC	ENSG00000211829.7	5
397	MAM_CSTA_ENSG00000121552.3	NA	-0.0498315	0.0527617	0.0178259	-0.017738	-0.01787	0.0319554	-0.0689387	0.00502769	-0.0337893	0.0447268	0.0109036	0.0468249	-0.0091899	MP	CSTA	ENSG00000121552.3	5
398	MAM_HSPA6_ENSG00000173110.7	NA	-0.116767	-0.00207577	-0.028011	-0.0363419	-0.0484618	0.076007	0.0443806	-0.000415011	0.0230072	-0.030867	-0.0448826	0.00929058	0.0710406	MP	HSPA6	ENSG00000173110.7	5
399	MAM_LGALS2_ENSG00000100079.6	NA	-0.17405	0.00603829	0.0732817	-0.029265	-0.0160283	0.0839097	-0.0819631	0.0730527	0.0577741	0.0429166	-0.00428847	0.0231261	0.0440702	MP	LGALS2	ENSG00000100079.6	5
400	MAM_NPL_ENSG00000135838.13	NA	-0.0351797	0.00445078	0.0228958	-0.0571274	-0.0255989	-0.0396986	-0.0812506	0.0219711	-0.084686	0.0124038	-0.111338	0.101983	0.00688369	MP	NPL	ENSG00000135838.13	5
401	MAM_PTGER2_ENSG00000125384.6	NA	-0.183758	0.00488808	-0.024773	-0.0526298	0.0131466	0.0549821	-0.0611257	0.0757561	0.0318873	0.036859	-0.00652947	0.0407868	0.0616411	MP	PTGER2	ENSG00000125384.6	5
402	MAM_ANPEP_ENSG00000166825.13	NA	-0.114	0.00430681	0.00226406	0.015905	-0.00296334	0.117864	-0.0663178	0.0663992	0.00206567	0.0164478	-0.0429326	-0.00945755	0.0523151	MP	ANPEP	ENSG00000166825.13	5
403	MAM_CMTM7_ENSG00000153551.13	NA	-0.0857764	0.000413645	-0.0497129	-0.0635891	-0.0353312	-0.00794267	-0.120558	0.0304607	0.0403403	0.0527873	-0.00247786	0.0798076	0.00801834	MP	CMTM7	ENSG00000153551.13	5
404	MAM_CPPED1_ENSG00000103381.11	NA	0.0762453	0.0236793	0.0400415	-0.0301184	0.00851413	0.0170211	0.00229113	0.0438221	-0.00486051	-0.0414785	-0.0519702	-0.0090863	0.0190546	MP	CPPED1	ENSG00000103381.11	5
405	MAM_LGALS9_ENSG00000168961.16	NA	-0.143017	0.055453	0.03564	-0.0434421	0.00254945	-0.00993767	-0.0463617	-0.0480022	-0.0215772	0.0637716	0.059799	0.0395098	0.0476528	MP	LGALS9	ENSG00000168961.16	5
406	MAM_OSCAR_ENSG00000170909.13	NA	-0.35407	-0.0139836	0.00307967	-0.0159294	0.00749892	0.0212898	-0.00554729	0.0176657	-0.00810688	-0.02776	0.0201891	-0.0700876	-0.0346626	MP	OSCAR	ENSG00000170909.13	5
407	MAM_CECR6_ENSG00000183307.3	NA	0.103076	-0.000768728	0.00257288	-0.0106864	-0.0166119	-0.0501628	0.0405609	-0.0532063	-0.063175	0.0597996	0.0804938	-0.0482653	0.0906178	MAM	CECR6	ENSG00000183307.3	5
408	MAM_PLEK2_ENSG00000100558.8	NA	-0.14213	0.00932264	0.0313637	-0.0677804	-0.0602224	-0.0968069	-0.0142931	0.0334856	-0.0515941	0.0336513	0.0871645	-0.0386878	0.00590599	MP	PLEK2	ENSG00000100558.8	5
409	MAM_C5AR2_ENSG00000134830.5	NA	0.0902376	-0.0459545	-0.00241662	0.0117404	-0.0447426	-0.0141172	-0.0532449	0.0320508	-0.069192	-0.0690727	-0.147698	0.0468816	-0.0198518	MP	C5AR2	ENSG00000134830.5	5
410	MAM_FRAT1_ENSG00000165879.8	NA	-0.0139088	0.0120434	-0.0607555	-0.0244853	-0.0411668	0.0064819	0.0549846	-0.083796	-0.0250331	-0.0495666	-0.0251818	-0.021195	-0.044288	MP	FRAT1	ENSG00000165879.8	5
411	MAM_NCF1B_ENSG00000182487.12	NA	-0.354125	-0.00498047	-0.0718396	-0.0211717	-0.00919733	0.0561237	-0.071256	0.0207239	0.04201	-0.0697305	-0.0820827	0.0111472	0.00785444	MP	NCF1B	ENSG00000182487.12	5
412	MAM_NCF1C_ENSG00000165178.9	NA	0.0303742	-0.0348264	-0.000725235	0.0129815	-0.0247313	-0.0195529	-0.0309491	-0.0108363	-0.050653	0.000540977	-0.0630456	0.00599576	-0.0314977	MP	NCF1C	ENSG00000165178.9	5
413	MAM_TMEM71_ENSG00000165071.14	NA	-0.0896164	0.0154402	0.00670879	-0.0465006	-0.00560884	0.0211046	-0.0779574	0.0500406	-0.0203803	-0.0771421	-0.137286	0.0700005	-0.0289592	MP	TMEM71	ENSG00000165071.14	5
414	MAM_CHIT1_ENSG00000133063.15	NA	0.48742	0.0260423	0.0416762	-0.0122745	0.00533138	-0.0870403	-0.0786243	0.0277688	-0.022296	-0.000700512	-0.0239793	-0.00393669	-0.0439334	MP	CHIT1	ENSG00000133063.15	5
415	MAM_RP11-318K15.2_ENSG00000254325.2	NA	-0.2381	0.00266151	-0.0158973	-0.0278683	-0.049326	0.0339216	-0.0358077	-0.0107644	-0.0990071	-0.0371326	-0.09191	0.091353	-0.0609441	MAM	RP11-318K15.2	ENSG00000254325.2	5

## Sheet: Clinic_assoc_GRN174
Clinical phenotypes	p-value
BMI	8.402
CAD.DEG	9.6302
CRP	77.6818
Diseased vessels	0.2228
DUKE	3e-06
fP.HDL.Chol	1.3e-05
fP.LDL.Chol	68.654
fP.TG	2.5179
HbA1c	1.6e-05
Lesions	7.4741
P-Chol	0.583
SYNTAX	1e-06
Waist/Hip	15.7956
