# Supplementary material for: Single-cell RNA sequencing reveals sex differences in the subcellular composition and associated gene-regulatory network activity of human carotid plaques
Source: Nat Cardiovasc Res. 2025 Apr 10;4(4):412–32. doi: 10.1038/s44161-025-00628-y (PMC11994450; doi:10.1038/s44161-025-00628-y)
Supplement: Supplementary file 9 — Statistical source data. [file 44161_2025_628_MOESM9_ESM.xlsx]

## Sheet: description
#Fig7

## Sheet: CT_and_TS_GRN
Cross tissue and tissue specific GRN enrichment of sex biased EC subclusters
S.No	grn	FDR	overlap	cluster
39	106	0.972243	8	EC1
40	113	25.7747	27	EC1
41	117	0	1	EC1
42	122	1.37636	14	EC1
43	123	0.0442353	7	EC1
44	136	0	4	EC1
45	141	0	1	EC1
46	148	0.441255	5	EC1
47	154	0	3	EC1
48	16	4.38882	24	EC1
49	165	0	6	EC1
50	168	2.44909	16	EC1
51	170	2.28817	9	EC1
52	171	21.6882	27	EC1
53	174	0	3	EC1
54	177	1.66152	10	EC1
55	178	0	0	EC1
56	182	2.97531	7	EC1
57	195	46.1397	44	EC1
58	201	0	2	EC1
59	202	0	5	EC1
60	216	0	0	EC1
61	219	0.354244	11	EC1
62	23	0	4	EC1
63	27	0	3	EC1
64	28	9.59007	28	EC1
65	31	20.6819	45	EC1
66	33	9.17457	20	EC1
67	38	1.18223	14	EC1
68	39	2.768	8	EC1
69	47	0.692697	8	EC1
70	49	6.22113	13	EC1
71	53	5.29479	22	EC1
72	60	0	4	EC1
73	7	0.192864	8	EC1
74	70	3.91894	14	EC1
75	82	6.29757	25	EC1
76	87	0	6	EC1
1	106	1.31377	6	EC2
2	113	0	1	EC2
3	117	4.0509	10	EC2
4	122	29.0585	40	EC2
5	123	0	1	EC2
6	136	0	2	EC2
7	141	0	1	EC2
8	148	11.4976	16	EC2
9	154	0	1	EC2
10	16	0	5	EC2
11	165	0	0	EC2
12	168	0.753009	7	EC2
13	170	0.0274824	2	EC2
14	171	0	0	EC2
15	174	8.5986	16	EC2
16	177	0.348054	4	EC2
17	178	0	2	EC2
18	182	7.09151	9	EC2
19	195	4.50148	8	EC2
20	201	0	0	EC2
21	202	0	2	EC2
22	216	2.10821	5	EC2
23	219	0.0471591	5	EC2
24	23	0	1	EC2
25	27	0	0	EC2
26	28	4.0509	13	EC2
27	31	0	2	EC2
28	33	3.69973	9	EC2
29	38	12.1549	25	EC2
30	39	0.171824	2	EC2
31	47	0	2	EC2
32	49	0.102973	2	EC2
33	53	0	1	EC2
34	60	0	0	EC2
35	7	4.32476	13	EC2
36	70	0	0	EC2
37	82	0.260713	6	EC2
38	87	0	0	EC2
77	106	0.621711	19	EC4
78	113	5.87209	20	EC4
79	117	10.8069	46	EC4
80	122	6.35754	58	EC4
81	123	5.80035	49	EC4
82	136	1.73584	38	EC4
83	141	1.63459	35	EC4
84	148	3.96063	25	EC4
85	154	0.432785	38	EC4
86	16	6.35754	68	EC4
87	165	0.976459	34	EC4
88	168	0.313364	28	EC4
89	170	4.51846	26	EC4
90	171	2.12288	16	EC4
91	174	0.651423	21	EC4
92	177	5.45623	36	EC4
93	178	3.00872	31	EC4
94	182	11.1752	26	EC4
95	195	1.2056	13	EC4
96	201	5.25142	36	EC4
97	202	2.43029	30	EC4
98	216	11.5017	31	EC4
99	219	0.0307332	28	EC4
100	23	5.45389	33	EC4
101	27	1.63015	31	EC4
102	28	11.066	65	EC4
103	31	1.35081	41	EC4
104	33	1.97605	23	EC4
105	38	7.72584	65	EC4
106	39	7.71897	26	EC4
107	47	5.78442	40	EC4
108	49	7.08831	27	EC4
109	53	5.82371	54	EC4
110	60	1.97605	28	EC4
111	7	2.85977	40	EC4
112	70	2.67054	28	EC4
113	82	5.85066	58	EC4
114	87	0.444144	33	EC4

## Sheet: arterial_wall_GRN
Arterial wall specific GRN enrichment of sex biased EC subclusters
S.No	grn	FDR	overlap	cluster
1	106	0.972243	8	EC1
2	113	25.7747	27	EC1
3	122	1.37636	14	EC1
4	141	0	1	EC1
5	154	0	3	EC1
6	165	0	6	EC1
7	170	2.28817	9	EC1
8	174	0	3	EC1
9	177	1.66152	10	EC1
10	195	46.1397	44	EC1
11	201	0	2	EC1
12	33	9.17457	20	EC1
13	39	2.768	8	EC1
14	49	6.22113	13	EC1
15	82	6.29757	25	EC1
16	106	1.31377	6	EC2
17	113	0	1	EC2
18	122	29.0585	40	EC2
19	141	0	1	EC2
20	154	0	1	EC2
21	165	0	0	EC2
22	170	0.0274824	2	EC2
23	174	8.5986	16	EC2
24	177	0.348054	4	EC2
25	195	4.50148	8	EC2
26	201	0	0	EC2
27	33	3.69973	9	EC2
28	39	0.171824	2	EC2
29	49	0.102973	2	EC2
30	82	0.260713	6	EC2
31	106	0.621711	19	EC4
32	113	5.87209	20	EC4
33	122	6.35754	58	EC4
34	141	1.63459	35	EC4
35	154	0.432785	38	EC4
36	165	0.976459	34	EC4
37	170	4.51846	26	EC4
38	174	0.651423	21	EC4
39	177	5.45623	36	EC4
40	195	1.2056	13	EC4
41	201	5.25142	36	EC4
42	33	1.97605	23	EC4
43	39	7.71897	26	EC4
44	49	7.08831	27	EC4
45	82	5.85066	58	EC4

## Sheet: GRN195
S.No	id	CAD.DEG	Gender.DEG	SYNTAX	DUKE	Diseased.vessels	lesions	BMI	CRP	HbA1c	Waist.Hip	P.Chol	fP.LDL.Chol	fP.HDL.Chol	fP.TG	tissue	annotation	ENSEMBL	key
1	AOR_ARHGEF3_ENSG00000163947.11	-0.267117	0.0908087	-0.0268259	0.036601	-0.0376314	-0.0126709	0.0196026	0.0633094	0.0651896	-0.0531223	0.107444	0.119883	-0.0219294	0.0352263	EC	ARHGEF3	ENSG00000163947.11	10
2	AOR_ELMO1_ENSG00000155849.15	0.21131	0.23729	-0.0552873	-0.0249288	-0.022575	0.0130177	0.00682392	0.0319227	0.0453632	-0.0165441	0.121989	0.176316	-0.0578611	0.0017696	EC	ELMO1	ENSG00000155849.15	10
3	AOR_FLI1_ENSG00000151702.16	-0.241429	0.245829	-0.0238113	0.0653445	0.0187267	0.0207191	-0.0491929	0.0403266	0.0802604	-0.0478543	0.113741	0.0936168	0.0103974	-0.0410606	EC	FLI1	ENSG00000151702.16	10
4	AOR_ICA1_ENSG00000003147.17	-0.0773395	0.179735	-0.100009	-0.000345715	-0.0785188	-0.0810838	0.0306825	-0.0172354	0.0926231	-0.0402787	0.032321	0.00522758	-0.00830274	-0.0361417	EC	ICA1	ENSG00000003147.17	10
5	AOR_LRRC8C_ENSG00000171488.14	-0.0630333	0.0115304	0.00203797	0.0238145	0.0318918	0.0323481	-0.0472649	0.0273054	0.0716631	-0.05498	0.0186929	0.0711068	-0.0625232	-0.0560018	EC	LRRC8C	ENSG00000171488.14	10
6	AOR_NR5A2_ENSG00000116833.13	-0.0920534	0.0568159	-0.0157682	-0.0427796	-0.0901779	-0.0219242	-0.00190238	0.0487509	-0.00884177	-0.0698275	-0.0480777	-0.0558999	0.0303196	-0.0562532	EC	NR5A2	ENSG00000116833.13	10
7	AOR_HOXD8_ENSG00000175879.8	-0.759426	0.060062	-0.0163151	-0.0162503	-0.0556319	-0.0493409	0.00353807	0.0167716	0.0664403	-0.0801504	-0.00460203	-0.0802394	0.0143951	0.0304224	EC	HOXD8	ENSG00000175879.8	10
8	AOR_HYAL1_ENSG00000114378.16	0.291293	-0.162642	-0.0210216	0.0439397	-0.058052	0.00425779	0.13461	0.0262186	0.0996981	0.00906815	-0.0310084	-0.0500509	0.0632767	0.0354912	EC	HYAL1	ENSG00000114378.16	10
9	AOR_PLVAP_ENSG00000130300.8	-0.259298	0.223971	0.0388859	0.0887437	-0.0459422	0.0210468	0.0793069	0.0997586	0.0726634	-0.071963	0.0323323	-0.0508634	0.063332	0.0509558	EC	PLVAP	ENSG00000130300.8	10
10	AOR_TAL1_ENSG00000162367.11	-0.140605	0.12796	0.0335888	0.105343	-0.00236735	0.0335135	0.0391828	0.000158128	0.105282	-0.0525035	0.0242727	0.00258696	0.00931589	0.0249603	EC	TAL1	ENSG00000162367.11	10
11	AOR_TEK_ENSG00000120156.20	-0.241304	-0.139774	0.0181077	0.050792	-0.0539217	-0.021273	0.0756851	-0.0442168	0.0681068	-0.0310925	0.0325286	0.00531665	0.0289014	-0.019066	EC	TEK	ENSG00000120156.20	10
12	AOR_ZNF366_ENSG00000178175.11	-0.499789	0.173148	-0.0355333	-0.0109399	-0.0660565	-0.0372876	0.0440454	0.0674981	0.0520476	-0.054823	0.0437134	0.0272004	-0.0747285	0.0245552	EC	ZNF366	ENSG00000178175.11	10
13	AOR_FAM110D_ENSG00000197245.5	-0.575019	0.138943	0.00213852	0.0228569	-0.0374303	0.0142581	0.0539787	0.0684859	0.0332293	-0.0430379	0.031764	-0.00870572	0.080747	-0.00400834	EC	FAM110D	ENSG00000197245.5	10
14	AOR_LHX6_ENSG00000106852.15	-0.584679	0.21888	-0.0959986	-0.0245169	-0.0678939	-0.0279336	0.104702	0.0818408	0.0729672	-0.0563019	0.0500252	-0.00414442	0.0580589	0.0052112	EC	LHX6	ENSG00000106852.15	10
15	AOR_RNF125_ENSG00000101695.8	-0.431958	0.0591916	-0.046357	-0.0222665	-0.0409737	-0.00210499	-0.0180623	0.0424252	0.041677	-0.0745606	0.127218	0.0924642	-0.0147217	-0.0147776	EC	RNF125	ENSG00000101695.8	10
16	AOR_BCL6B_ENSG00000161940.10	-0.0726824	0.108029	-0.00808654	0.0787963	-0.0296192	-0.00616508	0.0432583	0.0765035	0.0462511	-0.0710089	-0.035233	-0.0595428	0.0101896	-0.0165285	EC	BCL6B	ENSG00000161940.10	10
17	AOR_MMRN1_ENSG00000138722.9	-0.701955	0.07498	0.0380038	0.0653094	-0.0332758	-0.000454629	-0.0713264	0.0091282	0.0679756	-0.104622	0.00690237	-0.0200563	-0.00492596	-0.0696504	EC	MMRN1	ENSG00000138722.9	10
18	AOR_PODXL_ENSG00000128567.16	-0.0429583	-0.0296804	-0.0229926	0.0190963	-0.0766236	0.0014278	0.0856315	0.0361794	0.0459725	-0.0329968	0.0575894	0.0480155	-0.0413158	0.0205641	EC	PODXL	ENSG00000128567.16	10
19	AOR_SCN4B_ENSG00000177098.8	-0.898741	-0.0447369	-0.0304436	0.0128489	-0.0248447	-0.00901952	0.0752625	0.0595357	0.00473732	0.00854091	0.0131078	-0.0639324	0.0363861	6.55e-06	SMC	SCN4B	ENSG00000177098.8	10
20	AOR_ANO2_ENSG00000047617.14	0.223514	0.0957795	0.0125559	0.0776628	-0.0530039	0.00556609	0.032735	0.00844662	0.109923	-0.0474211	0.00801978	0.0354651	-0.0268062	-0.025048	EC	ANO2	ENSG00000047617.14	10
21	AOR_ABCB1_ENSG00000085563.14	-0.138692	0.194855	-0.0741414	-0.0138172	-0.0396268	0.00248598	0.0013693	-0.0281214	-0.0153085	-0.00168599	0.0375847	0.0556467	-0.0337986	-0.00330691	EC	ABCB1	ENSG00000085563.14	5
22	AOR_AC007743.1_ENSG00000233251.7	-0.194832	0.106149	0.0579884	0.0298067	-0.0285178	0.0722867	0.0606902	0.0326592	0.0288449	-0.0380733	0.0901898	0.0899419	-0.0407451	0.0499706	AOR	AC007743.1	ENSG00000233251.7	5
23	AOR_ACKR1_ENSG00000213088.9	-0.770931	0.273245	-0.00884988	0.0173703	-0.0326027	0.00106178	0.0424218	0.0573549	0.0818792	-0.0517477	0.0322371	-0.0149212	0.0810372	0.0273768	EC	ACKR1	ENSG00000213088.9	5
24	AOR_ACSL5_ENSG00000197142.10	-0.184374	0.18122	-0.0366405	0.0783756	-0.0102153	0.00674409	0.0174182	-0.0227982	0.0744621	-0.012521	0.0618269	0.068132	-0.000552372	-0.0356679	EC	ACSL5	ENSG00000197142.10	5
25	AOR_ACVRL1_ENSG00000139567.12	-0.22457	0.171737	-0.0141024	0.0989785	0.00988443	-0.0508879	0.00926368	-0.0118994	0.029456	-0.0743568	0.0469132	-0.00335038	0.0394032	-0.0618542	EC	ACVRL1	ENSG00000139567.12	5
26	AOR_ADAM15_ENSG00000143537.13	-0.289889	-0.0820841	0.00676172	0.0107981	-0.0235699	-0.0210984	0.0082568	0.0389033	0.0775573	-0.0609271	0.0852013	0.0120708	0.0730314	0.0224154	EC	ADAM15	ENSG00000143537.13	5
27	AOR_ADAMTS5_ENSG00000154736.5	-0.107386	0.328921	0.0342823	0.0787688	0.0439577	0.0308511	0.00327942	0.0362035	-0.00796159	-0.0163821	0.0217626	0.0330117	-0.089027	-0.0193155	EC	ADAMTS5	ENSG00000154736.5	5
28	AOR_ADCY4_ENSG00000129467.13	-0.296471	0.12676	-0.0396735	0.0275584	-0.0556725	-0.0252091	0.0883539	0.0615402	0.0482445	-0.00339221	-0.0036812	0.0241613	-0.0347042	-0.025822	EC	ADCY4	ENSG00000129467.13	5
29	AOR_ADD2_ENSG00000075340.22	-0.354836	-0.0655191	0.0222981	0.0366455	-0.00576491	0.0417483	0.0766645	0.105818	0.0972784	-0.0336917	0.0312826	0.0726092	0.0431774	0.00512586	EC	ADD2	ENSG00000075340.22	5
30	AOR_ADGRF5_ENSG00000069122.18	-0.429367	0.192491	-0.0607481	-0.0229033	-0.065161	-0.0211545	0.031505	0.0405543	-0.0442352	-0.0159593	-0.0165495	0.00515436	-0.0354932	-0.056289	EC	ADGRF5	ENSG00000069122.18	5
31	AOR_ADGRG6_ENSG00000112414.14	-0.402776	0.194209	-0.104062	-0.0427722	-0.050604	-0.0685243	0.00904141	-0.00361126	0.0226185	-0.0777744	0.000997752	-0.0278272	-0.0278598	-0.0405325	EC	ADGRG6	ENSG00000112414.14	5
32	AOR_ADGRL4_ENSG00000162618.12	-0.609466	0.148107	-0.0396328	0.000147294	-0.0544975	-0.0333874	0.0180301	0.0139152	0.0718897	-0.0711625	-0.022597	-0.0403304	-0.00615585	-0.0564571	EC	ADGRL4	ENSG00000162618.12	5
33	AOR_AFAP1L1_ENSG00000157510.13	-0.188874	0.349562	0.0275432	0.0727956	-0.0303641	0.0391131	0.0374627	0.0347643	0.00423694	-0.0487337	-0.0209908	-0.0138501	-0.0489858	-0.0130141	EC	AFAP1L1	ENSG00000157510.13	5
34	AOR_ALDH1A2_ENSG00000128918.14	-0.286683	0.318702	0.00808668	0.0520227	0.00349358	-0.00175315	0.0797965	-0.0596678	0.0535724	0.047582	0.0251101	0.0231904	-0.0128662	0.0469338	EC	ALDH1A2	ENSG00000128918.14	5
35	AOR_ALDH1A3_ENSG00000184254.16	-0.177936	0.374147	-0.0029723	0.0621081	-0.039757	0.0215861	0.0230686	0.0465306	0.0716705	0.00629296	0.0174596	0.0372882	-0.0273369	-0.00852754	EC	ALDH1A3	ENSG00000184254.16	5
36	AOR_ANKRD29_ENSG00000154065.16	-0.217147	0.175256	-0.0224914	0.0605974	-0.0132306	-0.00330226	0.0198396	0.0575884	0.0634167	-0.0544556	-0.0118687	0.0393016	-0.063727	-0.042001	EC	ANKRD29	ENSG00000154065.16	5
37	AOR_APLNR_ENSG00000134817.10	-0.848911	0.186997	-0.0706087	-0.0205558	-0.0892244	-0.0556843	0.0384335	0.0245723	0.0216981	-0.0527625	0.0372211	-0.00886159	0.0686446	-0.000582264	EC	APLNR	ENSG00000134817.10	5
38	AOR_APOL3_ENSG00000128284.19	-0.370192	0.0683641	-0.041211	0.0171032	-0.0180756	0.00127534	0.0445269	0.0624444	0.0957526	-0.0241508	0.066781	0.0327445	0.0318418	0.0243794	EC	APOL3	ENSG00000128284.19	5
39	AOR_ARHGAP28_ENSG00000088756.12	-0.334458	0.343718	-0.0486636	0.00621239	-0.00575753	-0.0383368	0.0644625	0.0167315	0.0887301	-0.0164384	0.0210759	0.00812329	0.0239045	0.0408558	EC	ARHGAP28	ENSG00000088756.12	5
40	AOR_ARHGEF15_ENSG00000198844.10	-0.201721	0.150498	0.054499	0.0593379	-0.0404492	0.047166	0.0699069	0.045852	0.0460805	-0.0650618	0.014191	-0.0154318	0.0236007	0.00234817	EC	ARHGEF15	ENSG00000198844.10	5
41	AOR_BDKRB2_ENSG00000168398.6	-0.214883	0.0326667	-0.0286295	0.0141198	-0.0217444	-0.00625845	0.152881	0.0401954	0.133126	0.00757202	-0.0321087	0.0184822	0.00716175	0.0224322	EC	BDKRB2	ENSG00000168398.6	5
42	AOR_C10orf128_ENSG00000204161.13	-0.551077	0.193203	-0.0469001	0.0218597	-0.0700856	-0.051216	-0.00495377	0.0221705	0.0483061	-0.0637492	0.0895216	0.0391579	0.0353351	-0.0264584	AOR	C10orf128	ENSG00000204161.13	5
43	AOR_CA8_ENSG00000178538.9	-0.12084	-0.0442122	-0.000880343	0.0275428	-0.0102768	0.0381134	0.0401762	-0.0364011	0.0466066	-0.0343595	0.0255609	0.0392834	-0.00484707	-0.0171947	EC	CA8	ENSG00000178538.9	5
44	AOR_CADM3-AS1_ENSG00000225670.4	-0.323558	0.248196	-0.0790289	-0.0384399	-0.0679903	-0.0403857	0.0169558	0.110262	0.0422174	-0.078283	0.0348034	0.0745125	-0.0620706	0.0459811	AOR	CADM3-AS1	ENSG00000225670.4	5
45	AOR_CARD10_ENSG00000100065.14	-0.320326	0.136271	-0.00423846	0.0293091	-0.0209176	-0.0174653	0.0247766	0.0764256	0.0615829	-0.0379626	0.0302924	-0.0190613	0.0413208	-0.016154	EC	CARD10	ENSG00000100065.14	5
46	AOR_CARD8_ENSG00000105483.16	-0.0588809	0.117253	-0.0258371	-0.0109394	-0.0392924	0.0244215	0.0301144	0.028584	0.0452415	0.0371697	0.0706865	0.189382	-0.138019	0.0112675	EC	CARD8	ENSG00000105483.16	5
47	AOR_CASP10_ENSG00000003400.14	-0.229625	0.120988	-0.0379479	0.0415356	-0.0227374	0.0282583	-0.0114232	0.0228307	0.0452729	-0.00685366	0.047451	0.0895355	0.00583254	-0.0752902	EC	CASP10	ENSG00000003400.14	5
48	AOR_CCM2L_ENSG00000101331.15	-0.355321	0.0869904	-0.0225106	0.0227029	-0.0257871	-0.0530726	0.0558172	0.0480294	-0.00731904	-0.109147	0.041863	-0.0282124	0.0557628	0.0444682	EC	CCM2L	ENSG00000101331.15	5
49	AOR_CDH5_ENSG00000179776.17	-0.243204	0.0956211	-0.0434186	0.0538197	-0.0459695	-0.015101	0.0482168	0.0489011	0.0234936	-0.080984	0.00207175	-0.024543	0.0235713	-0.0409936	EC	CDH5	ENSG00000179776.17	5
50	AOR_CDH6_ENSG00000113361.12	-0.0278004	-0.216577	0.0422722	-0.00978942	-0.00702121	0.0777974	0.0904682	0.0279899	0.0121278	-0.0114259	0.0147243	-0.00615264	0.00939199	-0.0184802	SMC	CDH6	ENSG00000113361.12	5
51	AOR_CECR2_ENSG00000099954.18	0.697875	0.0763624	0.0787613	0.0738046	-0.0230907	0.108578	0.0358196	0.0194557	0.0473181	-0.0942983	0.0419541	0.10785	-0.0301118	-0.0195691	MP	CECR2	ENSG00000099954.18	5
52	AOR_CFI_ENSG00000205403.12	-0.539892	0.00647981	-0.0943985	-0.0617285	-0.0683766	-0.0530688	0.0166506	-0.0030214	0.101296	-0.0689313	0.0120174	0.00213442	-0.00126269	-0.0163917	EC	CFI	ENSG00000205403.12	5
53	AOR_CHD7_ENSG00000171316.11	-0.136404	0.279517	-0.06604	-0.0284038	0.0202668	-0.018972	-0.0351371	0.0459862	0.0223112	-0.0201469	-0.0335717	0.0744659	-0.0940817	-0.0353139	EC	CHD7	ENSG00000171316.11	5
54	AOR_CLDN5_ENSG00000184113.9	-0.799092	0.0139652	0.0178982	-0.0365014	-0.00713174	0.0478192	0.0359458	0.029647	0.0473132	-0.0313016	0.0316523	-0.0540517	0.0649705	0.017668	EC	CLDN5	ENSG00000184113.9	5
55	AOR_CLEC14A_ENSG00000176435.6	-0.158318	0.100557	0.0276433	0.129115	-0.0143927	0.00254553	0.0632741	-0.0784883	0.0662101	-0.0644533	-0.000960312	-0.0757589	0.0505035	-0.00217044	EC	CLEC14A	ENSG00000176435.6	5
56	AOR_CLEC1A_ENSG00000150048.10	-0.220088	0.121968	-0.0324812	0.0404347	-0.0561374	-0.0242492	-0.00854611	0.029408	0.0434739	-0.0346002	-0.00785969	0.0114191	0.0245713	-0.106784	EC	CLEC1A	ENSG00000150048.10	5
57	AOR_CLIC2_ENSG00000155962.12	-0.640922	-0.0986975	-0.0309336	0.001157	-0.0376913	0.0213553	-0.0014318	0.0160284	0.0580533	-0.0718448	0.0880967	0.0782975	-0.0249226	-0.0199576	EC	CLIC2	ENSG00000155962.12	5
58	AOR_CLIC5_ENSG00000112782.15	-0.585628	0.0688589	-0.119057	-0.0865199	-0.0400842	-0.0497996	0.06859	0.0320339	0.0601885	-0.0307902	0.0312258	0.0411045	-0.0220313	-0.0407171	EC	CLIC5	ENSG00000112782.15	5
59	AOR_COX4I2_ENSG00000131055.4	-0.80977	0.0945215	0.00802111	-0.0335988	0.00384593	-0.000667384	0.0662098	0.00387617	0.0644748	-0.0454459	0.00963177	-0.0247268	-0.0112874	0.029757	SMC	COX4I2	ENSG00000131055.4	5
60	AOR_CXorf36_ENSG00000147113.16	-0.456176	0.119638	-0.0517317	-0.0190115	-0.0517804	-0.0166318	0.03408	0.0849165	0.0378283	-0.0939263	0.0283806	0.00920942	0.01209	0.0129934	AOR	CXorf36	ENSG00000147113.16	5
61	AOR_CYP1B1_ENSG00000138061.11	-0.533738	0.27826	-0.0863871	-0.016229	0.0012932	-0.0104398	0.0454574	0.0623872	0.0865979	-0.00870773	0.0469003	0.0712781	-0.00991533	0.0165154	EC	CYP1B1	ENSG00000138061.11	5
62	AOR_CYYR1_ENSG00000166265.11	-0.698577	0.155823	-0.02011	0.0239622	-0.0596441	-0.00833258	0.0513206	0.0610558	0.0721547	-0.0911595	0.0217699	-0.0420915	0.0296918	0.0160433	EC	CYYR1	ENSG00000166265.11	5
63	AOR_DLL1_ENSG00000198719.8	0.0319793	0.181972	0.0406036	0.14043	-0.0208927	0.0308337	0.117167	0.0411193	-0.0056408	0.0292964	0.00460494	-0.00452438	-0.0129358	0.0463763	EC	DLL1	ENSG00000198719.8	5
64	AOR_DLL4_ENSG00000128917.6	-0.138773	0.186751	0.0681039	0.0942177	0.0108819	0.0846675	0.0324639	0.0751107	0.014188	-0.012707	-0.0318891	-0.0284025	-0.0335128	-0.0117125	EC	DLL4	ENSG00000128917.6	5
65	AOR_DOC2B_ENSG00000272636.3	-0.411778	0.0809518	-0.0118669	0.0661543	-0.0280152	0.00311228	0.0898392	0.0787361	0.0643884	-0.0517408	-0.012585	-0.0520661	0.0381776	0.0219935	EC	DOC2B	ENSG00000272636.3	5
66	AOR_DOCK9_ENSG00000088387.17	-0.026744	0.0782076	-0.0764099	-0.0346003	-0.0484103	-0.0213394	0.0523603	0.0300496	0.0170314	-0.0473525	0.0396259	0.11238	-0.0908484	-0.00384842	EC	DOCK9	ENSG00000088387.17	5
67	AOR_DPP4_ENSG00000197635.9	-0.515749	0.332065	-0.000575987	0.047193	-0.0126635	0.0102921	-0.0174206	0.00196	0.0405281	-0.0324951	0.0263602	0.0331985	-0.0324263	-0.0213723	MP	DPP4	ENSG00000197635.9	5
68	AOR_ECSCR_ENSG00000249751.3	-0.691471	0.0806929	0.0315253	0.0543495	-0.0608536	0.0167458	0.0487059	0.0246856	0.0682632	-0.0691442	0.0153126	-0.0536887	0.0611433	0.00350862	EC	ECSCR	ENSG00000249751.3	5
69	AOR_EFNA1_ENSG00000169242.11	-0.076133	0.177272	-0.0426668	0.0258648	-0.0650372	-0.0320818	0.014671	0.038507	-0.0167983	-0.0121401	-0.0383354	-0.0573576	-0.00374265	-0.0363425	EC	EFNA1	ENSG00000169242.11	5
70	AOR_EGFL7_ENSG00000172889.15	-0.497464	0.0888405	0.040815	0.0964196	0.0200277	0.0449521	0.0125129	0.0445908	0.0470612	-0.0700784	-0.00692262	-0.0267062	-0.0463152	-0.0339484	EC	EGFL7	ENSG00000172889.15	5
71	AOR_ELOVL7_ENSG00000164181.13	-0.514131	0.0120454	-0.0447458	0.00685049	-0.041421	-0.0325081	0.0670719	0.0243649	0.0883303	-0.0235133	0.0128216	0.0307415	-0.0214199	0.00470371	EC	ELOVL7	ENSG00000164181.13	5
72	AOR_EMCN_ENSG00000164035.9	-0.547268	0.0940776	-0.0388774	0.0369612	-0.0516589	-0.0354376	0.00732006	0.0340184	0.0431686	-0.0637228	-0.00362858	0.0223789	-0.0642903	-0.0526396	EC	EMCN	ENSG00000164035.9	5
73	AOR_ENPEP_ENSG00000138792.9	-0.145411	0.168311	0.00338585	0.0228363	-0.0457477	-0.0160573	0.0268108	0.00360463	0.0546265	0.000234443	-0.0810128	-0.0364279	-0.0490616	-0.0227434	SMC	ENPEP	ENSG00000138792.9	5
74	AOR_EPHB4_ENSG00000196411.9	-0.267706	0.071782	0.000125668	0.0810565	-0.0332399	0.0255134	0.0796802	0.0830448	0.0759007	-0.0544201	0.0309648	-0.0290933	0.015062	0.0145529	EC	EPHB4	ENSG00000196411.9	5
75	AOR_F5_ENSG00000198734.10	1.24524	-0.0542532	0.117312	0.167418	0.0390239	0.0908948	-0.012567	-0.0202698	0.0623129	-0.0324098	0.0941385	0.0815389	-0.00414709	0.057914	EC	F5	ENSG00000198734.10	5
76	AOR_F8_ENSG00000185010.13	-0.572449	0.170965	-0.0645074	-0.0537413	-0.0537379	-0.0237559	0.02442	0.00118978	0.0680683	-0.0641042	-0.0464981	-0.024543	-0.0181435	-0.0311469	EC	F8	ENSG00000185010.13	5
77	AOR_FAM107A_ENSG00000168309.16	0.068272	0.000658272	-0.0153065	0.0497429	-0.0449801	0.0101596	0.122382	0.0540415	0.0647009	-0.0507878	0.0127993	-0.0398708	0.0326342	0.0176667	EC	FAM107A	ENSG00000168309.16	5
78	AOR_FLT1_ENSG00000102755.10	0.0479804	0.102963	0.0355004	0.0671635	-0.0110203	-0.00581686	0.044163	0.0319227	0.043063	-0.0153264	-0.0138036	0.0226797	-0.0246823	-0.0175875	EC	FLT1	ENSG00000102755.10	5
79	AOR_FUT1_ENSG00000174951.10	-0.391791	0.198124	-0.0213307	-0.0225637	-0.0256907	-0.00553542	0.0279619	0.0490387	0.0640259	-0.0539651	0.00804966	-0.0528547	0.0233669	-0.0468633	EC	FUT1	ENSG00000174951.10	5
80	AOR_GBP4_ENSG00000162654.8	-0.228095	0.0464687	0.080477	0.111477	-0.0257439	0.096293	-0.0149871	0.00953981	0.0382122	-0.0254993	0.0993074	0.0456512	0.0527268	0.0290593	EC	GBP4	ENSG00000162654.8	5
81	AOR_GIMAP1_ENSG00000213203.2	-0.719727	0.213926	-0.0132417	0.0663591	-0.052455	0.00482758	0.0150271	-0.00276476	0.00914756	-0.0684334	0.100865	0.0178645	0.0175984	0.00516929	EC	GIMAP1	ENSG00000213203.2	5
82	AOR_GIMAP4_ENSG00000133574.9	-0.683016	0.181696	-0.0451375	0.0332032	-0.0074266	-0.0245382	-0.00809966	-0.0207372	0.0540521	-0.0421309	0.0429481	0.0209475	0.00349771	-0.0436611	EC	GIMAP4	ENSG00000133574.9	5
83	AOR_GIMAP6_ENSG00000133561.15	-0.704979	0.105877	-0.0364754	0.0323439	-0.0264045	-0.0410715	0.00410613	-0.0185975	0.0694756	-0.0676963	0.0677554	-0.0257152	0.0651713	-0.0274893	EC	GIMAP6	ENSG00000133561.15	5
84	AOR_GIMAP7_ENSG00000179144.4	-0.798267	0.235642	-0.0476986	0.0222347	-0.0106374	-0.0533051	-0.0105412	0.0116649	0.028304	-0.0354733	0.0650826	0.0363236	-0.041086	-0.0309928	EC	GIMAP7	ENSG00000179144.4	5
85	AOR_GIMAP8_ENSG00000171115.3	-0.659496	0.192603	-0.0473482	0.0201349	-0.0243926	-0.0372127	-0.00125605	0.0352888	0.0323792	-0.0698907	0.0535219	-0.0146422	0.0236978	-0.011913	EC	GIMAP8	ENSG00000171115.3	5
86	AOR_GOLM1_ENSG00000135052.16	-0.48236	-0.0613131	-0.102512	-0.0288719	-0.0408609	-0.0381985	0.067334	0.00177162	0.0731842	-0.0230859	0.0179513	0.0274871	-0.0150884	0.016054	EC	GOLM1	ENSG00000135052.16	5
87	AOR_GPR146_ENSG00000164849.8	-0.28773	0.175746	-0.0365523	0.0370409	-0.0260851	-0.00152364	0.066941	0.0260829	0.0551945	-0.0439777	0.0134703	-0.0571788	0.0583922	0.0698601	EC	GPR146	ENSG00000164849.8	5
88	AOR_H19_ENSG00000130600.15	-0.631805	0.0612066	-0.0717591	-0.0049284	-0.0298746	-0.012534	0.0466927	-0.030999	-0.00320124	-0.035812	0.0432656	-0.0284616	0.00275609	-0.0264703	EC	H19	ENSG00000130600.15	5
89	AOR_HCP5_ENSG00000206337.10	-0.290606	0.142404	-0.0155608	0.0545215	0.00246401	0.0553659	0.00245923	0.0415801	0.0634252	0.0331952	0.0498388	0.0993017	0.0105743	-0.0273904	EC	HCP5	ENSG00000206337.10	5
90	AOR_HMCN2_ENSG00000148357.16	-0.236623	0.171253	-0.0101104	0.0205306	-0.0695731	-0.0132303	0.0532308	0.0590562	0.0737507	-0.102521	-0.0246522	-0.0158489	0.0164926	-0.0326242	EC	HMCN2	ENSG00000148357.16	5
91	AOR_HSPA12B_ENSG00000132622.10	-0.456729	0.0397948	-0.00654862	0.0107631	-0.00849872	-0.00423634	0.0706741	0.0714352	0.0536912	-0.0801804	0.0524668	0.0333792	-0.0367221	0.0276333	EC	HSPA12B	ENSG00000132622.10	5
92	AOR_HYAL2_ENSG00000068001.13	-0.40578	-0.108911	0.00664463	0.0715682	-0.011031	0.0283523	0.0696099	0.0349029	0.088527	-0.0804385	0.0735889	-0.00199948	0.0553212	0.0210378	EC	HYAL2	ENSG00000068001.13	5
93	AOR_ICAM2_ENSG00000108622.10	-0.328934	0.137153	0.00784334	0.100921	-0.0187725	-0.00478	0.0724569	0.0103236	0.068968	-0.0482619	-0.00592352	-0.0604641	0.0600833	-0.0355616	EC	ICAM2	ENSG00000108622.10	5
94	AOR_IFI27_ENSG00000165949.12	-0.666293	-0.0270633	0.00128548	0.0925971	-0.0811866	0.00711437	0.0148268	0.0440175	0.0505825	-0.0658525	0.0598676	-0.0197181	0.0573432	0.0245675	EC	IFI27	ENSG00000165949.12	5
95	AOR_IGF2_ENSG00000167244.18	-0.604526	0.0258454	-0.0785141	0.00464891	-0.0659471	-0.00334898	0.0702272	0.0220167	0.051965	-0.0650388	0.00694995	-0.0922308	0.0562152	-0.0161289	EC	IGF2	ENSG00000167244.18	5
96	AOR_IGF2BP2_ENSG00000073792.15	-0.176716	0.184204	0.00337073	-0.000295994	-0.0266646	0.0354455	0.0387109	0.0434211	0.0812591	-0.0357263	-0.0157962	0.00805895	-0.050829	-0.0413679	MP	IGF2BP2	ENSG00000073792.15	5
97	AOR_IGFBP4_ENSG00000141753.6	-0.52651	0.240426	-0.0531538	0.0103548	0.0221906	-0.00642793	0.0395027	0.125507	0.0843951	-0.0620561	0.0224377	-0.0246809	0.0613803	0.0178731	EC	IGFBP4	ENSG00000141753.6	5
98	AOR_IL3RA_ENSG00000185291.11	-0.271429	0.231763	-0.00935046	0.0498773	-0.0571333	0.00966341	-0.000687935	0.0939392	0.0792071	-0.0225767	0.0329957	-0.0320672	0.071793	0.0234967	AOR	IL3RA	ENSG00000185291.11	5
99	AOR_INHBB_ENSG00000163083.5	-0.296344	0.338406	0.031967	0.029668	-0.00253647	0.0332763	0.0773862	0.0171366	0.0465191	0.0569746	-0.0455305	-0.0799086	0.0449494	-0.00473788	EC	INHBB	ENSG00000163083.5	5
100	AOR_ITGA6_ENSG00000091409.14	-0.654928	-0.03043	-0.0431669	-0.0343563	-0.0680368	-0.0113309	0.0147303	0.0340468	0.0577572	-0.0473042	0.0358935	0.0362323	-0.00388793	-0.0338712	EC	ITGA6	ENSG00000091409.14	5
101	AOR_ITGB4_ENSG00000132470.13	-0.288354	0.139414	0.00711437	0.0372938	-0.0389344	0.0407525	0.0968867	0.106801	0.0808018	-0.0792038	0.087605	0.029258	0.0268171	0.02699	EC	ITGB4	ENSG00000132470.13	5
102	AOR_ITPR3_ENSG00000096433.10	-0.0878787	0.0608985	-0.013103	0.0290808	-0.0237145	0.0448402	0.0810326	0.113838	0.112494	-0.0186376	0.0394632	0.100466	-0.0612912	-0.0286566	EC	ITPR3	ENSG00000096433.10	5
103	AOR_KANK3_ENSG00000186994.11	-0.506834	0.0530326	-0.000561857	0.0455324	-0.0344081	0.0289391	0.0377658	0.0985397	0.0351334	-0.0588178	-0.00896066	0.00659704	-0.0293916	-0.0255735	EC	KANK3	ENSG00000186994.11	5
104	AOR_KCNJ2_ENSG00000123700.4	-0.0770056	0.160578	0.0434836	0.0580521	0.0306591	0.0866607	-0.00756608	-0.0049094	0.0940451	0.0271001	0.0413798	0.0564929	-0.0286656	0.0290967	EC	KCNJ2	ENSG00000123700.4	5
105	AOR_KCNN3_ENSG00000143603.18	-0.118173	0.0457255	-0.00350982	0.0648059	-0.0377053	0.0133153	0.0389255	0.00393886	0.0396309	-0.081725	0.0313576	0.0676021	-0.0787858	0.0189151	EC	KCNN3	ENSG00000143603.18	5
106	AOR_KDR_ENSG00000128052.8	-0.606714	0.175574	-0.0851565	-0.0579358	-0.00482386	-0.0491486	0.036669	0.0400375	-0.0193112	-0.025282	-0.0199676	-0.0467981	0.0159131	-0.0171337	EC	KDR	ENSG00000128052.8	5
107	AOR_KIF26A_ENSG00000066735.14	-0.478374	-0.182285	0.0343706	0.0814818	-0.0324112	0.0200775	0.0667634	0.0636559	0.0615477	-0.0495414	0.0741001	0.0355944	0.0535081	0.00935135	EC	KIF26A	ENSG00000066735.14	5
108	AOR_LAMA3_ENSG00000053747.15	0.358274	0.216608	-0.000239959	0.0649621	0.00759685	0.00425584	0.0293918	0.0418946	0.0336259	-0.00191884	-0.0308792	0.0829374	-0.0679706	-0.0368529	EC	LAMA3	ENSG00000053747.15	5
109	AOR_LAMA4_ENSG00000112769.18	-0.22925	0.0649155	-0.0631972	-0.00877056	-0.0180007	-0.0208835	0.0334449	0.0736174	0.000156195	0.00571783	-0.0373288	0.0281818	-0.0276811	-0.0343739	EC	LAMA4	ENSG00000112769.18	5
110	AOR_LDB2_ENSG00000169744.12	-0.0521666	0.109785	-0.00756345	0.0902193	-0.0143257	-0.0102163	0.00730632	0.0213673	0.0440877	-0.0557355	0.00852789	0.0198944	0.0069005	-0.0395374	EC	LDB2	ENSG00000169744.12	5
111	AOR_LINC00639_ENSG00000259070.5	0.0419085	0.183172	-0.00450706	0.0252596	0.00691987	0.0409957	0.0761848	0.0670506	0.0295856	0.0251163	0.0683575	0.0910839	-0.126282	-0.0234992	MP	LINC00639	ENSG00000259070.5	5
112	AOR_MARCKSL1_ENSG00000175130.6	-0.69651	0.253564	-0.0070772	-0.00114204	-0.060586	-0.0175933	-0.00268946	0.0655446	-0.0295486	-0.149536	-0.00345777	-0.0773593	0.0705831	-0.0462056	EC	MARCKSL1	ENSG00000175130.6	5
113	AOR_MCTP1_ENSG00000175471.19	-0.0629032	0.152283	-0.0442189	0.00274081	-0.0370501	-0.034707	0.0153527	0.0118861	0.0698565	0.0396366	0.0485901	0.164784	-0.0577578	-0.033541	EC	MCTP1	ENSG00000175471.19	5
114	AOR_MGAT3_ENSG00000128268.11	-0.948059	0.222937	-0.0410443	-0.0105335	-0.0811164	-0.0542312	0.0329766	0.0677273	0.0835378	0.0102675	-0.0250891	-0.0321207	0.0431823	-0.0120843	SMC	MGAT3	ENSG00000128268.11	5
115	AOR_MKL2_ENSG00000186260.16	0.0929016	0.120678	-0.039565	0.00542081	-0.0267685	0.00446097	0.0303685	0.136149	0.046065	-0.0796552	0.0374395	0.124579	-0.0852994	0.00833304	AOR	MKL2	ENSG00000186260.16	5
116	AOR_MLPH_ENSG00000115648.13	0.00496647	0.382743	-0.0312813	0.0716409	-0.0704366	-0.0381056	-0.034327	0.0675331	0.00217837	-0.0861732	0.0620119	0.0120027	0.0326446	-0.0233436	EC	MLPH	ENSG00000115648.13	5
117	AOR_MMP15_ENSG00000102996.4	-0.339798	0.0683322	-0.0518964	-0.0414488	-0.0195791	-0.0608351	0.0494674	0.0798203	-0.0419255	-0.0293029	0.00261255	-0.0483344	0.033073	0.0438041	EC	MMP15	ENSG00000102996.4	5
118	AOR_MMRN2_ENSG00000173269.13	-0.238978	0.0519983	0.0151076	0.11079	-0.0500664	0.00544736	0.0972495	0.0426558	0.0719574	-0.0794156	0.0634731	-0.00302753	0.0372508	0.0299115	EC	MMRN2	ENSG00000173269.13	5
119	AOR_MPZL2_ENSG00000149573.8	0.143205	0.0967317	0.0989876	0.198325	-0.0168278	0.0527785	0.0159809	-0.0399613	0.106367	-0.0316557	0.0580846	0.0155986	0.0406911	-0.00850143	EC	MPZL2	ENSG00000149573.8	5
120	AOR_MYCT1_ENSG00000120279.6	-0.490973	0.104372	-0.0100319	0.0829105	-0.0370925	0.00225866	0.04136	0.00879347	0.0765845	-0.0910274	0.0355999	-0.0208303	0.0328622	-0.0115538	EC	MYCT1	ENSG00000120279.6	5
121	AOR_MYO5C_ENSG00000128833.12	-0.195785	0.150274	-0.0724935	-0.0524572	-0.0606773	-0.0368909	0.0447256	0.0823063	0.0736618	-0.045806	-0.00377908	0.0408652	-0.0855901	-0.00529479	EC	MYO5C	ENSG00000128833.12	5
122	AOR_MYRIP_ENSG00000170011.13	0.136982	0.0419468	-0.0194354	0.00990426	-0.0308236	-0.0211471	0.0470297	0.0215633	0.0440152	-0.0634331	0.0146715	0.0119211	0.000840724	-0.0519413	EC	MYRIP	ENSG00000170011.13	5
123	AOR_NEURL1B_ENSG00000214357.8	-0.45188	0.182861	-0.0242263	-0.00876204	-0.0641673	-0.00176838	0.042409	0.0853724	0.041753	-0.0533148	0.0217885	0.00367022	0.0384691	-0.0151281	EC	NEURL1B	ENSG00000214357.8	5
124	AOR_NOS3_ENSG00000164867.10	0.0714554	-0.0518369	0.055797	0.0911103	-0.0410784	0.0466307	0.097398	0.0740608	0.0732631	-0.0280955	0.0765218	0.0676619	0.0420676	-0.0015715	EC	NOS3	ENSG00000164867.10	5
125	AOR_NOSTRIN_ENSG00000163072.14	-0.457541	0.194309	-0.0750989	-0.0298705	-0.0469463	-0.0415859	0.0151715	0.0781519	0.0326126	-0.0561034	-0.0333253	0.0156843	-0.0584922	-0.0399505	EC	NOSTRIN	ENSG00000163072.14	5
126	AOR_NOVA2_ENSG00000104967.6	-0.0379327	0.139452	-0.0507176	0.0381329	-0.014045	0.00621992	0.0806031	0.084196	0.012405	-0.0349232	0.0254005	0.0313345	-0.0329396	-0.0026921	EC	NOVA2	ENSG00000104967.6	5
127	AOR_NRN1_ENSG00000124785.8	-1.03225	0.162538	-0.0747864	-0.0416382	-0.0514265	-0.0553704	0.0332713	0.0425611	0.0645577	-0.0827142	0.0170269	-0.0270506	0.038536	-0.00918848	EC	NRN1	ENSG00000124785.8	5
128	AOR_OLFML2A_ENSG00000185585.19	-0.308121	0.157102	-0.0326544	0.00856614	-0.0226976	0.0194692	0.0981229	0.105025	-0.0249195	-0.0500563	0.027563	-0.0352633	0.00927235	0.0480556	EC	OLFML2A	ENSG00000185585.19	5
129	AOR_OR51E1_ENSG00000180785.8	-0.686521	-0.122859	-0.0850004	-0.056223	-0.00755807	-0.0333464	0.00773461	0.00124481	0.0499557	-0.0891129	0.0553345	0.000762504	0.0166278	0.0350042	EC	OR51E1	ENSG00000180785.8	5
130	AOR_PALMD_ENSG00000099260.10	-0.36418	0.0244145	-0.0582412	0.0218416	-0.0633524	-0.0514947	0.0349321	0.0314279	0.0483197	-0.0631451	0.0051423	-0.0471947	0.0360356	-0.0221124	EC	PALMD	ENSG00000099260.10	5
131	AOR_PCAT19_ENSG00000267107.6	-0.403245	0.0851995	-0.0055234	0.0392158	-0.0271053	-0.000631958	0.0187088	0.0721254	0.0281161	-0.0225674	0.0173022	0.020869	-0.0190806	0.019619	EC	PCAT19	ENSG00000267107.6	5
132	AOR_PCDH1_ENSG00000156453.13	-0.224469	0.157995	0.00311614	0.0403458	-0.0505609	0.0446761	0.0623669	0.0785624	0.0198368	-0.0343216	0.0443508	0.0189314	0.0453446	-0.0102844	EC	PCDH1	ENSG00000156453.13	5
133	AOR_PCDH17_ENSG00000118946.11	0.0436175	0.0251285	0.0223647	0.0618007	-0.0214667	-0.00586686	0.0525202	-0.0225375	0.0172374	0.00582055	0.0101096	0.0306942	0.0186088	-0.0527175	EC	PCDH17	ENSG00000118946.11	5
134	AOR_PDE2A_ENSG00000186642.15	-0.584331	0.309844	-0.018604	0.0073441	-0.0513702	-0.0230173	0.0159719	0.0699771	-0.0460304	-0.0919088	0.0352094	-0.0328613	0.0337542	-0.012405	EC	PDE2A	ENSG00000186642.15	5
135	AOR_PDE7B_ENSG00000171408.13	-0.549224	0.297104	-0.0956218	-0.0158651	-0.0331668	-0.0948035	-0.0412368	-0.0129685	-0.00872249	-0.0546432	-0.0410461	-0.0521829	0.0148384	-0.0546976	EC	PDE7B	ENSG00000171408.13	5
136	AOR_PECAM1_ENSG00000261371.5	-0.401632	0.116111	-0.0159003	0.0690129	-0.048758	0.00317651	0.0526102	-0.0173281	0.0731432	-0.0676543	0.0706774	-0.0109762	0.0692639	0.00722963	EC	PECAM1	ENSG00000261371.5	5
137	AOR_PIK3R3_ENSG00000117461.14	0.0715593	0.0962918	-0.00810816	0.0301124	-0.067768	0.0345532	0.131165	0.0713526	0.127946	0.00851368	0.0224505	0.0597536	-0.0133354	0.0440509	EC	PIK3R3	ENSG00000117461.14	5
138	AOR_PKD1L1_ENSG00000158683.7	0.402568	0.0644882	0.012172	0.0946235	-0.0161334	0.0219883	0.104695	0.0516988	0.00709814	0.026783	0.02359	0.112235	-0.0563484	-0.00147896	EC	PKD1L1	ENSG00000158683.7	5
139	AOR_PLAT_ENSG00000104368.17	-0.0862583	0.0640308	-0.0188734	0.0953134	0.00590611	-0.0298797	0.0578285	0.0228068	0.0698165	-0.0652639	0.0249119	0.00550025	0.0354904	-0.0140234	EC	PLAT	ENSG00000104368.17	5
140	AOR_PLCB1_ENSG00000182621.16	-0.233262	0.0483203	-0.0524689	-0.0120574	-0.0606509	-0.0181104	0.0692821	0.0422361	0.100456	0.0052356	0.0159083	0.0671871	-0.0518282	0.0188007	EC	PLCB1	ENSG00000182621.16	5
141	AOR_PLCG2_ENSG00000197943.9	-0.249188	0.14347	-0.0677	-0.0341641	-6.67e-05	0.0368598	0.0608113	0.0577487	0.0768841	-0.0134154	0.0331367	0.103234	-0.0526617	-0.0061558	EC	PLCG2	ENSG00000197943.9	5
142	AOR_PLEKHG1_ENSG00000120278.14	0.0625334	-0.0445806	-0.00534479	-0.0398852	-0.075929	0.019056	0.0776604	0.0879216	0.000796448	0.0177993	-0.00475853	0.0636399	-0.0242925	-0.00201249	EC	PLEKHG1	ENSG00000120278.14	5
143	AOR_PLPPR4_ENSG00000117600.12	-0.869976	-0.0114749	-0.0665197	-0.0799799	-0.0448643	-0.00752517	0.01186	0.0672533	-0.011423	-0.027524	-0.0203267	-0.013843	0.0128122	-0.0122401	EC	PLPPR4	ENSG00000117600.12	5
144	AOR_PPP1R16B_ENSG00000101445.9	-0.331517	0.17446	-0.013321	0.0346742	-0.0449309	0.00763248	0.0361238	0.0591826	0.0451299	-0.0806452	0.0373923	-0.0207773	0.049477	0.017701	EC	PPP1R16B	ENSG00000101445.9	5
145	AOR_PRKCH_ENSG00000027075.13	-0.179891	0.167476	-0.0325129	0.0335226	-0.0374013	-0.00539638	0.0463935	0.0196216	0.106444	-0.00993935	0.070054	0.0896949	-0.0248632	0.00851902	EC	PRKCH	ENSG00000027075.13	5
146	AOR_PTPRB_ENSG00000127329.14	0.111978	0.0731125	-0.0123833	0.0493966	-0.0413596	-0.00459098	0.0332368	0.0163793	0.0565127	-0.0855571	0.01058	0.043562	-0.0237522	-0.0263496	EC	PTPRB	ENSG00000127329.14	5
147	AOR_PTPRN2_ENSG00000155093.17	-0.619853	0.180333	-0.00940106	0.0145204	-0.0752307	0.00832715	0.0431272	0.0230058	0.0387263	-0.0953527	0.0310992	-0.0295568	0.0625769	-0.0585616	EC	PTPRN2	ENSG00000155093.17	5
148	AOR_RAB3C_ENSG00000152932.7	-0.534397	0.178615	-0.0530902	-0.0302254	-0.125637	-0.0493333	0.0735605	0.0532731	0.114612	0.00446678	0.017899	0.00243012	0.0455266	0.00685498	EC	RAB3C	ENSG00000152932.7	5
149	AOR_RAMP2-AS1_ENSG00000197291.8	-0.307108	0.0685307	-0.0179534	0.0622582	-0.056838	0.00623867	0.0568081	-0.0177493	0.0772978	-0.0276086	-0.024034	-0.0376941	-0.0712945	0.0352838	EC	RAMP2-AS1	ENSG00000197291.8	5
150	AOR_RAMP3_ENSG00000122679.8	-0.365767	0.0173208	-0.000292676	0.102659	-0.0381127	0.00780792	0.0741329	0.047743	0.0690248	-0.105539	0.0555428	-0.0160263	0.0864269	0.0271008	EC	RAMP3	ENSG00000122679.8	5
151	AOR_RAPGEF4_ENSG00000091428.17	0.138743	0.111459	0.0330548	0.0713494	-0.020266	0.0200321	-0.0299099	0.0611196	-0.00888109	-0.0519217	0.000300429	0.0813266	-0.118155	-0.0299823	EC	RAPGEF4	ENSG00000091428.17	5
152	AOR_RASIP1_ENSG00000105538.8	-0.122623	0.080427	0.02708	0.0366431	-0.0263563	0.0459037	0.0318585	0.104547	0.0656471	-0.0540518	0.0150294	-0.010662	0.00940542	0.0125613	EC	RASIP1	ENSG00000105538.8	5
153	AOR_ROBO4_ENSG00000154133.14	-0.222402	0.22605	-0.0581055	-0.00556918	-0.0507841	-0.0637531	0.0722193	0.0904066	0.00634984	-0.0759689	0.0424683	0.0159989	-0.00366639	0.0201232	EC	ROBO4	ENSG00000154133.14	5
154	AOR_RP11-389C8.2_ENSG00000261269.1	-0.546187	0.145116	-0.0611939	-0.0550296	-0.00104687	-0.0322474	0.0861644	0.0527718	0.0251587	-0.0378938	0.0495224	0.0390463	-0.0662479	0.0154629	AOR	RP11-389C8.2	ENSG00000261269.1	5
155	AOR_RUNDC3B_ENSG00000105784.15	-0.382489	0.0693177	-0.00232319	0.00109363	-0.0646549	0.0250118	0.0720157	-0.00407804	0.090686	0.0137436	0.0478254	0.0327101	-0.00605681	0.0426305	EC	RUNDC3B	ENSG00000105784.15	5
156	AOR_S1PR1_ENSG00000170989.8	-0.45095	0.0253053	-0.0511863	0.035733	-0.0259671	0.0103095	0.0852673	0.0207077	0.0990564	-0.0865017	0.0635475	-0.0154831	0.0561691	0.00612654	EC	S1PR1	ENSG00000170989.8	5
157	AOR_SCARF1_ENSG00000074660.15	-0.130238	0.00607851	0.0896811	0.102397	0.0124268	0.0172343	-0.0323966	0.093007	0.0500721	-0.0858502	0.0466277	0.0299289	0.0461964	0.000560981	EC	SCARF1	ENSG00000074660.15	5
158	AOR_SELP_ENSG00000174175.16	0.601345	-0.0852125	0.114416	0.204711	0.0204331	0.0519864	-0.00576371	-0.0509075	0.0808544	-0.0528989	0.0436454	-0.000619346	0.0614204	-0.02075	EC	SELP	ENSG00000174175.16	5
159	AOR_SEMA3G_ENSG00000010319.6	-0.447331	0.0844862	-0.0212992	0.0314399	-0.0490681	-0.011494	0.0537622	0.101416	0.0213618	-0.0786652	0.0746227	0.00203736	0.0294352	0.0672366	EC	SEMA3G	ENSG00000010319.6	5
160	AOR_SEMA6A_ENSG00000092421.16	0.173874	0.0633313	-0.0109028	0.0341805	-0.040072	0.000421779	0.0293017	0.0713388	0.0470821	-0.0914344	-0.00383265	0.0326532	0.00691056	-0.0110736	EC	SEMA6A	ENSG00000092421.16	5
161	AOR_SEMA6B_ENSG00000167680.15	-0.222939	0.184754	-0.0276348	0.064231	0.0200712	-0.0202213	-0.00504275	0.0492374	-0.0570786	0.0338583	0.0372951	0.00434108	0.047952	0.0167333	MP	SEMA6B	ENSG00000167680.15	5
162	AOR_SH2D3C_ENSG00000095370.19	-0.398964	0.184058	0.026536	0.055054	-0.0226574	0.0532643	0.0179711	0.10372	0.0376426	0.00528678	0.0766981	0.0364353	0.0659739	0.00281443	EC	SH2D3C	ENSG00000095370.19	5
163	AOR_SH3TC2_ENSG00000169247.11	-0.521608	0.120518	-0.0832881	-0.0885393	-0.0404271	0.000843262	-0.0150092	0.0133621	-0.00181662	-0.0440497	0.00257435	0.056591	-0.0215615	-0.0473237	EC	SH3TC2	ENSG00000169247.11	5
164	AOR_SHE_ENSG00000169291.9	-0.140338	0.148431	-0.0264068	0.0551199	-0.0153373	-0.0165238	0.0622125	0.0199354	0.0441208	-0.0636258	0.0458498	0.0295091	-0.000946081	-0.00304643	EC	SHE	ENSG00000169291.9	5
165	AOR_SLCO2A1_ENSG00000174640.12	0.140818	0.0175739	0.00132078	0.0552368	-0.0420713	0.0169135	0.064995	0.086248	0.0567996	-0.0177828	0.0234161	0.0332893	0.00756141	-0.00589875	EC	SLCO2A1	ENSG00000174640.12	5
166	AOR_SNRK_ENSG00000163788.13	-0.103398	0.0517241	-0.0450223	0.0502624	0.0112224	-0.0292762	-0.0410806	0.011652	0.115096	-0.0572222	0.0279355	0.0717613	-0.0440708	0.00528277	EC	SNRK	ENSG00000163788.13	5
167	AOR_SPNS2_ENSG00000183018.8	-0.553623	0.0947639	-0.0114172	0.0181043	-0.0443526	-0.0101276	0.0323047	0.109752	0.0357321	-0.0356962	0.0548015	0.0385302	0.0256779	-0.00415467	EC	SPNS2	ENSG00000183018.8	5
168	AOR_SSTR2_ENSG00000180616.8	-0.0982787	0.127511	0.0496752	0.0195653	-0.0399991	0.0231917	0.0772852	0.0550955	0.011691	0.00906093	-0.00230286	0.0199787	-0.0134443	0.00625123	MP	SSTR2	ENSG00000180616.8	5
169	AOR_ST6GALNAC1_ENSG00000070526.14	-0.82845	-0.297365	0.0278633	0.0656704	-0.057723	0.0126563	0.0961339	0.0512228	0.00803381	-0.0371308	0.0445649	0.000711241	0.0522102	0.0328958	EC	ST6GALNAC1	ENSG00000070526.14	5
170	AOR_ST8SIA6_ENSG00000148488.15	0.330537	-0.143965	0.114486	0.155387	0.0151698	0.0936187	0.0282193	-0.0729802	0.0382842	-0.0475017	0.0517733	0.0337912	0.0145445	0.0352735	EC	ST8SIA6	ENSG00000148488.15	5
171	AOR_STARD8_ENSG00000130052.13	-0.157315	0.149811	0.0112069	0.0859361	-0.0151605	0.0316711	0.00898916	0.0811731	0.108159	-0.101905	-0.00902212	-0.0354585	0.0435088	-0.0361273	EC	STARD8	ENSG00000130052.13	5
172	AOR_STEAP4_ENSG00000127954.12	-0.861487	0.340165	-0.0891706	-0.0792352	-0.0313914	-0.0506321	0.0439668	0.0812099	0.0582068	0.0198734	0.0329385	0.0489466	-0.0183097	-0.0318593	SMC	STEAP4	ENSG00000127954.12	5
173	AOR_SV2B_ENSG00000185518.11	-0.464864	0.043022	-0.0898608	0.0030676	-0.014671	-0.00340292	-0.00604973	0.0171476	0.0382152	-0.0197027	-0.00800247	-0.00846423	0.0306617	-0.0836345	EC	SV2B	ENSG00000185518.11	5
174	AOR_SYT1_ENSG00000067715.13	0.225473	-0.190373	-0.00985092	0.00363596	-0.0507351	-0.00163654	0.0648864	0.0275232	0.0939605	-0.032091	0.0124488	0.0112487	-0.00578965	-0.00720156	EC	SYT1	ENSG00000067715.13	5
175	AOR_SYT7_ENSG00000011347.9	0.707969	0.121427	-0.0825498	0.0209626	-0.0185994	-0.0525629	0.015754	0.0346406	0.0637635	-0.0185193	-0.0658804	-0.0746491	0.0074667	-0.00780524	EC	SYT7	ENSG00000011347.9	5
176	AOR_TACR1_ENSG00000115353.10	-0.0368447	0.154292	-0.0127313	0.0394232	-0.0399838	-0.00115942	0.0763679	0.0934374	0.0862305	-0.0213885	-0.0229069	-0.021236	-0.000661333	0.0624617	EC	TACR1	ENSG00000115353.10	5
177	AOR_THSD1_ENSG00000136114.15	-0.365778	0.00769398	-0.0182704	-0.00726979	-0.0287629	0.0583033	0.0666266	-0.0344084	0.0841256	-0.0380485	0.0205798	-0.0168981	0.0823988	-0.0566919	EC	THSD1	ENSG00000136114.15	5
178	AOR_THSD7A_ENSG00000005108.15	-0.255277	0.046725	-0.0490007	-0.032102	-0.0457206	-0.0152457	0.0730116	0.0622146	0.0227171	0.0088493	0.0032901	0.075388	-0.0555059	-0.00409986	EC	THSD7A	ENSG00000005108.15	5
179	AOR_TIE1_ENSG00000066056.13	-0.223673	0.0742097	-0.0124683	0.0511483	-0.0617381	-0.00730405	0.0620347	0.0461786	0.0733963	-0.0619203	0.0392158	0.0277713	0.0126475	-0.00532651	EC	TIE1	ENSG00000066056.13	5
180	AOR_TLL1_ENSG00000038295.7	-0.66845	0.160604	-0.0618669	-0.0151164	-0.0808826	-0.0450161	0.0142281	0.04384	0.0610288	-0.0394465	0.0150117	0.00817414	0.0239712	-0.00886856	EC	TLL1	ENSG00000038295.7	5
181	AOR_TM4SF18_ENSG00000163762.6	-0.877769	0.107146	-0.0861316	-0.0310918	-0.0204217	-0.0419806	0.00472188	0.0726052	-0.00243734	-0.0330781	-0.0335577	-0.0333543	-0.0291775	-0.0427221	EC	TM4SF18	ENSG00000163762.6	5
182	AOR_TMCC3_ENSG00000057704.10	-0.105581	0.00299234	0.0330994	0.0423612	-0.0160062	0.0580515	0.0983709	0.0693015	0.0843902	-0.0304485	0.0216517	0.013505	0.0848672	0.00333423	EC	TMCC3	ENSG00000057704.10	5
183	AOR_TMEM150C_ENSG00000249242.7	-0.770118	0.0101812	-0.0191426	0.0153005	-0.0312457	0.00258348	0.0375613	0.0239757	0.067934	-0.0877497	-0.0146286	-0.0551062	0.0392483	-0.058169	EC	TMEM150C	ENSG00000249242.7	5
184	AOR_TNFRSF10A_ENSG00000104689.9	-0.283089	0.234978	-0.0555153	0.00775803	-0.00955361	-0.00813179	0.00462401	0.0204574	-0.0131127	0.007752	0.0946448	0.115451	-0.026844	-0.0109622	EC	TNFRSF10A	ENSG00000104689.9	5
185	AOR_TNFSF10_ENSG00000121858.10	-0.715173	0.166477	-0.0184483	0.0584641	-0.0355573	-0.0150801	-0.0176365	-0.035364	0.0478092	-0.0504707	0.0681524	-0.00432586	-0.00176571	-0.0325466	EC	TNFSF10	ENSG00000121858.10	5
186	AOR_TPO_ENSG00000115705.20	0.316416	0.126342	0.0222742	0.0877754	-0.0197438	0.0200426	0.0111777	0.0940547	0.0521462	-0.061112	0.0658535	0.100761	-0.00778263	0.0442606	EC	TPO	ENSG00000115705.20	5
187	AOR_TRPM6_ENSG00000119121.21	-0.178949	0.14686	-0.0590998	-0.057131	0.00208903	-0.0297591	0.0962186	-0.006217	0.0773602	0.0245348	-0.00257965	0.0425995	0.00784866	-0.000980896	EC	TRPM6	ENSG00000119121.21	5
188	AOR_TSPAN13_ENSG00000106537.7	-0.928781	0.021821	-0.0238978	-0.0561846	-0.0807001	0.0204403	0.0333107	0.0342426	0.0487621	-0.0440032	0.0273215	-0.0516547	0.0497489	0.0238193	EC	TSPAN13	ENSG00000106537.7	5
189	AOR_TSPAN18_ENSG00000157570.11	-0.134703	0.0869943	0.0387498	0.125208	-0.00565709	0.039819	0.119235	0.0552779	0.0183282	-0.0702741	0.00408522	-0.0501496	0.0413196	-0.0117328	EC	TSPAN18	ENSG00000157570.11	5
190	AOR_USHBP1_ENSG00000130307.11	-0.279438	0.242792	-0.0541894	-0.0149783	-0.0273333	-0.0374762	0.0450584	0.119758	-0.0140173	-0.0438874	-0.0382038	-0.0708257	0.0242682	-0.0205787	EC	USHBP1	ENSG00000130307.11	5
191	AOR_VEGFC_ENSG00000150630.3	0.043209	0.290713	0.0146408	0.0684219	0.000870877	0.0206263	0.0268703	0.0457292	-0.0311107	-0.0108844	0.0161917	-0.0218817	-0.00345684	0.0219287	EC	VEGFC	ENSG00000150630.3	5
192	AOR_VWF_ENSG00000110799.13	0.106584	0.0685103	0.0136235	0.119421	-0.0341857	0.0323522	0.0809504	0.0104703	0.0920187	-0.0623148	0.0137821	-0.00577475	0.0411914	0.00637039	EC	VWF	ENSG00000110799.13	5
193	MAM_AC005618.8_ENSG00000280026.1	NA	-0.101801	-0.0923513	-0.0682289	-0.079573	-0.0906757	-0.0695089	-0.0458795	0.0396181	-0.031316	0.0209432	-0.0336443	0.0491828	0.0219089	MAM	AC005618.8	ENSG00000280026.1	5
194	MAM_AMD1P1_ENSG00000228339.1	NA	0.341888	0.027267	-0.00850197	0.0373321	-0.0127673	-0.0411194	0.0159804	-0.0484091	-0.0259145	-0.0090513	-0.0229099	0.0287373	-0.0327888	MAM	AMD1P1	ENSG00000228339.1	5
195	MAM_CATSPER1_ENSG00000175294.5	NA	0.186787	0.0252481	0.0569734	0.0141008	-0.0443329	-0.0234713	-0.0245323	-0.0877939	-0.00453087	0.0585251	0.0794521	-0.0329313	-0.0174983	MP	CATSPER1	ENSG00000175294.5	5
196	MAM_MUC19_ENSG00000205592.13	NA	-0.205761	0.0242766	-0.0627555	-0.0149886	-0.00182524	0.0761664	0.0222769	0.0902384	0.0256152	-0.111134	-0.133922	0.0128314	0.0437798	EC	MUC19	ENSG00000205592.13	5
197	MAM_RP11-23J18.1_ENSG00000258352.1	NA	-0.0182068	-0.0545961	-0.039623	-0.00755389	-0.00797486	0.0375967	-0.0626554	0.0104768	0.0147465	-0.0357186	-0.015307	0.00836275	0.0564802	MAM	RP11-23J18.1	ENSG00000258352.1	5
198	MAM_RP11-391J13.1_ENSG00000249411.1	NA	0.0200835	-0.0419458	-0.0588069	-0.0575496	-0.0617247	0.0012112	-0.0784929	0.0719559	0.0379364	-0.00871303	0.0230373	0.0438808	-0.0234288	MAM	RP11-391J13.1	ENSG00000249411.1	5

## Sheet: Clinic_assoc_GRN195
Clinical phenotypes	p-value
BMI	6.987
CAD.DEG	100
CRP	7.972
Diseased vessels	0.2422
DUKE	10.8798
fP.HDL.Chol	0.7096
fP.LDL.Chol	5.1101
fP.TG	1.3811
HbA1c	11.8584
Lesions	1e-05
P-Chol	0.5184
SYNTAX	1.3138
Waist/Hip	6.3314

## Sheet: GRN122
S.No	id	CAD.DEG	Gender.DEG	SYNTAX	DUKE	Diseased.vessels	lesions	BMI	CRP	HbA1c	Waist.Hip	P.Chol	fP.LDL.Chol	fP.HDL.Chol	fP.TG	tissue	annotation	ENSEMBL	key
1	AOR_BCL11B_ENSG00000127152.17	-0.172559	0.471451	0.0544547	0.0895001	0.00707656	0.0610076	0.0167135	-0.00147426	0.0844408	0.0840442	0.127249	0.146382	-0.0113048	0.00399962	MP	BCL11B	ENSG00000127152.17	10
2	AOR_ZNF831_ENSG00000124203.5	-0.253811	0.290574	0.016259	0.0779523	0.000663111	-0.0105992	0.0195145	-0.00504021	0.0860059	0.0740169	0.0797658	0.120139	-0.0313681	-0.017337	MP	ZNF831	ENSG00000124203.5	10
3	AOR_HLA-DPA1_ENSG00000231389.7	-0.000533471	0.237871	0.0272699	0.122233	0.019554	0.0176149	-0.0809578	0.0112964	-0.0167939	-0.0498439	0.100949	0.0477667	-0.00173816	-0.00320412	MP	HLA-DPA1	ENSG00000231389.7	10
4	AOR_TRAF3IP3_ENSG00000009790.14	-0.323794	0.36753	0.0306359	0.0809003	0.0506262	0.0709472	-0.056173	0.0246929	0.116373	0.0372458	0.113814	0.163589	-0.0156395	-0.0415582	MP	TRAF3IP3	ENSG00000009790.14	10
5	AOR_STAT4_ENSG00000138378.17	0.0148683	0.217534	0.0335172	0.0746234	0.00349051	0.0412677	-0.0422572	0.00118117	0.0252	0.0822067	0.102749	0.19417	-0.119802	-0.00551247	MP	STAT4	ENSG00000138378.17	10
6	AOR_IKZF3_ENSG00000161405.16	-0.697833	0.430182	0.0270699	0.0447552	0.0223096	0.0398813	-0.0513753	0.000567403	0.0255367	0.0271873	0.113397	0.125125	-0.0467659	-0.0323587	MP	IKZF3	ENSG00000161405.16	10
7	AOR_HLA-DQA1_ENSG00000196735.11	0.0492012	0.214565	0.0280441	0.0540001	-0.0089026	0.0248209	-0.14044	-0.0474891	0.00892062	0.0280575	0.129241	0.103583	-0.00888724	0.0322382	AOR	HLA-DQA1	ENSG00000196735.11	10
8	AOR_CCR1_ENSG00000163823.3	-0.353598	0.306389	-0.00104798	0.0283943	0.0184684	-0.00631585	-0.123557	-0.0606246	-0.0134319	-0.0139713	0.0810505	0.0632627	0.0167614	-0.050592	MP	CCR1	ENSG00000163823.3	10
9	AOR_PLTP_ENSG00000100979.14	-0.422863	0.481451	-0.0594714	0.0568271	0.0634508	-0.00215687	-0.0318467	0.0197448	-0.0143934	-0.0500042	0.149378	0.065276	0.0369927	0.0240189	MP	PLTP	ENSG00000100979.14	10
10	AOR_HLA-DOA_ENSG00000204252.12	-0.183671	0.271441	0.0624919	0.140787	-0.0325936	0.0601731	-0.0771031	0.0183899	0.0662064	-0.0458805	0.11348	0.0713486	-0.00749291	0.00485536	MP	HLA-DOA	ENSG00000204252.12	10
11	AOR_MAF_ENSG00000178573.6	-0.473804	0.319454	-0.115743	-0.0263856	-0.00797757	-0.0361451	-0.0520194	0.0247999	0.00166548	-0.0681036	0.0508761	0.0332746	-0.036796	-0.0176905	MP	MAF	ENSG00000178573.6	10
12	AOR_LYZ_ENSG00000090382.6	-0.0615555	0.371261	0.00525281	0.0523887	0.0711453	0.0235699	-0.0982141	-0.0519824	0.0449389	0.00242684	0.106158	0.120393	0.00941752	0.00341347	MP	LYZ	ENSG00000090382.6	10
13	AOR_SLC37A2_ENSG00000134955.11	0.232893	0.183411	0.02557	0.063558	0.0310057	0.0551185	-0.043313	0.0104984	0.0659084	0.0253267	0.101227	0.123007	0.0162878	-0.0362592	MP	SLC37A2	ENSG00000134955.11	10
14	AOR_CTSB_ENSG00000164733.20	-0.071848	0.275004	0.0026933	0.0769012	-0.029742	0.0411494	-0.0765311	-0.0489056	0.0123322	0.0328425	0.11198	0.107363	-0.00280773	-0.00309288	MP	CTSB	ENSG00000164733.20	10
15	AOR_CAPG_ENSG00000042493.15	-0.089464	-0.00918134	0.0656801	0.0675861	-0.014421	0.104459	-0.0476172	-0.0236182	0.0567495	0.0499944	0.128854	0.122288	0.0228337	0.00211358	MP	CAPG	ENSG00000042493.15	10
16	AOR_IRF8_ENSG00000140968.10	-0.232647	0.32899	-0.0114347	0.0541808	0.02764	0.0147096	-0.10185	-0.0135945	0.059631	-0.00859176	0.110658	0.148096	-0.0472945	-0.0490267	MP	IRF8	ENSG00000140968.10	10
17	AOR_CD209_ENSG00000090659.17	-0.600937	0.292621	-0.0919653	0.018096	0.0378831	-0.0726962	-0.017282	-0.047111	0.0132729	-0.0187534	0.0229413	-0.0235435	0.00716952	-0.0367418	MP	CD209	ENSG00000090659.17	10
18	AOR_IKZF1_ENSG00000185811.16	-0.332683	0.388677	-0.0245127	0.0523906	0.0474124	0.0390089	-0.00995274	0.00788981	0.040567	0.043863	0.110426	0.145938	-0.0515855	-0.000408051	MP	IKZF1	ENSG00000185811.16	10
19	AOR_HIF1A_ENSG00000100644.16	-0.0446373	0.280552	0.000722131	0.00253713	-0.0159976	0.0362295	-0.0852288	0.00454267	0.021441	0.0185692	0.0578251	0.110832	-0.0540125	0.00711558	AOR	HIF1A	ENSG00000100644.16	10
20	AOR_PSD4_ENSG00000125637.15	-0.00576495	0.259324	0.00429205	0.0556592	0.0231866	0.0390991	0.0236703	0.00368553	0.0774087	0.0433813	0.0731973	0.0952014	0.0441786	-0.0660194	MP	PSD4	ENSG00000125637.15	10
21	AOR_TFEC_ENSG00000105967.15	-0.392885	0.314446	0.00622129	0.0429927	0.0170706	0.0294694	-0.0995916	-0.0710306	0.0414104	0.0386188	0.127272	0.188387	-0.136722	-0.0136917	MP	TFEC	ENSG00000105967.15	10
22	AOR_AMICA1_ENSG00000160593.17	-0.159502	0.341422	-0.0842622	-0.0112609	0.0436403	-0.040993	-0.0692414	-0.0859311	0.0567822	0.0469096	0.106361	0.119607	0.030815	0.0165401	AOR	AMICA1	ENSG00000160593.17	10
23	AOR_LILRB3_ENSG00000204577.11	0.0436873	0.464143	-0.0106825	0.0581776	0.0105941	0.0309683	0.00860944	0.0523795	0.0836704	0.097194	0.022083	0.0581141	0.0734949	-0.014983	AOR	LILRB3	ENSG00000204577.11	10
24	AOR_FPR1_ENSG00000171051.8	-0.204738	0.456826	-0.0588122	-0.0651837	0.0503057	0.0286007	0.0329141	-0.0349783	0.0205858	-0.00974449	-0.014655	0.0164133	0.0427694	-0.0478871	MP	FPR1	ENSG00000171051.8	10
25	AOR_AR_ENSG00000169083.15	-0.0920669	-0.173347	-0.0663518	-0.0761989	0.0195008	-0.052386	0.00491186	0.00545975	-0.078893	-0.0378636	-0.0360567	-0.0420055	0.0251588	-0.025393	SMC	AR	ENSG00000169083.15	10
26	AOR_BCAT1_ENSG00000060982.14	-0.387302	0.305764	-0.0421149	0.000158608	-0.00544052	-0.00187781	-0.0794245	-0.0433271	0.0508659	-0.0227398	0.0779136	0.116596	-0.0693828	-0.0400987	MP	BCAT1	ENSG00000060982.14	10
27	AOR_HAND2-AS1_ENSG00000237125.8	-0.0718174	-0.0299272	0.0400724	0.0414562	0.0224393	0.0168339	0.137069	0.0547118	-0.0163206	0.0353101	-0.0859829	-0.0800054	-0.0338882	0.0294995	AOR	HAND2-AS1	ENSG00000237125.8	10
28	AOR_THRB_ENSG00000151090.17	-0.18804	-0.194255	-0.0271015	-0.0490161	-0.00306117	-0.0651492	0.000890486	-0.00618441	-0.0787789	-0.0514052	-0.00935609	-0.0840849	0.097455	0.0205883	SMC	THRB	ENSG00000151090.17	10
29	AOR_VNN2_ENSG00000112303.13	-0.47438	0.371331	-0.116117	-0.0564649	0.0280435	-0.0153599	0.0300411	-0.0144278	0.0252575	0.0358187	-0.019449	-0.0151409	0.0361038	0.00630257	MP	VNN2	ENSG00000112303.13	10
30	AOR_HLA-B_ENSG00000234745.9	-0.313395	0.12481	0.00039888	0.0779948	-0.0307096	0.0453125	-0.0085637	0.0405085	0.090692	-0.0236612	0.0802184	0.052531	0.00125011	0.0286087	AOR	HLA-B	ENSG00000234745.9	10
31	AOR_AC104820.2_ENSG00000234663.5	-0.0184576	0.397699	-0.0122087	0.0347141	0.020185	0.00816281	-0.0127446	0.0176948	-0.0199179	0.025061	0.0808211	0.166868	-0.0734652	-0.00892096	AOR	AC104820.2	ENSG00000234663.5	5
32	AOR_AIF1_ENSG00000204472.12	-0.327801	0.370859	-0.0853915	0.00655177	0.0281221	-0.0257645	-0.122966	-0.0401098	-0.0010503	-0.0596207	0.0997322	0.0454533	0.00989945	-0.0178668	MP	AIF1	ENSG00000204472.12	5
33	AOR_APBB1IP_ENSG00000077420.15	-0.229562	0.326081	-0.035767	0.0517727	0.0313563	0.0266374	-0.0350222	-0.0035954	0.0913186	-0.0410435	0.0749711	0.0921216	-0.00509178	-0.0802688	MP	APBB1IP	ENSG00000077420.15	5
34	AOR_ARAP2_ENSG00000047365.11	-0.205833	0.266244	-0.00272266	0.0286632	-0.0234199	0.0381486	-0.0643497	-0.0109139	0.071557	0.0639021	0.0817394	0.180827	-0.0992043	-0.0365199	MP	ARAP2	ENSG00000047365.11	5
35	AOR_ARHGAP25_ENSG00000163219.11	-0.213756	0.410048	0.00840524	0.0810028	-0.0162359	0.0440343	-0.0570198	0.000115119	0.0616749	0.0074289	0.101954	0.129197	-0.024867	0.0172465	MP	ARHGAP25	ENSG00000163219.11	5
36	AOR_ARHGDIB_ENSG00000111348.8	-0.177566	0.244222	0.0128647	0.0771592	0.04752	0.0490849	-0.131609	-0.0220125	-0.0552823	-0.0672827	0.0369684	-0.0664919	0.0916085	-0.0308474	MP	ARHGDIB	ENSG00000111348.8	5
37	AOR_BIN2_ENSG00000110934.10	-0.193077	0.343036	-0.0064761	0.0795843	0.037047	0.0567376	0.00994252	-0.00199442	0.0399126	0.0665135	0.0937412	0.119604	-0.0170409	0.00220489	MP	BIN2	ENSG00000110934.10	5
38	AOR_C1orf162_ENSG00000143110.11	-0.122182	0.171679	-0.0388371	0.0141274	0.0722141	0.000324389	-0.0227752	0.0393448	-0.0204323	-0.00239943	0.0704419	0.0591706	0.0154457	-0.027706	MP	C1orf162	ENSG00000143110.11	5
39	AOR_C1QB_ENSG00000173369.15	0.0132196	0.339271	0.012405	0.0945944	0.0308854	0.0111256	-0.126152	-0.0171273	-0.0375029	-0.0583863	0.101758	0.0487578	0.0297588	-0.0405453	MP	C1QB	ENSG00000173369.15	5
40	AOR_C1QC_ENSG00000159189.11	-0.0642327	0.380292	-0.0334916	0.0564872	0.0174432	-0.0070414	-0.0899592	0.00625236	-0.00577103	-0.0387007	0.115019	0.0889865	-0.00208158	-0.00934168	MP	C1QC	ENSG00000159189.11	5
41	AOR_C3AR1_ENSG00000171860.4	-0.299664	0.304085	-0.0190824	0.0366195	0.00858762	0.0236269	-0.0352786	-0.048721	0.0209563	0.018855	0.105196	0.0911512	-0.00891664	-0.0212453	MP	C3AR1	ENSG00000171860.4	5
42	AOR_CCL5_ENSG00000271503.5	-0.159235	0.109669	0.0671598	0.083918	0.0379126	0.0886371	0.00684676	-0.0301577	0.0408835	0.0373983	0.127535	0.0604039	0.0147998	0.0545073	MP	CCL5	ENSG00000271503.5	5
43	AOR_CCR5_ENSG00000160791.13	-0.334908	0.253265	0.0387346	0.076464	0.0173692	0.0432629	-0.0746848	-0.0121652	0.032454	0.0438305	0.144115	0.161464	-0.0321851	-0.0468699	MP	CCR5	ENSG00000160791.13	5
44	AOR_CD2_ENSG00000116824.4	-0.387535	0.373524	0.0107819	0.0653795	0.0285822	0.0232261	-0.0330488	-0.0168239	0.0736969	0.091657	0.0943618	0.096632	-0.0537192	0.00297373	MP	CD2	ENSG00000116824.4	5
45	AOR_CD226_ENSG00000150637.8	0.171479	0.151206	-0.0229574	0.0193624	0.0119689	0.043975	0.0119352	-0.00803308	0.0813388	0.0543429	0.0867408	0.175432	-0.117592	0.0216437	MP	CD226	ENSG00000150637.8	5
46	AOR_CD247_ENSG00000198821.10	-0.263731	0.29098	-0.00412088	0.044573	0.0207805	0.0382301	-0.00940869	-0.0103426	0.086191	0.047226	0.0587659	0.109464	-0.0960271	0.00377302	MP	CD247	ENSG00000198821.10	5
47	AOR_CD3D_ENSG00000167286.9	-0.525761	0.354448	0.0392482	0.0841647	0.0181048	0.0507965	-0.0169798	-0.041019	0.0541238	0.0687967	0.0976864	0.0894743	-0.00710173	0.00181898	MP	CD3D	ENSG00000167286.9	5
48	AOR_CD3G_ENSG00000160654.9	-0.584684	0.425094	0.0644026	0.0454308	0.0212381	0.0615445	0.0102074	-0.0586191	0.106217	0.10526	0.111401	0.0797055	-0.00445254	-0.00618923	MP	CD3G	ENSG00000160654.9	5
49	AOR_CD48_ENSG00000117091.9	-0.534138	0.427478	0.0699064	0.110347	0.0433498	0.0563941	-0.0877839	-0.0412142	0.0417102	0.0194741	0.128117	0.124534	-0.0291869	-0.0185786	MP	CD48	ENSG00000117091.9	5
50	AOR_CD74_ENSG00000019582.14	-0.165433	0.329585	-0.0212593	0.0774944	-0.00707002	0.00635891	-0.0720677	0.0161363	-0.0231583	-0.0490141	0.111985	0.0057092	0.0575804	0.02404	MP	CD74	ENSG00000019582.14	5
51	AOR_CD96_ENSG00000153283.12	-0.184823	0.383337	0.00632743	0.0920406	0.00230647	0.00642346	-0.0919569	0.0264562	0.0225788	0.0172983	0.0635609	0.117015	-0.0767484	-0.0340793	MP	CD96	ENSG00000153283.12	5
52	AOR_CRTAM_ENSG00000109943.8	-0.57772	0.328134	-0.00253486	0.0391659	0.0042499	-0.00749462	-0.0783401	-0.108731	-0.0778111	0.0042819	0.153245	0.14739	-0.0518774	0.00291392	MP	CRTAM	ENSG00000109943.8	5
53	AOR_DEF6_ENSG00000023892.10	-0.275807	0.258932	0.0176015	0.0692254	0.0316613	0.0230352	-0.0611644	0.0253568	0.10041	-0.0180665	0.0198197	0.0440761	-0.0456108	-0.0725587	MP	DEF6	ENSG00000023892.10	5
54	AOR_DENND2D_ENSG00000162777.16	-0.328861	0.445176	0.071874	0.121887	-0.0044383	0.0833675	-0.0556967	0.00361583	0.0496026	0.0505633	0.130181	0.158553	-0.059232	-0.00951433	MP	DENND2D	ENSG00000162777.16	5
55	AOR_FCER1G_ENSG00000158869.10	-0.0890045	0.369731	-0.0303426	0.0404011	0.00413683	-0.00121989	-0.10515	-0.0729877	-0.0458496	-0.0353393	0.0935436	0.0381954	0.00242533	-0.0608845	MP	FCER1G	ENSG00000158869.10	5
56	AOR_FCGR2A_ENSG00000143226.13	-0.05677	0.254219	-0.0541897	0.028504	0.0489583	-0.000678514	-0.0315973	-0.0276498	0.012281	0.0128113	0.0723063	0.0490452	0.0275679	-0.0187852	MP	FCGR2A	ENSG00000143226.13	5
57	AOR_FPR3_ENSG00000187474.4	-0.0109074	0.279715	0.0179273	0.0800802	0.0187728	0.0356662	-0.0847427	-0.0433251	0.0596059	0.0422473	0.0987547	0.124178	-0.0232384	-0.0148619	MP	FPR3	ENSG00000187474.4	5
58	AOR_GBP5_ENSG00000154451.14	-0.309285	0.339522	0.0433295	0.0862361	0.0122333	0.000599261	-0.1122	-0.0100247	0.0332921	0.0386329	0.131868	0.12233	-0.0254902	0.0217713	MP	GBP5	ENSG00000154451.14	5
59	AOR_GPR171_ENSG00000174946.6	-0.280237	0.465238	-0.0179816	0.0383812	-0.00536047	-0.0246219	-0.0197032	-0.0135357	0.079249	0.0445638	0.0605484	0.0915502	-0.13665	0.00118951	MP	GPR171	ENSG00000174946.6	5
60	AOR_GPR174_ENSG00000147138.1	-0.494691	0.449841	0.0522009	0.0746767	0.0511152	0.0380614	-0.0195323	-0.0704143	0.115915	0.113709	0.119496	0.14665	-0.104493	0.0136101	MP	GPR174	ENSG00000147138.1	5
61	AOR_GVINP1_ENSG00000254838.5	-0.375733	0.387216	0.00616335	0.0356584	-0.0262997	0.010884	-0.0578057	-0.00230437	0.0463761	0.0310967	0.108547	0.179992	-0.101893	-0.021839	MP	GVINP1	ENSG00000254838.5	5
62	AOR_GZMA_ENSG00000145649.7	-0.430958	0.288922	0.00296371	0.0740663	0.00320304	-0.0133483	-0.0601996	-0.0478619	0.0350617	0.0317169	0.0664424	0.103001	-0.0307998	-0.0282573	MP	GZMA	ENSG00000145649.7	5
63	AOR_GZMK_ENSG00000113088.5	-0.606771	0.327206	0.0205197	0.110924	0.0187985	0.02035	-0.0259189	-0.0415938	0.0102336	0.0109796	0.0697904	0.0476275	-0.0351163	-0.00708255	MP	GZMK	ENSG00000113088.5	5
64	AOR_HLA-DMA_ENSG00000204257.14	-0.106181	0.351963	0.00733988	0.114648	0.00744168	0.0161156	-0.108524	0.00221095	0.0120866	-0.0586861	0.11448	0.0595488	0.0431982	-0.015718	MP	HLA-DMA	ENSG00000204257.14	5
65	AOR_HLA-DMB_ENSG00000242574.8	-0.0921202	0.286498	0.0211556	0.0937933	0.0139827	0.0343091	-0.115776	-0.0111356	0.0137991	-0.0142165	0.11494	0.119441	-0.0324474	-0.0242526	MP	HLA-DMB	ENSG00000242574.8	5
66	AOR_HLA-DPB1_ENSG00000223865.10	-0.147221	0.252533	-0.0148435	0.0932375	-0.0189007	0.01385	-0.116687	-0.0595876	0.0245786	-0.0178099	0.104705	0.084731	-0.019542	-0.0235555	MP	HLA-DPB1	ENSG00000223865.10	5
67	AOR_HLA-DRA_ENSG00000204287.13	-0.132793	0.233398	0.00594094	0.0921627	0.00294816	0.0114191	-0.0992023	-0.0437223	0.0285589	-0.0288467	0.11196	0.0604403	-0.00526828	-0.0163742	MP	HLA-DRA	ENSG00000204287.13	5
68	AOR_HLA-DRB1_ENSG00000196126.10	-0.132893	0.111263	-0.0476111	0.00508951	0.0231734	-0.012648	-0.0903569	-0.0309761	0.00317887	0.0170799	0.107282	0.0835196	0.0254564	-0.0050316	MP	HLA-DRB1	ENSG00000196126.10	5
69	AOR_IL7R_ENSG00000168685.14	-0.340119	0.376559	0.0136116	0.0541222	0.00361761	0.0331799	0.0155774	0.0175881	0.0856624	0.099971	0.0899756	0.132738	-0.0451073	0.0251626	MP	IL7R	ENSG00000168685.14	5
70	AOR_ITGAL_ENSG00000005844.17	-0.109773	0.389038	0.0370147	0.103004	0.0227031	0.0179124	-0.0716641	0.0107105	0.0863847	0.0595086	0.105532	0.116627	0.00871336	-0.0166242	MP	ITGAL	ENSG00000005844.17	5
71	AOR_ITK_ENSG00000113263.12	-0.165647	0.265166	0.0223242	0.0869778	-0.00509738	0.0365662	-0.0030811	-0.00827666	0.0645456	0.11599	0.111872	0.140798	-0.0287599	0.0336228	MP	ITK	ENSG00000113263.12	5
72	AOR_LAIR1_ENSG00000167613.15	-0.110942	0.311925	0.0236258	0.0698677	0.0327939	0.027761	-0.10557	0.00322605	-0.0232325	-0.0206758	0.140816	0.105827	0.00440398	-0.00388718	MP	LAIR1	ENSG00000167613.15	5
73	AOR_LAPTM5_ENSG00000162511.7	-0.251805	0.42556	0.00135419	0.0458611	0.0343917	0.0674022	-0.0897817	0.0252517	-0.0119519	-0.0247497	0.11875	0.110105	-0.00186233	-0.0110608	MP	LAPTM5	ENSG00000162511.7	5
74	AOR_LAX1_ENSG00000122188.12	-0.968781	0.426052	0.00857572	0.0488805	0.0395029	0.0170769	-0.0711821	-0.0156343	-0.00633234	0.0485295	0.0436111	0.0781748	-0.0594689	-0.0332913	MP	LAX1	ENSG00000122188.12	5
75	AOR_LCK_ENSG00000182866.16	-0.611495	0.312852	0.00213407	0.0190467	0.025114	0.014052	0.00891339	-0.0344584	0.0696132	0.064919	0.0992274	0.0700228	0.00450281	-0.00757246	MP	LCK	ENSG00000182866.16	5
76	AOR_LINC00426_ENSG00000238121.5	-0.243285	0.460355	0.0585504	0.0536808	-0.00453678	0.052835	-0.0292909	0.018347	0.0915064	0.0726003	0.0747789	0.117999	-0.0842164	-0.0236964	MP	LINC00426	ENSG00000238121.5	5
77	AOR_MPEG1_ENSG00000197629.5	-0.0829589	0.467957	-0.0245226	0.0952036	0.0342274	-0.00434966	-0.0716962	-0.00874007	0.027749	-0.0221807	0.0924419	0.0768278	-0.00535194	-0.00943444	MP	MPEG1	ENSG00000197629.5	5
78	AOR_MS4A7_ENSG00000166927.12	0.0866848	0.467095	-0.00201865	0.0668436	0.0297495	0.0170656	-0.0851512	-0.01303	-0.0130089	-0.00331033	0.0960098	0.139753	-0.0743234	-0.0226249	MP	MS4A7	ENSG00000166927.12	5
79	AOR_NABP1_ENSG00000173559.12	0.254388	0.178316	0.0102325	0.0477234	-0.00624487	0.0332197	-0.0533621	0.0588403	0.0513977	0.0673692	0.0531849	0.193338	-0.0139832	-0.0162399	MP	NABP1	ENSG00000173559.12	5
80	AOR_NLRC3_ENSG00000167984.16	-0.0374589	0.260838	0.0494013	0.126311	0.00828084	0.0473046	-0.0482541	-0.0106262	0.0908926	0.0568796	0.112931	0.112577	-0.00736835	-0.0235038	EC	NLRC3	ENSG00000167984.16	5
81	AOR_NPC2_ENSG00000119655.8	-0.245582	0.237885	0.0111415	0.0545231	0.022725	0.0189356	-0.129862	5.15774e-05	0.00316067	-0.0667816	0.11195	0.0420745	0.050182	-0.0073091	MP	NPC2	ENSG00000119655.8	5
82	AOR_P2RY10_ENSG00000078589.12	-0.809038	0.289791	0.0257985	0.0230238	0.0651625	0.0363525	-0.059011	0.0103716	0.0435023	0.049118	0.102324	0.13129	-0.0501818	-0.0223927	MP	P2RY10	ENSG00000078589.12	5
83	AOR_PARD3_ENSG00000148498.15	-0.0503551	-0.0704123	-0.0243796	-0.0376398	0.00440144	-0.0516168	0.067432	-0.117032	0.018719	0.00538986	-0.0636191	-0.0415665	0.00328617	-0.0408844	SMC	PARD3	ENSG00000148498.15	5
84	AOR_PARP15_ENSG00000173200.12	-0.171588	0.436125	0.0484905	0.104053	0.032119	0.0188317	-0.0713791	-0.0179798	0.0354719	0.0240876	0.0398975	0.15027	-0.125774	-0.0614282	MP	PARP15	ENSG00000173200.12	5
85	AOR_PDE7A_ENSG00000205268.10	0.0216274	0.14424	0.011476	0.00698947	0.0265318	0.0405513	0.00655045	0.0507714	0.0823969	0.0599311	0.0904393	0.225535	-0.129187	0.0130173	MP	PDE7A	ENSG00000205268.10	5
86	AOR_PPT1_ENSG00000131238.16	-0.282286	0.0879948	0.0240503	0.0668429	0.0204897	0.0356129	-0.0670678	0.0985821	0.0113234	-0.0144677	0.132265	0.09987	0.0138636	0.0501003	MP	PPT1	ENSG00000131238.16	5
87	AOR_PRKCQ_ENSG00000065675.14	0.578361	0.162734	0.0110398	0.0661776	0.00451283	-0.00887887	-0.0403616	0.012188	0.0829071	0.040555	0.108378	0.12021	0.0245649	-0.0211776	EC	PRKCQ	ENSG00000065675.14	5
88	AOR_PYHIN1_ENSG00000163564.14	-0.184141	0.302047	-0.00331047	0.0705443	0.00286822	0.0208505	-0.0417765	-0.0311623	0.0876368	0.0367084	0.0879855	0.132611	-0.0690722	-0.00901659	MP	PYHIN1	ENSG00000163564.14	5
89	AOR_RASGRP1_ENSG00000172575.11	0.112467	0.18641	0.0301157	0.0275351	-0.0240502	0.0383759	-0.00914599	0.00622515	0.0592046	0.0929105	0.136842	0.14456	-0.0813653	0.0177144	MP	RASGRP1	ENSG00000172575.11	5
90	AOR_RGS10_ENSG00000148908.14	-0.228051	0.155013	-0.066754	0.0392712	-0.0080444	0.00220874	-0.0978479	-0.103718	0.0272777	-0.0196364	0.0819869	0.0301101	0.0132492	-0.0115753	MP	RGS10	ENSG00000148908.14	5
91	AOR_RHOH_ENSG00000168421.12	-0.37383	0.299682	0.013878	0.0350019	0.00904317	0.0487594	0.0127831	-0.0295015	0.0823699	0.0554818	0.0634367	0.128143	-0.0574121	-0.00194166	MP	RHOH	ENSG00000168421.12	5
92	AOR_RNASE6_ENSG00000169413.2	-0.226807	0.377875	0.0268574	0.0971566	-3.06528e-05	0.0133914	-0.0515902	-0.068941	-0.0160658	-0.0605568	0.0175866	0.00658245	-0.00648941	-0.052244	MP	RNASE6	ENSG00000169413.2	5
93	AOR_RNF130_ENSG00000113269.13	-0.245127	0.103035	-0.0284241	0.0360301	0.0276684	0.00264197	-0.0449282	0.0528068	-0.078858	-0.00371294	0.108628	0.0317974	0.0497818	0.0701433	MP	RNF130	ENSG00000113269.13	5
94	AOR_RP11-284N8.3_ENSG00000259834.1	-0.787578	0.35206	0.0464825	0.0780069	0.00861831	0.02607	-0.0598198	-0.0370038	0.0587412	0.0443545	0.0905292	0.14302	-0.068077	-0.0182705	AOR	RP11-284N8.3	ENSG00000259834.1	5
95	AOR_SELPLG_ENSG00000110876.9	-0.284952	0.434162	-0.00421348	0.082921	0.0021619	0.0409061	0.0074028	0.0135215	0.00131938	0.0120985	0.0604257	0.00787258	0.0229418	-0.0143796	MP	SELPLG	ENSG00000110876.9	5
96	AOR_SH2D1A_ENSG00000183918.15	-0.533006	0.415793	0.0198311	0.0512655	0.0274513	0.0560004	-0.0876314	-0.0389385	0.0490359	0.0423276	0.0811099	0.166793	-0.0745543	-0.055041	MP	SH2D1A	ENSG00000183918.15	5
97	AOR_SLAMF1_ENSG00000117090.14	-0.571546	0.456516	0.0178609	0.00995858	0.00824598	0.0670458	-0.0508489	0.00715434	0.0618221	0.0765924	0.114525	0.115249	0.00299369	0.0186929	MP	SLAMF1	ENSG00000117090.14	5
98	AOR_SLAMF6_ENSG00000162739.13	-0.499171	0.425623	0.000411975	0.0170858	0.0160568	0.0162975	-0.0721723	-0.0262911	0.0509765	-0.0168403	0.0572311	0.0939182	-0.0508371	-0.0607262	MP	SLAMF6	ENSG00000162739.13	5
99	AOR_SLAMF7_ENSG00000026751.16	-0.755319	0.445855	0.0811912	0.108831	0.00888103	0.0648334	-0.0830393	0.0161959	0.0609422	0.057119	0.139169	0.141282	-0.0538075	0.0245739	MP	SLAMF7	ENSG00000026751.16	5
100	AOR_SLFN12L_ENSG00000205045.8	-0.021703	0.316741	0.0417269	0.0465098	0.0106669	0.0363956	-0.0157595	0.0429311	0.081841	0.103981	0.0819351	0.156724	-0.0670465	-0.0355766	MP	SLFN12L	ENSG00000205045.8	5
101	AOR_SP140_ENSG00000079263.18	-0.525589	0.324052	0.0141803	0.0206131	-0.0422746	0.0340076	-0.0186002	-0.052459	0.0833739	0.0807348	0.100458	0.17586	-0.0584333	-0.00858589	MP	SP140	ENSG00000079263.18	5
102	AOR_SPN_ENSG00000197471.11	-0.197206	0.319117	0.062478	0.108311	0.0196524	0.101859	0.0589125	8.00909e-05	0.0774349	0.0313174	0.15756	0.124565	0.0571472	0.0266367	MP	SPN	ENSG00000197471.11	5
103	AOR_SPOCK2_ENSG00000107742.12	-0.83727	0.3274	0.0276944	0.0907849	0.0183886	0.0493658	0.00931499	-0.00330148	0.0708798	0.0417768	-0.00375073	-0.00469382	-0.00896151	0.00056409	EC	SPOCK2	ENSG00000107742.12	5
104	AOR_THEMIS_ENSG00000172673.10	-0.153191	0.45255	0.0575406	0.0853113	0.0174178	0.0294328	-0.0106829	-0.0066601	0.0509144	0.0622015	0.113492	0.136701	-0.0723178	-0.00215141	MP	THEMIS	ENSG00000172673.10	5
105	AOR_TLR7_ENSG00000196664.4	-0.155203	0.363518	0.0259683	0.0421897	0.012396	0.0305702	-0.0734065	-0.0304324	-0.0262421	-0.0174624	0.0989395	0.110718	-0.0959433	-0.0240659	MP	TLR7	ENSG00000196664.4	5
106	AOR_TMEM156_ENSG00000121895.7	-0.894752	0.381286	0.00416891	0.0361414	0.0332473	0.00689489	-0.0793571	-0.00856796	-0.0165155	0.0196693	0.093516	0.133583	-0.0063648	-0.0221286	MP	TMEM156	ENSG00000121895.7	5
107	AOR_TOMM20P2_ENSG00000255987.1	-0.00499868	0.343891	0.0857219	0.0906513	-0.0272496	0.0816279	-0.0666635	-0.0110563	0.0289471	0.0561566	0.0929676	0.141505	-0.0474327	-0.015981	AOR	TOMM20P2	ENSG00000255987.1	5
108	AOR_TRAC_ENSG00000277734.5	-0.563835	0.374244	-0.0110429	0.0547217	0.012027	-0.0287844	-0.0427491	-0.0499065	-0.00215514	0.0305724	0.132181	0.0653516	0.0345842	0.0229209	SMC	TRAC	ENSG00000277734.5	5
109	AOR_TRBC2_ENSG00000211772.9	-0.587218	0.398292	0.00900415	0.0899027	0.0160238	0.00416308	-0.0586823	0.0127603	0.0161955	0.025406	0.0853031	0.0754887	-0.00650466	0.0164871	MP	TRBC2	ENSG00000211772.9	5
110	AOR_TRGC2_ENSG00000227191.7	-0.157643	0.268263	0.029362	0.0619206	-0.000374187	0.0355809	-0.0143793	-0.0348826	0.0347375	-0.00774209	0.104317	0.10547	-0.00657234	0.000199587	MP	TRGC2	ENSG00000227191.7	5
111	AOR_TYROBP_ENSG00000011600.11	-0.12186	0.368506	-0.0386331	0.0518443	-0.00757976	0.000516797	-0.052585	-0.00190691	-0.0510611	-0.0571294	0.102611	0.00865769	0.0599163	-0.0161874	MP	TYROBP	ENSG00000011600.11	5
112	AOR_ZAP70_ENSG00000115085.13	-0.418238	0.222311	0.00217435	0.0375271	-0.00054647	0.00702504	0.063402	0.067528	0.0840172	0.0628005	0.0757071	0.0702287	0.0200567	0.0194785	MP	ZAP70	ENSG00000115085.13	5
113	AOR_C1QA_ENSG00000173372.16	-0.15726	0.137668	-0.0312945	0.0529805	0.00741748	-0.0125899	-0.0912741	-0.0238071	-0.0033677	-0.0409564	0.0715451	0.0360583	0.0280145	-0.0434376	MP	C1QA	ENSG00000173372.16	5
114	AOR_CD14_ENSG00000170458.13	-0.097812	0.209191	-0.0505023	0.0495304	0.0488225	-0.0308308	-0.068119	-0.00875489	-0.0314652	-0.0635621	0.0912817	0.0499093	0.0199201	-0.0270834	MP	CD14	ENSG00000170458.13	5
115	AOR_CD163_ENSG00000177575.12	-0.252458	0.457363	-0.0549698	0.0207771	0.0401564	-0.020652	-0.0855305	0.00220869	-0.0107784	-0.0217784	0.0947895	0.0994094	-0.0431812	-0.0402251	MP	CD163	ENSG00000177575.12	5
116	AOR_CD53_ENSG00000143119.12	-0.325131	0.297686	-0.0198516	0.0592376	0.0262875	-0.000295359	-0.0907326	-0.0308675	0.0119072	0.0102664	0.110386	0.111614	-0.00278557	-0.0467434	MP	CD53	ENSG00000143119.12	5
117	AOR_CD86_ENSG00000114013.15	-0.074744	0.312855	-0.0529253	0.0132443	0.0357552	-0.0203745	-0.12305	-0.0450273	0.0197681	-0.00605516	0.0699839	0.131027	-0.0560517	-0.0483044	MP	CD86	ENSG00000114013.15	5
118	AOR_CR1_ENSG00000203710.10	-0.0432377	0.529782	-0.0391976	0.0214259	0.0448533	0.00823231	-0.0297594	0.0362789	0.0107172	0.0241908	0.098949	0.152512	-0.0215712	-0.0311065	MP	CR1	ENSG00000203710.10	5
119	AOR_CTSC_ENSG00000109861.15	-0.395581	0.304947	-0.0175143	0.0343859	0.0108611	-0.00337293	-0.145451	0.00329782	0.0207963	-0.059205	0.0902904	0.0826237	-0.027093	-0.044498	MP	CTSC	ENSG00000109861.15	5
120	AOR_CYBB_ENSG00000165168.7	-0.385889	0.252917	-0.0586351	-0.00876034	0.0467991	-0.0142207	-0.108673	-0.0665906	-0.00533491	-0.00296428	0.0902912	0.127112	-0.0530332	-0.0571157	MP	CYBB	ENSG00000165168.7	5
121	AOR_DAB2_ENSG00000153071.14	-0.182591	0.205961	-0.076181	0.0242731	-0.0130769	-0.0204544	-0.11222	0.043939	-0.0143478	-0.0327589	0.0723511	0.108846	-0.0625307	-0.0533585	MP	DAB2	ENSG00000153071.14	5
122	AOR_GMFG_ENSG00000130755.12	-0.513333	0.311873	-0.0764306	0.0514863	0.00315241	-0.0275234	-0.057143	-0.0901034	0.049874	-0.0227067	0.0889858	0.0521556	0.0120342	-0.0426592	MP	GMFG	ENSG00000130755.12	5
123	AOR_HCK_ENSG00000101336.12	-0.0690822	0.375519	0.0144758	0.0671186	0.0665313	0.0721891	-0.0574515	-0.0287443	0.0237476	-0.00498784	0.0772154	0.0557317	0.0356157	-0.0155192	MP	HCK	ENSG00000101336.12	5
124	AOR_MARCH1_ENSG00000145416.13	-0.213548	0.301808	0.0147919	0.0153699	0.0239607	0.018236	-0.129466	-0.0306515	-0.00846921	-0.00830345	0.0872655	0.15377	-0.0940498	-0.0581497	AOR	2025-03-01	ENSG00000145416.13	5
125	AOR_MS4A4A_ENSG00000110079.16	-0.230166	0.473669	-0.0455564	0.0443535	0.044704	-0.0294484	-0.0974687	-0.0473389	-0.00286059	-0.0218537	0.0698315	0.0907682	-0.0563975	-0.0514437	MP	MS4A4A	ENSG00000110079.16	5
126	AOR_MS4A6A_ENSG00000110077.14	-0.209743	0.405468	-0.0333349	0.045233	0.0173817	-0.0133205	-0.107324	-0.0783836	0.0110506	-0.00414081	0.10892	0.123343	-0.05783	-0.0493431	MP	MS4A6A	ENSG00000110077.14	5
127	AOR_OAS1_ENSG00000089127.12	-0.347145	0.136412	0.0718946	0.094293	-0.0405869	0.0954015	-0.0916054	-0.0165094	0.0288797	0.00794713	0.0679983	0.0247868	0.0163379	-0.047924	MP	OAS1	ENSG00000089127.12	5
128	AOR_PLEK_ENSG00000115956.9	-0.438233	0.359586	-0.0303143	0.0598325	0.0303529	0.0263108	-0.061547	-0.0157887	0.0341187	0.0279012	0.100807	0.139026	-0.0255976	-0.0587184	MP	PLEK	ENSG00000115956.9	5
129	AOR_PLIN2_ENSG00000147872.9	-0.157816	0.327583	-0.0271372	0.0499793	-0.0305761	0.00928427	0.0495208	0.0179424	0.0769238	0.0193954	0.074378	0.0475838	0.0210732	0.0425214	MP	PLIN2	ENSG00000147872.9	5
130	AOR_RBM47_ENSG00000163694.14	0.20824	0.392593	-0.0227857	0.050175	0.0179813	0.0338633	-0.0767282	0.00686632	0.0333859	0.0160799	0.0843096	0.16568	-0.0666878	-0.0517279	MP	RBM47	ENSG00000163694.14	5
131	AOR_TMEM176B_ENSG00000106565.17	0.108634	0.25061	-0.0583805	0.0432749	0.012468	-0.0236577	-0.039785	-0.0282394	0.0418125	-0.0180366	0.0598276	0.0287751	0.00717524	-0.0428866	MP	TMEM176B	ENSG00000106565.17	5
132	AOR_TNFSF13B_ENSG00000102524.11	-0.550275	0.18727	0.00262277	0.00780271	0.00864499	0.039821	-0.0529386	0.0232242	0.0617439	-0.0284384	0.0844119	0.0959891	-0.0816147	-0.0250597	MP	TNFSF13B	ENSG00000102524.11	5
133	AOR_VAMP8_ENSG00000118640.10	-0.411881	0.391635	-0.0559943	0.0479347	0.0260135	-0.00469238	-0.105703	-0.0392721	0.0157336	0.00107917	0.126765	0.107085	-0.00800991	-0.012009	MP	VAMP8	ENSG00000118640.10	5
134	AOR_VSIG4_ENSG00000155659.14	-0.366881	0.338396	-0.100281	-0.00776041	0.0244292	-0.0587195	-0.0837081	-0.00954216	-0.083422	-0.0454227	0.0737196	0.0420317	0.0130804	-0.0543616	MP	VSIG4	ENSG00000155659.14	5
135	AOR_C1R_ENSG00000159403.15	-0.334402	0.2363	-0.0665849	-0.019352	-0.0162219	0.0103607	-0.0185669	0.0825747	0.0135045	0.0140891	0.131025	0.114755	0.016191	0.0167704	SMC	C1R	ENSG00000159403.15	5
136	AOR_CSF1R_ENSG00000182578.13	-0.278693	0.341915	-0.0700793	0.0267342	0.0284395	-0.0110749	-0.0927209	0.0330747	-0.0238386	-0.0820746	0.0630029	0.0442243	-0.00294048	-0.0368729	MP	CSF1R	ENSG00000182578.13	5
137	AOR_F13A1_ENSG00000124491.15	-0.569973	0.285496	-0.119715	-0.0505823	0.0593488	-0.0863144	-0.0407739	-0.0174392	-0.0574878	-0.0752441	0.0457626	0.0195086	-0.011319	-0.0321266	MP	F13A1	ENSG00000124491.15	5
138	AOR_FAM20A_ENSG00000108950.11	0.416585	0.342105	-0.0164993	0.0748572	0.0188853	0.0173711	-0.0524281	0.0247578	0.0379184	0.00939173	0.0325625	0.0954037	-0.0646122	-0.00281439	MP	FAM20A	ENSG00000108950.11	5
139	AOR_FOLR2_ENSG00000165457.13	-0.366179	0.245956	-0.0194784	0.064436	0.0330882	0.0437315	-0.0618287	0.0609489	-0.0202095	-0.104703	0.083483	0.0225853	-0.0275076	-0.0410938	MP	FOLR2	ENSG00000165457.13	5
140	AOR_IL2RA_ENSG00000134460.15	-0.0408849	0.622172	-0.0129863	0.101064	0.0186633	0.019665	-0.0397026	-0.0234745	-0.0838405	-0.0117231	0.0470708	0.0464923	-0.0580849	-0.0203312	MP	IL2RA	ENSG00000134460.15	5
141	AOR_LILRB5_ENSG00000105609.16	-0.123551	0.478719	-0.0542615	0.0953403	0.0443227	-0.0334218	0.0539787	-0.00278826	0.0302182	-0.00486729	-0.0132025	0.00896736	-0.00326383	-0.0199858	MP	LILRB5	ENSG00000105609.16	5
142	AOR_LUM_ENSG00000139329.4	-1.00565	0.521256	-0.142569	-0.0661515	-0.0278629	-0.0634433	0.0454139	-0.0276751	0.0481186	0.0539121	0.0963988	0.0705771	-0.0304112	0.0492878	SMC	LUM	ENSG00000139329.4	5
143	AOR_MTSS1_ENSG00000170873.18	-0.0325505	0.315952	-0.0497173	0.0492613	-0.00713141	0.0194216	-0.00390098	0.0203757	-0.00524451	-0.0738519	0.0442035	0.0735463	-0.0569904	-0.0643687	MP	MTSS1	ENSG00000170873.18	5
144	AOR_MYO7A_ENSG00000137474.19	-0.0983542	0.189628	-0.0323678	0.00672856	0.0498051	0.028234	0.0222044	0.0613986	0.0294496	-0.0489594	0.062054	0.0449969	-0.0101	-0.00524453	MP	MYO7A	ENSG00000137474.19	5
145	AOR_SIGLEC1_ENSG00000088827.12	0.0278295	0.307706	0.0376186	0.130001	0.0209949	0.075866	-0.0560975	0.060011	0.034245	-0.0481207	0.0919224	0.0549397	0.00883531	-0.0220635	MP	SIGLEC1	ENSG00000088827.12	5
146	AOR_STAB1_ENSG00000010327.10	-0.0900871	0.28766	-0.0546204	0.055862	0.0718214	-0.0349544	-0.0126572	0.0702435	0.000271855	-0.0739525	0.00976633	0.0179766	0.00136996	-0.0390512	MP	STAB1	ENSG00000010327.10	5
147	AOR_TMEM176A_ENSG00000002933.7	0.0172898	0.272719	-0.0607534	-0.0140125	-0.00871809	-0.00548912	-0.0514893	-0.00676484	0.00718071	-0.0567159	0.0449698	0.0159985	0.0184654	-0.0547883	MP	TMEM176A	ENSG00000002933.7	5
148	AOR_ABCG1_ENSG00000160179.18	0.249265	0.396041	0.0505467	0.0906938	0.0311621	0.0780189	-0.0466013	0.0101296	0.0622988	0.00230393	0.1718	0.171057	-0.0152524	-0.0179893	MP	ABCG1	ENSG00000160179.18	5
149	AOR_CCDC170_ENSG00000120262.9	-0.328259	0.258157	-0.096246	-0.00046261	0.0144173	-0.0570272	-0.0910857	-0.0275651	0.0274301	0.00693082	0.0161635	0.0511297	-0.0782297	-0.0846017	MP	CCDC170	ENSG00000120262.9	5
150	AOR_CD200R1_ENSG00000163606.10	-0.644146	0.287655	-0.0613912	-0.00535362	0.0381706	-0.0486299	-0.0827695	-0.0119374	-0.0168602	-0.0380552	0.0980436	0.0775079	-0.0681479	-0.0305809	MP	CD200R1	ENSG00000163606.10	5
151	AOR_FAM105A_ENSG00000145569.5	-0.36899	0.203112	-0.0934931	-0.0134414	0.0583351	-0.0156656	-0.0220198	-0.0432369	0.051649	-0.00243146	0.0746844	0.0897169	-0.0432939	-0.00796154	AOR	FAM105A	ENSG00000145569.5	5
152	AOR_GNG2_ENSG00000186469.8	-0.687517	0.384601	-0.113594	-0.0483406	0.00839691	-0.0351607	-0.0107165	-0.0140781	-0.0264357	0.0224939	0.0500158	0.0526943	-0.0237739	-0.0570913	MP	GNG2	ENSG00000186469.8	5
153	AOR_GPR34_ENSG00000171659.13	-0.430707	0.292299	-0.0827466	0.00574706	0.00423263	-0.0118186	-0.0932492	-0.0158223	-0.0496694	-0.0450751	0.0663697	0.0894713	-0.114228	-0.0634381	MP	GPR34	ENSG00000171659.13	5
154	AOR_MRC1_ENSG00000260314.2	-0.367544	0.159479	-0.120997	-0.0154123	0.0302737	-0.0706393	-0.0481967	-0.0354536	0.00678444	-0.043361	0.0535256	0.0614337	-0.0538585	-0.0314752	MP	MRC1	ENSG00000260314.2	5
155	AOR_NRP1_ENSG00000099250.17	-0.358835	0.0756288	-0.0765053	0.0107875	0.0515082	-0.0337765	-0.0874284	0.0195917	-0.00826364	-0.071439	0.0188785	0.0729089	0.000563911	-0.0900291	EC	NRP1	ENSG00000099250.17	5
156	AOR_SEPP1_ENSG00000250722.5	-0.296681	0.532222	-0.0539719	0.0657242	0.0168194	-0.0145555	-0.098032	-0.0152278	-0.023892	-0.0736237	0.103388	0.0927525	-0.0891991	-0.0222492	AOR	SEPP1	ENSG00000250722.5	5
157	AOR_TLR5_ENSG00000187554.11	-0.294369	0.0734016	-0.0839507	0.015027	0.00202285	-0.0275147	-0.044158	0.0317383	0.066272	-0.0457618	0.0721533	0.087989	-0.0871618	0.004504	MP	TLR5	ENSG00000187554.11	5
158	AOR_TNFRSF11A_ENSG00000141655.15	-0.693701	0.0966793	-0.07853	-0.0834804	0.00404511	-0.041589	-0.032898	0.0994006	-0.0154991	-0.0251132	0.0178442	-0.0144179	-0.0150815	-0.0441347	MP	TNFRSF11A	ENSG00000141655.15	5
159	AOR_BTK_ENSG00000010671.15	-0.366504	0.361522	-0.0522127	-0.00502211	0.00232336	-0.0313719	-0.097667	-0.0379464	0.00370765	0.0155865	0.0686005	0.102401	-0.0522282	-0.0363581	MP	BTK	ENSG00000010671.15	5
160	AOR_CPVL_ENSG00000106066.13	-0.152152	0.404531	0.00678051	0.0864451	0.0614647	-0.00794167	-0.114755	-0.0517064	0.0540593	-0.0199957	0.110361	0.149722	-0.0392638	-0.0445671	MP	CPVL	ENSG00000106066.13	5
161	AOR_CTSS_ENSG00000163131.10	-0.144272	0.407385	-0.00950785	0.0864257	0.0136969	0.0133721	-0.111676	-0.0513554	0.0261931	0.00241044	0.103793	0.125805	-0.0437896	-0.0141847	MP	CTSS	ENSG00000163131.10	5
162	AOR_GPR65_ENSG00000140030.5	-0.310474	0.366817	0.00296587	0.0336145	0.0486068	0.0438279	-0.146595	-0.0248835	-0.00987257	-0.000811518	0.117554	0.168329	-0.110371	0.000651751	MP	GPR65	ENSG00000140030.5	5
163	AOR_NCF2_ENSG00000116701.14	-0.239194	0.255737	-0.0398827	0.0523435	0.0292192	0.0429762	0.00070807	-0.0261798	0.0995445	0.0508291	0.0905686	0.111214	0.0322047	-0.0111161	MP	NCF2	ENSG00000116701.14	5
164	AOR_PTAFR_ENSG00000169403.11	-0.207788	0.296425	-0.0113299	0.0748035	0.0154906	0.0371146	-0.0291583	0.0076202	0.0256927	-0.00238432	0.135938	0.120763	0.0478686	-0.0257743	MP	PTAFR	ENSG00000169403.11	5
165	AOR_PTPRC_ENSG00000081237.18	-0.337239	0.379504	-0.012591	0.0390679	0.0394223	0.0233251	-0.0514201	-0.0324035	0.0526534	0.0570216	0.109405	0.174829	-0.0640634	-0.0214517	MP	PTPRC	ENSG00000081237.18	5
166	AOR_RP11-1143G9.4_ENSG00000257764.2	NA	0.209968	0.0377235	0.0890602	0.0575037	0.0111766	-0.0857839	-0.00858751	0.043094	0.0371027	0.0894433	0.161563	-0.053223	0.0060453	AOR	RP11-1143G9.4	ENSG00000257764.2	5
167	AOR_SERPINA1_ENSG00000197249.12	2.29632	-0.0186479	-0.00696753	0.0391049	0.0363117	0.0339361	-0.034027	-0.0103519	-0.00400584	0.0198205	0.0738488	0.0499213	0.0310872	0.00341888	MP	SERPINA1	ENSG00000197249.12	5
168	AOR_SLA_ENSG00000155926.13	-0.167822	0.381276	-0.0439848	0.0073072	0.0216578	0.0150194	-0.0285981	0.0213342	0.0101194	0.0226927	0.0672143	0.101111	-0.0232551	0.000997133	MP	SLA	ENSG00000155926.13	5
169	AOR_TBXAS1_ENSG00000059377.15	-0.00799613	0.353292	0.00841465	0.0848809	0.0311902	0.0416509	-0.0755403	-0.0782115	0.0593984	0.00828462	0.111438	0.0999996	0.026257	-0.00529905	MP	TBXAS1	ENSG00000059377.15	5
170	AOR_TLR8_ENSG00000101916.11	-0.246709	0.422407	-0.0212598	0.0163355	0.0585662	0.0243386	-0.0945833	-0.0166362	0.00950063	0.0060645	0.122397	0.136998	-0.00868476	-0.0488846	MP	TLR8	ENSG00000101916.11	5
171	AOR_C2_ENSG00000166278.14	0.315398	0.151146	0.0397351	0.0894235	-0.0271771	0.0643029	-0.000289774	0.0474955	0.0451278	-0.00160365	0.0580649	0.0763581	-0.0292236	-0.0479499	MP	C2	ENSG00000166278.14	5
172	AOR_CD4_ENSG00000010610.9	-0.102597	0.353841	0.00288419	0.093604	0.00588035	0.0172093	-0.0913854	0.0271776	0.0507951	-0.027989	0.1191	0.0779282	-0.00779531	0.00260826	MP	CD4	ENSG00000010610.9	5
173	AOR_CD84_ENSG00000066294.14	0.0847343	0.49885	0.00615799	0.0579004	0.0192109	0.020533	-0.0994641	-0.00966075	0.0146828	0.0099262	0.123511	0.171367	-0.0947954	-0.0184064	MP	CD84	ENSG00000066294.14	5
174	AOR_DPEP2_ENSG00000167261.13	0.188157	0.33011	-0.0115526	0.0948818	-0.0190995	0.000508932	-0.026681	-0.0382803	0.108444	0.021369	0.0786613	0.0775022	0.0462914	0.00558317	MP	DPEP2	ENSG00000167261.13	5
175	AOR_IL10RA_ENSG00000110324.9	-0.105127	0.380212	-0.000618093	0.0782147	0.0310098	-0.0146944	-0.0706691	0.00645945	0.0348604	-0.0574377	0.119216	0.10685	0.0269352	-0.030642	MP	IL10RA	ENSG00000110324.9	5
176	AOR_LILRB4_ENSG00000186818.12	0.0127862	0.598593	-0.00519229	0.0784536	0.0093023	0.0235388	-0.0926006	-0.00618874	-0.0119122	-0.00723684	0.112179	0.109543	-0.0532031	-0.0126522	MP	LILRB4	ENSG00000186818.12	5
177	AOR_SCARB1_ENSG00000073060.15	0.344054	0.0871308	0.0423777	0.136198	-0.0173049	0.0714944	-0.000641659	0.0735994	0.0426318	-0.0121402	0.124808	0.0723145	0.0220184	0.0620485	MP	SCARB1	ENSG00000073060.15	5
178	AOR_SIGLEC7_ENSG00000168995.13	0.319816	0.529238	0.00318734	0.0224997	0.0072215	0.0139568	-0.0622814	0.00062142	0.0127026	0.00670717	0.0648814	0.0690949	-0.0167089	-0.000300408	MP	SIGLEC7	ENSG00000168995.13	5
179	AOR_SLC15A3_ENSG00000110446.9	-0.0848855	0.00236349	0.0906186	0.14448	0.0346908	0.087919	-0.0558579	0.0207906	0.0206844	-0.0352053	0.109045	0.0696631	0.0342713	-0.0103585	MP	SLC15A3	ENSG00000110446.9	5
180	AOR_TMEM86A_ENSG00000151117.8	0.0506993	0.19339	0.0190553	0.0661327	8.84612e-05	0.0596755	-0.0978927	-0.00832267	0.036086	0.00239272	0.0954564	0.0950702	-0.0247261	-0.018277	MP	TMEM86A	ENSG00000151117.8	5
181	AOR_TREM2_ENSG00000095970.16	-0.0631041	0.0241876	0.0372591	0.0503518	-0.0239696	0.0373005	-0.0571253	-0.000795462	0.00971106	0.00684895	0.113706	0.130721	-0.0446237	-0.0161702	MP	TREM2	ENSG00000095970.16	5
182	AOR_ATP6V1B2_ENSG00000147416.10	-0.0942054	0.122517	0.00571678	0.00851218	-0.00514981	0.0703851	-0.103296	-0.00225337	0.0184094	0.0130335	0.109427	0.124882	-0.0158407	-0.00811852	MP	ATP6V1B2	ENSG00000147416.10	5
183	AOR_CNDP2_ENSG00000133313.14	-0.113999	0.0965919	0.00520855	0.0817764	0.0147757	0.0558527	-0.0766775	-0.0104212	0.0869063	0.0205433	0.112868	0.0953456	0.0145831	-0.018493	MP	CNDP2	ENSG00000133313.14	5
184	AOR_CTSL_ENSG00000135047.14	-0.165617	0.168248	-0.0111686	0.0684836	-0.0280624	0.0137777	-0.0557778	0.00665463	0.0181679	-0.0197434	0.0665323	0.0674953	-0.00826273	0.0118486	MP	CTSL	ENSG00000135047.14	5
185	AOR_GPR137B_ENSG00000077585.13	-0.102827	0.112442	0.0116244	0.0953808	0.0391207	0.0482907	-0.078696	-0.00311647	-0.0745854	-0.0360866	0.064296	0.106038	-0.0118544	-0.0157821	MP	GPR137B	ENSG00000077585.13	5
186	AOR_MMP12_ENSG00000262406.2	-0.411285	0.625975	0.0416615	0.0212021	0.0295342	0.0739072	9.89424e-05	0.00352969	-0.00527671	0.104793	0.0199509	0.0789922	-0.0689706	0.0261492	MP	MMP12	ENSG00000262406.2	5
187	AOR_NCEH1_ENSG00000144959.9	0.0315597	0.0174804	0.0266623	0.0908684	0.00884243	0.0414245	-0.163906	-0.0557211	-0.0668705	-0.0490635	0.140258	0.180935	-0.0140935	-0.000387939	MP	NCEH1	ENSG00000144959.9	5
188	AOR_RASSF4_ENSG00000107551.20	-0.0109438	0.256582	0.0327513	0.101402	0.0479857	0.0841714	-0.0289929	0.0842929	0.000335516	0.00162366	0.0629339	0.091744	-0.0589692	0.0224268	MP	RASSF4	ENSG00000107551.20	5
189	AOR_SLC31A1_ENSG00000136868.10	-0.0934687	0.00391941	0.0458993	0.0125145	-0.00257191	0.0704897	-0.0997036	0.0192457	0.00858551	-0.0147148	0.0927108	0.091477	-0.0082712	-0.0172906	MP	SLC31A1	ENSG00000136868.10	5
190	AOR_ST14_ENSG00000149418.10	0.0220689	0.320117	-0.0100385	0.0247492	0.0212917	0.0103767	0.065257	0.0206105	0.124482	0.0539853	0.0815475	0.118503	-0.0520586	0.00971384	MP	ST14	ENSG00000149418.10	5
191	AOR_ADAM28_ENSG00000042980.12	-0.0898518	0.399766	-0.0160009	0.00821593	0.0209914	0.0197176	-0.130716	-0.0416676	0.0185639	0.00537031	0.0709653	0.138422	-0.0849758	-0.0430549	MP	ADAM28	ENSG00000042980.12	5
192	AOR_AOAH_ENSG00000136250.11	0.167552	0.474902	0.0487828	0.154787	0.0320642	0.0325236	-0.113724	-0.0545927	0.0126149	0.0439	0.102134	0.152111	-0.00799823	-0.0176446	MP	AOAH	ENSG00000136250.11	5
193	AOR_ARHGAP30_ENSG00000186517.13	-0.352484	0.348783	-0.0486739	0.0243546	0.027571	0.0352958	-0.0198344	0.0236956	0.0881732	0.011452	0.0850493	0.107214	-0.0141429	-0.0173372	MP	ARHGAP30	ENSG00000186517.13	5
194	AOR_CD180_ENSG00000134061.5	-0.500592	0.465663	0.0143301	0.0262846	0.0334234	0.0389168	-0.0850132	-0.0090381	0.0209656	0.0130443	0.159565	0.151225	-0.0346964	-0.00190019	MP	CD180	ENSG00000134061.5	5
195	AOR_CXorf21_ENSG00000120280.5	-0.434025	0.121191	0.00948205	0.0498032	0.0426357	-0.00541086	-0.0199218	-0.0306448	0.0671973	0.0585614	0.0530959	0.0648064	-0.0101269	-0.0228951	AOR	CXorf21	ENSG00000120280.5	5
196	AOR_DHRS9_ENSG00000073737.16	-0.0346119	0.158903	0.0173747	0.071223	-0.00795448	0.0169106	-0.0616117	-0.0641338	0.0384274	0.0249667	0.0826472	0.0916929	-0.0947132	-0.00452741	MP	DHRS9	ENSG00000073737.16	5
197	AOR_DOCK2_ENSG00000134516.15	-0.0875108	0.363425	-0.0131166	0.0624928	0.0336602	0.0187868	-0.0645265	-0.0268168	0.0450204	0.0347185	0.0942494	0.150145	-0.0436218	-0.0402428	MP	DOCK2	ENSG00000134516.15	5
198	AOR_DSC2_ENSG00000134755.14	-0.225453	0.331442	-0.0100633	0.0062348	0.0111369	0.0298962	-0.0662542	-0.0238485	0.00976048	-0.0139943	0.123037	0.111983	-0.0653181	0.00942021	MP	DSC2	ENSG00000134755.14	5
199	AOR_FGD2_ENSG00000146192.14	-0.173532	0.318955	0.0413842	0.114393	0.0369081	0.0136387	-0.149916	-0.0705816	0.0536203	0.00847012	0.132311	0.0739359	0.00984577	-0.0237561	MP	FGD2	ENSG00000146192.14	5
200	AOR_FYB_ENSG00000082074.15	-0.069007	0.445377	-0.00847436	0.0622806	0.032855	0.0396774	-0.0745682	-0.0114933	0.0513084	0.0355996	0.0968068	0.141033	-0.0444948	-0.0298498	AOR	FYB	ENSG00000082074.15	5
201	AOR_HAVCR2_ENSG00000135077.8	-0.0540628	0.320079	0.0180592	0.063744	0.0114661	0.0400767	-0.0810162	-5.80098e-06	0.0151629	-2.91987e-05	0.123913	0.157664	-0.0478341	-0.0233835	MP	HAVCR2	ENSG00000135077.8	5
202	AOR_HCLS1_ENSG00000180353.10	-0.237323	0.337733	-0.102281	-0.00782114	0.024223	-0.0154928	0.00209399	-0.00936195	0.0280272	0.0462827	0.0676757	0.104165	-0.0356472	0.0485983	MP	HCLS1	ENSG00000180353.10	5
203	AOR_IGSF6_ENSG00000140749.8	0.0587875	0.394127	0.0284136	0.113316	0.0159003	0.0484515	-0.0891108	-0.0494645	0.0318477	0.0280107	0.156913	0.156152	-0.0525161	0.00552681	MP	IGSF6	ENSG00000140749.8	5
204	AOR_IQGAP2_ENSG00000145703.15	0.0538238	0.481063	-0.000697548	0.0592439	0.0343486	0.025858	-0.0822276	-0.0140825	0.0521512	0.0055846	0.100661	0.168061	-0.081099	-0.0548471	MP	IQGAP2	ENSG00000145703.15	5
205	AOR_ITGA4_ENSG00000115232.13	-0.21009	0.334116	0.00532522	0.0286896	0.0289695	0.00738585	-0.0668734	-0.0459224	0.0656596	0.0634896	0.098082	0.169041	-0.0966147	-0.0341768	MP	ITGA4	ENSG00000115232.13	5
206	AOR_ITGB2_ENSG00000160255.16	-0.110006	0.21073	-0.00352322	0.0540807	0.0160938	0.0766801	-0.0487252	0.0783579	0.0241376	-0.00292278	0.116467	0.143719	-0.0360997	0.007787	MP	ITGB2	ENSG00000160255.16	5
207	AOR_LCP1_ENSG00000136167.13	-0.370138	0.326693	-0.040086	0.0230837	0.0520873	0.00175567	-0.0478848	8.60151e-07	0.0605679	0.0279941	0.101645	0.117569	-0.015907	-0.0247748	MP	LCP1	ENSG00000136167.13	5
208	AOR_LCP2_ENSG00000043462.11	0.137982	0.395359	0.0204145	0.0683576	0.00849785	0.0345463	-0.0414113	0.0120851	0.0331766	0.0482996	0.10539	0.131281	0.0110228	-0.0149824	MP	LCP2	ENSG00000043462.11	5
209	AOR_LY86_ENSG00000112799.8	-0.115766	0.279659	-0.00716259	0.0360987	-0.00503121	-0.00188673	-0.108537	-0.0479226	0.0206854	-0.0217552	0.135462	0.0546506	-0.0024703	0.0295562	MP	LY86	ENSG00000112799.8	5
210	AOR_MSR1_ENSG00000038945.14	0.060815	0.34634	-0.00695176	0.0240001	-0.0116522	0.0361446	-0.0665488	-0.00616137	0.0400664	0.0326932	0.102587	0.144808	-0.0612349	-0.0204278	MP	MSR1	ENSG00000038945.14	5
211	AOR_NCKAP1L_ENSG00000123338.12	-0.120957	0.355714	-0.0324545	0.0266974	0.030719	-0.00706384	-0.0901873	-0.0112189	0.0370712	0.00205691	0.0987219	0.122901	-0.0230685	-0.0491966	MP	NCKAP1L	ENSG00000123338.12	5
212	AOR_P2RX7_ENSG00000089041.16	0.106611	0.200884	0.0508005	0.0801236	-0.00961395	0.0671054	-0.0531763	0.0424964	0.0338006	0.00304774	0.107909	0.143034	-0.0489867	-0.00605632	MP	P2RX7	ENSG00000089041.16	5
213	AOR_PARVG_ENSG00000138964.16	-0.0860423	0.352357	0.0165532	0.0632097	-0.00249135	0.0590918	-0.0523945	-0.000666155	0.05459	0.00604376	0.0747463	0.135412	-0.0192738	-0.0532295	MP	PARVG	ENSG00000138964.16	5
214	AOR_PIK3AP1_ENSG00000155629.14	-0.0230338	0.358641	0.0116269	0.0759697	0.00649369	0.0487394	-0.0521082	-0.00498224	0.00638912	0.0233595	0.132756	0.141543	-0.0150785	-0.0205136	MP	PIK3AP1	ENSG00000155629.14	5
215	AOR_PIK3R5_ENSG00000141506.13	0.123733	0.374136	0.0120411	0.0873579	0.0176889	0.033058	-0.0627404	0.0755035	0.0447269	0.0017145	0.115284	0.160602	-0.00449371	-0.0251839	MP	PIK3R5	ENSG00000141506.13	5
216	AOR_PLXNC1_ENSG00000136040.8	-0.0644683	0.216479	0.0131553	0.0662457	0.0221445	0.0963528	0.0362366	0.00130081	0.0840855	0.0808319	0.116994	0.194053	-0.0875075	0.00961873	MP	PLXNC1	ENSG00000136040.8	5
217	AOR_PTGER4_ENSG00000171522.5	-0.0881536	0.25662	-0.0398707	0.0710944	0.0267334	0.00973491	-0.00859272	0.0311938	0.023067	-0.00150091	0.114416	0.135677	-0.0229857	-0.00722846	MP	PTGER4	ENSG00000171522.5	5
218	AOR_SASH3_ENSG00000122122.9	-0.425345	0.306091	-0.00414474	0.0598419	0.0330714	0.0633988	-0.0627542	0.00793707	0.0171982	0.0315348	0.134881	0.12545	0.0218995	-0.017581	MP	SASH3	ENSG00000122122.9	5
219	AOR_SEL1L3_ENSG00000091490.10	-0.600831	0.150373	-0.0212305	0.0490321	-0.0258318	0.0142639	-0.0740001	-0.00383205	-0.00367673	0.00213652	0.141589	0.142505	-0.0305702	0.0153559	EC	SEL1L3	ENSG00000091490.10	5
220	AOR_SFMBT2_ENSG00000198879.11	-0.0244806	0.285681	-0.0150746	0.0513893	-0.00729309	-0.00597267	-0.0924898	0.0147158	0.0340979	0.00666425	0.0737485	0.157508	-0.093638	-0.0309738	MP	SFMBT2	ENSG00000198879.11	5
221	AOR_SLC7A7_ENSG00000155465.18	-0.196522	0.294847	-0.0117164	0.114294	0.00720867	0.0136205	-0.128952	0.00867713	0.00485146	-0.0483295	0.163926	0.135706	0.0152906	0.0152773	MP	SLC7A7	ENSG00000155465.18	5
222	AOR_ST8SIA4_ENSG00000113532.12	-0.3127	0.347889	-0.0327787	0.00984042	0.0394819	0.00181609	-0.0643495	-0.0427886	0.0476932	0.039475	0.0865097	0.158332	-0.0859498	-0.0322708	MP	ST8SIA4	ENSG00000113532.12	5
223	AOR_SYK_ENSG00000165025.14	-0.302281	0.33065	-0.0361061	0.0267971	0.0315556	0.0201768	-0.0760013	-0.00778407	0.0410716	-0.0225496	0.0949837	0.104009	-0.00606157	-0.0355977	MP	SYK	ENSG00000165025.14	5
224	AOR_TIAM1_ENSG00000156299.12	-0.124036	0.153327	-0.0402985	-0.00889223	0.0163049	-0.0188279	-0.0813273	-0.00353633	0.0096187	-0.0232346	0.0958801	0.117194	-0.0236783	-0.0400829	MP	TIAM1	ENSG00000156299.12	5
225	AOR_TRIM14_ENSG00000106785.14	0.0911451	0.389171	0.0456736	0.100207	-0.000420626	0.0750231	-0.0829097	0.0519524	0.0134448	-0.0383558	0.126181	0.125913	-0.0332881	0.0141091	MP	TRIM14	ENSG00000106785.14	5
226	AOR_VAV1_ENSG00000141968.7	-0.264296	0.296146	-0.0265791	0.0526856	0.0329274	-0.00840193	-0.0423222	-0.00308279	0.0729235	0.0457917	0.0970302	0.113619	-0.00300144	-0.0169599	MP	VAV1	ENSG00000141968.7	5
227	AOR_WDFY4_ENSG00000128815.17	0.00297927	0.292167	-0.00436167	0.0600721	0.0142666	0.00306717	-0.0491018	0.0448268	0.0626787	0.0144812	0.0971857	0.189792	-0.0283257	-0.0544305	MP	WDFY4	ENSG00000128815.17	5
228	AOR_CXCR4_ENSG00000121966.6	0.0354759	0.491723	0.00222233	0.072587	0.0415468	0.0723851	-0.0213289	-0.029697	0.0414229	0.0451037	0.048126	0.0867322	-0.0553373	0.0138683	MP	CXCR4	ENSG00000121966.6	5
229	AOR_CYTIP_ENSG00000115165.9	-0.265227	0.242028	-0.0377343	0.00832218	0.0298347	0.0412927	-0.0287445	-0.0173592	0.0558947	0.0737239	0.0580502	0.154115	-0.0378536	-0.0383112	MP	CYTIP	ENSG00000115165.9	5
230	AOR_DOCK8_ENSG00000107099.15	-0.044482	0.306464	-0.00304477	0.0405223	0.0089437	0.0613534	-0.00880942	0.045366	0.0631242	0.0498489	0.0967336	0.178866	-0.0411118	-0.0298952	MP	DOCK8	ENSG00000107099.15	5
231	AOR_EVI2B_ENSG00000185862.6	-0.0483953	0.410056	-0.03502	0.0338561	0.0236723	0.0153315	-0.0519868	0.00777164	-0.0137037	-0.0480324	0.123852	0.0965129	-0.049835	0.00315357	MP	EVI2B	ENSG00000185862.6	5
232	AOR_GPRIN3_ENSG00000185477.4	-0.0459375	0.340391	-0.0201412	0.00252911	0.0141973	0.00686523	-0.106527	-0.00699925	0.0137054	0.00491099	0.0796147	0.155246	-0.0856042	-0.0324265	MP	GPRIN3	ENSG00000185477.4	5
233	AOR_IL16_ENSG00000172349.16	-0.327611	0.270478	-0.0583989	0.00917023	0.0383072	-0.00416857	0.00798056	-0.00815425	0.0908102	0.0293584	0.0824482	0.147801	-0.0870624	-0.000939207	MP	IL16	ENSG00000172349.16	5
234	AOR_IL2RG_ENSG00000147168.12	-0.47668	0.313479	0.0583261	0.0948323	0.0209914	0.0857843	0.039647	-0.0038372	0.0729602	0.0203762	0.0734672	0.111853	-0.0572565	-0.00434693	MP	IL2RG	ENSG00000147168.12	5
235	AOR_INPP5D_ENSG00000168918.13	-0.0714728	0.330247	-0.0436276	0.0492169	0.0081589	0.0569709	-0.023926	0.0493488	0.041937	0.00407471	0.0677736	0.095198	0.0027602	-0.0597485	MP	INPP5D	ENSG00000168918.13	5
236	AOR_MYO1G_ENSG00000136286.14	-0.0741348	0.434888	0.0186133	0.0429467	0.0410123	0.0356089	-0.0257334	0.0721982	0.0485153	0.0434172	0.10281	0.160818	-0.0163412	-0.0310186	MP	MYO1G	ENSG00000136286.14	5
237	AOR_OSBPL3_ENSG00000070882.12	-0.0950479	0.262575	0.0198377	0.0591567	-0.0202546	0.029172	-0.068734	0.0204018	0.0423834	0.0101934	0.103921	0.190635	-0.117501	-0.0267262	MP	OSBPL3	ENSG00000070882.12	5
238	AOR_PIK3CG_ENSG00000105851.10	-0.285126	0.255916	-0.0394906	0.0221694	0.0154094	0.0220764	-0.0569723	-0.059509	0.0238979	-0.018296	0.114432	0.130078	-0.0401774	-0.04685	MP	PIK3CG	ENSG00000105851.10	5
239	AOR_PTPN22_ENSG00000134242.15	-0.353147	0.172743	-0.0569536	-0.0400185	0.00708258	0.0229792	-0.0407606	-0.0499095	0.0381487	0.0403906	0.0906291	0.145641	-0.130446	0.0109259	MP	PTPN22	ENSG00000134242.15	5
240	AOR_PTPN7_ENSG00000143851.15	-0.270141	0.303137	-0.0183843	0.00977829	0.0106012	-0.021281	-0.0943278	0.0382282	0.047684	0.011531	0.142401	0.145436	0.0117695	-0.0452331	MP	PTPN7	ENSG00000143851.15	5
241	AOR_RASSF5_ENSG00000266094.6	0.0748746	0.256113	0.0302966	0.110025	0.0611951	0.049176	0.0244217	-0.0247794	0.0233113	0.0557033	0.0489642	0.0845461	0.0368773	-0.0404291	MP	RASSF5	ENSG00000266094.6	5
242	AOR_RPS6KA1_ENSG00000117676.13	-0.322756	0.236242	0.0124876	0.0290104	0.0354698	0.0315421	-0.0676643	-0.0064669	0.0689063	0.00512421	0.0985856	0.0481283	0.0642458	0.0271821	MP	RPS6KA1	ENSG00000117676.13	5
243	AOR_SNX20_ENSG00000167208.14	-0.25943	0.249338	-0.0599308	0.0428744	0.0300761	-0.0425725	-0.0591446	-0.0448275	-0.0125178	0.0338761	0.102238	0.0817066	0.0155383	-0.0318311	MP	SNX20	ENSG00000167208.14	5
244	AOR_STK10_ENSG00000072786.12	0.0237461	0.311091	0.0174031	0.0786931	0.0189555	0.0528338	-0.0338836	0.0634243	0.0534057	0.0281022	0.0889043	0.111215	0.0329518	-0.0253005	MP	STK10	ENSG00000072786.12	5
245	AOR_TAGAP_ENSG00000164691.16	-0.21578	0.306278	-0.0519387	0.0334494	0.0113275	0.0308024	-0.0129351	-0.0172204	0.0276128	0.0134586	0.11483	0.126062	-0.0153838	0.0114193	MP	TAGAP	ENSG00000164691.16	5
246	AOR_ARL4C_ENSG00000188042.7	0.196539	0.604826	0.00932537	0.0849874	0.0461737	0.0344788	-0.105495	0.00599143	0.0746961	0.00982843	0.0319944	0.119127	-0.0503199	-0.0247932	MP	ARL4C	ENSG00000188042.7	5
247	AOR_BCL2A1_ENSG00000140379.7	0.024469	0.296662	-0.0360817	0.0239874	0.0204601	0.0368745	-0.0316321	-0.0233018	0.0181094	0.0330939	0.0671153	0.142035	-0.0332308	0.00331472	MP	BCL2A1	ENSG00000140379.7	5
248	AOR_DUSP10_ENSG00000143507.17	0.319903	0.308553	0.0282404	0.074714	0.0312174	0.0429564	-0.120386	-0.0032555	0.00649004	-0.00414422	0.0229272	0.111831	-0.0460979	-0.0340494	MP	DUSP10	ENSG00000143507.17	5
249	AOR_GK_ENSG00000198814.12	0.391469	0.145707	0.0428449	0.0193417	0.0520207	0.0881944	-0.0563098	0.0175423	0.0093853	0.0537884	0.0284232	0.172305	-0.113036	-0.0186594	MP	GK	ENSG00000198814.12	5
250	AOR_GLA_ENSG00000102393.9	-0.0280975	0.0944754	0.0661031	0.120624	0.0093183	0.0488566	-0.0254467	0.0258533	0.0580908	0.0209419	0.0776102	0.0880847	0.0270563	0.0422833	MP	GLA	ENSG00000102393.9	5
251	AOR_MIR181A1HG_ENSG00000229989.3	0.60699	0.396925	-0.020373	0.000555999	0.00357636	-0.0186676	-0.143209	0.0170782	-0.0573793	0.0353658	0.0937189	0.20375	-0.0621303	0.0110861	AOR	MIR181A1HG	ENSG00000229989.3	5
252	AOR_N6AMT1_ENSG00000156239.11	-0.109643	-0.139224	0.00906273	0.0109979	0.0266577	-0.0189377	0.0142774	0.00356654	0.0397756	-0.00206198	-0.0323303	0.0287918	-0.0430229	0.00772699	SMC	N6AMT1	ENSG00000156239.11	5
253	AOR_PLAU_ENSG00000122861.15	-0.182179	0.179801	0.0556903	0.0626245	0.00547084	0.0642416	0.00283285	0.0556847	0.0416172	0.00714433	0.0113725	0.0330247	-0.00158705	-0.00608204	MP	PLAU	ENSG00000122861.15	5
254	AOR_PTPN2_ENSG00000175354.18	-0.0274236	0.122749	-0.0582333	-0.0504024	0.0297541	0.0121176	-0.105514	0.0226866	-0.0162912	0.0718281	0.0399171	0.174199	-0.137542	-0.0387753	MP	PTPN2	ENSG00000175354.18	5
255	AOR_RNF149_ENSG00000163162.8	0.0350942	0.0987128	0.00548074	-0.000457506	0.0281198	0.085671	0.030434	0.0408777	0.0123425	0.0402281	0.0446572	0.156168	-0.0397051	0.0266649	MP	RNF149	ENSG00000163162.8	5
256	AOR_SAMSN1_ENSG00000155307.17	-0.126194	0.350706	-0.0432408	0.0228287	0.0570813	-0.00217001	-0.0731334	-0.00089014	0.0186331	0.0371124	0.0397844	0.122202	-0.100594	-0.0239056	MP	SAMSN1	ENSG00000155307.17	5
257	AOR_SOD2_ENSG00000112096.16	-0.297769	0.159648	-0.00251177	-0.0109985	0.0266422	0.0604451	-0.00108682	0.0263252	0.0734804	0.062314	0.0815937	0.0864662	0.0390537	0.0157158	MP	SOD2	ENSG00000112096.16	5
258	AOR_SRGN_ENSG00000122862.4	-0.220904	0.299312	-0.040792	0.0189851	0.0256516	0.0233125	-0.0108506	0.0275076	0.0644643	0.0294777	0.0362133	0.0988434	-0.0658901	0.0144668	MP	SRGN	ENSG00000122862.4	5
259	AOR_TFRC_ENSG00000072274.12	0.278306	0.234199	0.031859	0.09064	0.0165419	0.0828928	-0.0790284	-0.0111869	0.0305762	0.0135425	0.0384874	0.141339	-0.0588554	-0.0187194	MP	TFRC	ENSG00000072274.12	5
260	AOR_UBASH3B_ENSG00000154127.9	-0.10184	0.292677	-0.0180049	-0.00400534	0.0165051	0.0209051	-0.0957353	0.0482645	-0.00487615	0.012916	0.0693862	0.170329	-0.0721557	-0.0491078	MP	UBASH3B	ENSG00000154127.9	5
261	AOR_ABCA7_ENSG00000064687.12	-0.180086	0.242775	0.0415745	0.0787034	0.000420591	0.0409542	0.0562301	0.0405398	0.109811	0.0477611	0.059105	0.0695435	0.0670281	-0.00763347	MP	ABCA7	ENSG00000064687.12	5
262	AOR_ARHGAP27_ENSG00000159314.11	-0.10196	0.193557	-0.00748523	0.1022	0.0106927	0.00412563	0.018247	0.0746351	0.0360335	0.0253325	0.0285206	0.0144019	0.0431046	-0.00204766	MP	ARHGAP27	ENSG00000159314.11	5
263	AOR_ARHGAP4_ENSG00000089820.15	-0.201448	0.189402	0.00762061	0.0575977	0.02621	0.0482832	-0.00149677	0.028338	0.0797928	-0.0171892	0.00268961	0.0194947	0.0133103	-0.045844	MP	ARHGAP4	ENSG00000089820.15	5
264	AOR_ARHGAP9_ENSG00000123329.17	-0.249259	0.329398	-0.0752299	0.0411045	-0.00709124	-0.00354084	0.0138313	0.0199618	0.0169367	0.0361122	0.049134	0.0698187	0.0745672	-0.000234819	MP	ARHGAP9	ENSG00000123329.17	5
265	AOR_CORO1A_ENSG00000102879.15	-0.410496	0.239835	-0.027102	0.0421847	0.00202509	-0.0206974	-0.0284901	-0.0999913	0.0480282	0.0434045	0.0830681	0.0836168	0.0133811	-0.0430013	MP	CORO1A	ENSG00000102879.15	5
266	AOR_CYTH4_ENSG00000100055.20	-0.275506	0.303272	-0.0362928	0.050409	0.027688	-0.0106655	-0.0310491	0.0216407	0.0318094	0.0166083	0.00783765	0.046617	0.0170121	-0.0663254	MP	CYTH4	ENSG00000100055.20	5
267	AOR_FMNL1_ENSG00000184922.13	-0.142733	0.307641	-0.0353675	0.0578193	0.0223902	0.0351787	0.0611627	0.0539601	0.132761	0.00830089	0.0373063	0.0162071	0.100673	0.0108189	MP	FMNL1	ENSG00000184922.13	5
268	AOR_HMHA1_ENSG00000180448.10	-0.227179	0.185417	-0.0142343	0.0878207	0.0375085	0.0520051	-0.00807938	0.00886829	0.100109	0.0103859	0.0688583	0.049281	0.0671931	-0.00350366	AOR	HMHA1	ENSG00000180448.10	5
269	AOR_MYO1F_ENSG00000142347.16	-0.0706691	0.349151	-0.0253508	0.0899591	0.0446702	0.0274651	0.00491373	-0.0252296	0.093901	0.0621483	0.103484	0.0654287	0.129774	-0.0129118	MP	MYO1F	ENSG00000142347.16	5
270	AOR_PLCB2_ENSG00000137841.11	0.0226612	0.350142	0.0269181	0.116755	0.0441454	0.0586164	-0.0563661	0.0117548	0.0477102	-0.029186	0.0815964	0.0877878	0.0510697	-0.0315424	MP	PLCB2	ENSG00000137841.11	5
271	AOR_PTK2B_ENSG00000120899.17	-0.203854	0.171523	-0.109333	0.0137213	0.00985449	-0.00784834	0.0134623	0.0283201	0.0990678	0.0217084	0.0580057	0.0909685	0.0315922	-0.00861249	MP	PTK2B	ENSG00000120899.17	5
272	AOR_PTPN6_ENSG00000111679.16	-0.417529	0.341476	-0.0353376	0.0191419	0.0400493	0.000988493	-0.0304641	0.000405157	0.0312003	0.00758904	0.0983893	0.0491838	0.0556213	-0.0126262	MP	PTPN6	ENSG00000111679.16	5
273	AOR_TMC6_ENSG00000141524.15	-0.267297	0.196929	0.0342364	0.0999037	0.0339481	0.0661772	-0.0136816	0.0475479	0.132638	0.0420002	0.0990361	0.116279	0.00239487	-0.030344	MP	TMC6	ENSG00000141524.15	5
274	AOR_TNFAIP2_ENSG00000185215.8	-0.0417499	0.239939	0.0259099	0.134084	0.0285505	0.0687816	-0.00864973	0.0657638	0.0897427	-0.00870081	0.0644881	0.0986148	0.0297967	-0.0501676	MP	TNFAIP2	ENSG00000185215.8	5
275	AOR_ACER3_ENSG00000078124.11	-0.0990007	0.0950127	0.0752995	0.0394353	-0.000121354	0.0689978	-0.083367	0.0234447	0.0449711	-0.025432	0.0641562	0.174407	-0.127053	-0.0234654	MP	ACER3	ENSG00000078124.11	5
276	AOR_ADAMDEC1_ENSG00000134028.14	0.430772	0.863527	0.0718333	0.108177	0.0244024	0.0354935	-0.111342	0.0190102	0.0443421	0.0568439	0.115906	0.140261	-0.0536501	0.0202233	MP	ADAMDEC1	ENSG00000134028.14	5
277	AOR_ATP8B4_ENSG00000104043.14	-0.209103	0.23823	-0.0705118	-0.0376519	0.0183961	-0.0335515	-0.101157	-0.0266711	0.0406814	0.0141033	0.0470956	0.139836	-0.0822107	-0.0650882	MP	ATP8B4	ENSG00000104043.14	5
278	AOR_BMP2K_ENSG00000138756.17	-0.00374285	0.186839	0.00586448	-0.00477218	0.00459393	0.0606148	-0.0667744	0.017183	-0.0148132	0.00117281	0.115334	0.187276	-0.0867792	-0.00343379	MP	BMP2K	ENSG00000138756.17	5
279	AOR_CASP1_ENSG00000137752.22	-0.433401	0.257087	-0.01321	0.0326394	0.0459655	0.00991221	-0.0917189	-0.00355427	0.021879	-0.00601045	0.13766	0.14312	-0.0473158	-0.00414903	MP	CASP1	ENSG00000137752.22	5
280	AOR_CD28_ENSG00000178562.17	-0.226394	0.46267	-0.0308105	-0.00682898	-0.0117354	0.0211223	0.00917693	0.0353052	0.0738972	0.0630731	0.0422434	0.0715515	-0.0574768	-0.00260037	MP	CD28	ENSG00000178562.17	5
281	AOR_CLEC2B_ENSG00000110852.4	-0.585822	0.251523	-0.0842479	0.00681124	-0.00243139	-0.0549992	-0.103591	-0.0746126	0.00859992	-0.0247832	0.0667628	0.0741023	-0.0534965	-0.0664828	MP	CLEC2B	ENSG00000110852.4	5
282	AOR_CLEC7A_ENSG00000172243.17	0.0869851	0.293989	-0.0383044	-0.0106031	0.0188337	0.0289449	-0.0720826	-0.0324797	0.0161555	0.0468055	0.0627386	0.174588	-0.0609264	-0.0154447	MP	CLEC7A	ENSG00000172243.17	5
283	AOR_DMXL2_ENSG00000104093.13	0.110123	0.14392	0.0204445	0.0267555	0.01255	0.0607697	-0.0529401	0.0169847	-0.00516348	0.0522104	0.0935294	0.262659	-0.173847	0.0118196	MP	DMXL2	ENSG00000104093.13	5
284	AOR_EVI2A_ENSG00000126860.11	-0.280197	0.306184	-0.0759862	-0.0378776	0.00578994	-0.01343	-0.045628	-0.0125317	0.0268004	0.00667505	0.142376	0.154876	-0.122331	0.0104192	MP	EVI2A	ENSG00000126860.11	5
285	AOR_FAM49B_ENSG00000153310.18	-0.211709	0.14903	-0.0289311	0.00588906	0.0346246	0.0294355	-0.078629	-0.0784797	0.0388491	0.0332808	0.0858252	0.139281	-0.0659489	-0.0340093	AOR	FAM49B	ENSG00000153310.18	5
286	AOR_FAM96A_ENSG00000166797.10	-0.255891	0.0593152	0.0192765	0.0569103	0.0404506	0.0758143	-0.0508046	-0.0409394	0.0295417	-0.0219089	0.132709	0.102054	-0.0101776	-0.00815352	AOR	FAM96A	ENSG00000166797.10	5
287	AOR_FLVCR2_ENSG00000119686.9	0.292189	0.404657	0.0626845	0.105497	0.0216795	0.0782071	-0.0609749	-0.0160156	0.0429423	-0.0156493	0.0881765	0.122774	-0.0642336	-0.0426474	MP	FLVCR2	ENSG00000119686.9	5
288	AOR_GAS2L3_ENSG00000139354.10	-0.403236	0.349762	-0.00406445	-0.0377262	0.0019907	0.0381871	-0.0611607	0.0175014	-0.0126808	0.0174131	0.0801862	0.101671	-0.0567306	-0.0768803	MP	GAS2L3	ENSG00000139354.10	5
289	AOR_GIMAP2_ENSG00000106560.10	-0.58552	0.202209	0.00759784	0.0593866	-0.0216664	0.0229955	-0.0604143	-0.00430408	0.014505	-0.0478616	0.100185	0.0743457	-0.0519754	-0.0465355	EC	GIMAP2	ENSG00000106560.10	5
290	AOR_GNPTAB_ENSG00000111670.14	-0.0819219	0.0659254	0.0288615	0.0166137	0.00104715	0.0553396	-0.0997743	-0.00150954	-0.0424604	-0.0259011	0.0995513	0.198003	-0.162689	0.0147813	MP	GNPTAB	ENSG00000111670.14	5
291	AOR_IL18_ENSG00000150782.11	-0.143756	0.261535	0.0276102	0.101349	0.0373178	0.061088	-0.0765102	-0.0527271	-0.0633972	-0.0253459	0.0965531	0.148455	-0.0508138	-0.0257946	MP	IL18	ENSG00000150782.11	5
292	AOR_KMO_ENSG00000117009.11	0.738822	0.362717	-0.00151835	0.0728748	0.0205007	0.0216735	-0.0975625	-0.000611182	0.00427899	0.0319831	0.0783002	0.116573	-0.0332176	-0.0144891	MP	KMO	ENSG00000117009.11	5
293	AOR_KYNU_ENSG00000115919.14	0.0933274	0.288563	-0.00148561	0.00996514	0.0212443	0.0380456	-0.0797347	0.0298475	0.006515	0.022304	0.0833461	0.205187	-0.0704031	-0.0688352	MP	KYNU	ENSG00000115919.14	5
294	AOR_LINC01094_ENSG00000251442.5	-0.235918	0.274487	-0.0207672	-0.0402373	-0.0386227	0.0406243	0.0265603	-0.0321628	-0.0452731	0.0482713	0.0637123	0.108215	-0.0861815	-0.0289685	AOR	LINC01094	ENSG00000251442.5	5
295	AOR_MACC1_ENSG00000183742.12	0.0688701	0.302635	0.0474861	0.0454843	0.00562502	0.107939	-0.0203717	0.00204564	0.0650616	0.0497048	0.0839147	0.139149	-0.0236906	0.00209693	MP	MACC1	ENSG00000183742.12	5
296	AOR_MARCKS_ENSG00000277443.1	-0.106364	0.199527	-0.0115586	0.0137691	-0.00551577	0.0480998	-0.148533	0.0249071	-0.00099073	-0.0336724	0.0955196	0.168713	-0.0512183	-0.0711413	MP	MARCKS	ENSG00000277443.1	5
297	AOR_MGAT4A_ENSG00000071073.12	-0.0772607	0.145104	0.017545	0.0261691	0.015412	0.0684514	-0.0552239	-0.0551279	0.0773539	0.0198724	0.112399	0.196117	-0.12502	-0.0113613	MP	MGAT4A	ENSG00000071073.12	5
298	AOR_MS4A4E_ENSG00000214787.8	0.356661	0.488527	0.0371772	0.0146983	0.00418009	0.000459366	-0.100061	-0.0281526	0.031113	-0.0034624	0.0324615	0.125466	-0.113152	-0.0662109	MP	MS4A4E	ENSG00000214787.8	5
299	AOR_MYO5A_ENSG00000197535.14	0.0107784	0.197488	-0.042122	0.00636674	-0.0051974	0.0229752	-0.0779235	0.00765426	0.0177801	0.0140262	0.0973923	0.225681	-0.164474	0.00435111	MP	MYO5A	ENSG00000197535.14	5
300	AOR_NLRC4_ENSG00000091106.18	-0.197947	0.214285	-0.0755289	-0.0147143	0.0173693	-0.0591573	-0.0274505	-0.0737138	0.0820337	0.0558259	0.0771667	0.120323	-0.0324487	-0.0231776	MP	NLRC4	ENSG00000091106.18	5
301	AOR_PAG1_ENSG00000076641.4	-0.0930396	0.143793	0.0042478	0.000396386	-0.00314573	0.0693731	-0.00797484	0.00925689	0.0539537	0.0513316	0.0752916	0.167119	-0.10358	0.0119682	MP	PAG1	ENSG00000076641.4	5
302	AOR_RAB39A_ENSG00000179331.2	-0.346118	0.393567	-0.00755849	0.0114009	0.012726	0.00954989	-0.0362262	-0.0354612	0.0247275	0.0502174	0.111924	0.1028	-0.0152871	-0.0162262	MP	RAB39A	ENSG00000179331.2	5
303	AOR_RNF144B_ENSG00000137393.9	0.0298794	0.254854	-0.0340769	0.0241883	-0.00995477	0.0211384	-0.0291469	-0.0371531	-0.00227755	0.0133345	0.055821	0.10962	-0.0813855	-0.00309615	MP	RNF144B	ENSG00000137393.9	5
304	AOR_SLAMF8_ENSG00000158714.10	-0.105713	0.387858	0.0415284	0.0584608	-0.0128948	0.028665	-0.0770382	-0.00266378	0.0152897	0.0456069	0.109513	0.118132	-0.046493	-0.0406893	MP	SLAMF8	ENSG00000158714.10	5
305	AOR_SLC38A6_ENSG00000139974.15	0.152761	0.11953	-0.00222508	-0.0340501	-0.00131773	0.0559277	-0.0938151	-0.00603429	-0.0290415	0.00504591	0.0614866	0.196981	-0.0973015	-0.0113955	MP	SLC38A6	ENSG00000139974.15	5
306	AOR_SNX10_ENSG00000086300.15	-0.475269	0.188197	0.000595907	0.0769911	0.00953251	0.0375609	-0.0512239	-0.000799244	0.0118295	-0.00945742	0.109171	0.142251	-0.0697362	-0.00959837	MP	SNX10	ENSG00000086300.15	5
307	AOR_TLR1_ENSG00000174125.7	-0.326545	0.191511	-0.00403362	0.0114691	-0.00222125	0.0373274	-0.071977	-0.0287282	-0.000568578	0.026397	0.0903443	0.117302	-0.0522732	-0.0226228	MP	TLR1	ENSG00000174125.7	5
308	AOR_TLR6_ENSG00000174130.12	-0.285972	0.325201	0.00478689	0.0033504	0.0149055	0.0347718	-0.0594809	-0.011382	0.0650264	0.0223723	0.0874736	0.160526	-0.0659995	-0.0448003	MP	TLR6	ENSG00000174130.12	5
309	AOR_TMEM26_ENSG00000196932.11	0.317453	0.275109	0.0745641	0.126764	0.0428802	0.0220266	-0.0800786	0.00907424	-0.0512659	0.000133244	0.0827605	0.16324	-0.0590208	-0.0241683	MP	TMEM26	ENSG00000196932.11	5
310	AOR_TNFSF15_ENSG00000181634.7	0.0100176	0.342208	0.010694	0.00262593	-0.0136143	0.0477453	-0.0166506	0.04253	0.0632588	0.0761203	0.0944074	0.124904	-0.0477643	0.0214886	MP	TNFSF15	ENSG00000181634.7	5
311	AOR_VAV3_ENSG00000134215.15	-0.280636	0.292451	-0.0361287	0.00459113	0.0136375	0.00471068	-0.0477512	-0.0213072	0.0017612	0.0276039	0.0924722	0.163908	-0.109536	-0.0570193	MP	VAV3	ENSG00000134215.15	5
312	AOR_CSF2RA_ENSG00000198223.15	-0.20323	0.355706	-0.0425853	0.0470635	0.017212	0.0204777	-0.0650425	-0.0565194	0.0556748	0.0121536	0.0509648	0.0354614	0.0163991	-0.057137	AOR	CSF2RA	ENSG00000198223.15	5
313	AOR_DAPP1_ENSG00000070190.12	-0.330194	0.113743	-0.0484048	-0.00238406	0.0112208	-0.0158721	-0.0237301	-0.0215326	0.0666069	0.0403688	0.065779	0.108933	-0.050359	0.0317857	MP	DAPP1	ENSG00000070190.12	5
314	AOR_FGR_ENSG00000000938.12	-0.121111	0.301088	0.0295119	0.103574	0.0366377	0.0121552	0.0866209	0.0403512	0.1006	0.0654907	0.0419075	0.113196	0.0102749	0.0133284	MP	FGR	ENSG00000000938.12	5
315	AOR_LST1_ENSG00000204482.10	-0.326498	0.220384	-0.0931219	0.000274348	0.0287339	-0.0422341	-0.0894687	-0.0565416	0.0228842	-0.037699	0.0818161	0.0578482	0.00461053	-0.050596	MP	LST1	ENSG00000204482.10	5
316	AOR_MNDA_ENSG00000163563.7	-0.54016	0.297095	-0.0519091	-0.027088	0.0387384	0.0427086	0.0364658	-0.0359374	0.0494694	0.0280862	0.0478255	0.0340814	-0.0054542	0.00245019	MP	MNDA	ENSG00000163563.7	5
317	AOR_LILRB2_ENSG00000131042.13	0.00879661	0.380854	-0.0132833	0.0404741	0.0412829	0.0243025	-0.0123437	0.0200998	0.0535673	0.0754721	0.0518219	0.0658836	0.0134252	0.0232645	MP	LILRB2	ENSG00000131042.13	5
318	AOR_SH3TC1_ENSG00000125089.16	-0.0471525	0.120704	0.0709861	0.0921986	0.0299187	0.0965606	0.00934545	0.0343184	0.103594	0.00246463	0.0455815	0.0729893	0.0204616	-0.0149281	MP	SH3TC1	ENSG00000125089.16	5
319	AOR_THEMIS2_ENSG00000130775.15	0.219281	0.366999	-0.00268367	0.107926	0.0489415	0.0329823	-0.0403749	-0.032564	0.0355393	0.00612864	0.0350945	0.079767	0.0419035	-0.0449319	MP	THEMIS2	ENSG00000130775.15	5
320	AOR_AQP9_ENSG00000103569.9	0.774318	0.496365	-0.0321003	-0.0282791	0.0405821	0.0284336	0.0583313	0.00906174	0.0514125	0.0366614	0.0152334	0.0367762	0.0408231	0.00927584	MP	AQP9	ENSG00000103569.9	5
321	AOR_LMNB1_ENSG00000113368.11	-0.33266	0.161515	-0.0678726	-0.0613629	0.0245051	-0.0468735	0.000949166	-0.0263993	0.0593901	0.0536336	0.0792335	0.121362	0.0224815	-0.0235799	MP	LMNB1	ENSG00000113368.11	5
322	AOR_PYGL_ENSG00000100504.16	-0.217889	0.0221297	-0.0434835	-0.00526474	0.0497183	0.0242491	0.0416974	0.0415567	0.0258361	0.0254931	0.0956189	0.0563408	0.0397584	0.0159677	MP	PYGL	ENSG00000100504.16	5
323	AOR_MPPED2_ENSG00000066382.16	-0.0298507	-0.274761	-0.023483	-0.0242542	0.00942565	-0.0253551	0.0389461	-0.021048	-0.0660942	-0.00510674	-0.0990734	-0.0522581	-0.0444566	0.0227267	SMC	MPPED2	ENSG00000066382.16	5
324	AOR_PCDH11X_ENSG00000102290.21	-0.0143425	0.0642254	0.00532233	-0.0120517	0.0268663	0.00338789	-0.0285779	-0.0571377	-0.00209886	0.00886303	-0.0457035	-0.0301162	-0.0195535	-0.0413247	SMC	PCDH11X	ENSG00000102290.21	5
325	AOR_PID1_ENSG00000153823.18	-0.271631	0.0128232	-0.00367205	0.0357181	0.0347045	-0.0422972	0.103693	-0.0135134	-0.0441864	0.0329693	0.00856269	-0.0956129	0.0756684	0.086896	SMC	PID1	ENSG00000153823.18	5
326	AOR_TFDP2_ENSG00000114126.17	-0.19906	-0.0266669	-0.076134	-0.0734125	0.038291	-0.0463697	0.0357726	-0.00779979	-0.0697169	-0.0575849	0.0336821	-0.0147135	0.0383405	0.0409955	SMC	TFDP2	ENSG00000114126.17	5
327	AOR_CENPF_ENSG00000117724.12	-0.337911	0.150691	-0.0338421	-0.0123687	-0.0217695	0.00803856	-0.0934911	0.0367143	-0.0141745	0.00260573	0.117509	0.170873	-0.103016	-0.00719208	MP	CENPF	ENSG00000117724.12	5
328	AOR_SPP1_ENSG00000118785.13	0.12997	0.745879	-0.0333047	-0.0436798	-0.00452447	0.0398358	-0.0572762	0.0281864	-0.0884944	-0.0146826	0.0257251	0.0506123	-0.0411568	-0.0272478	MP	SPP1	ENSG00000118785.13	5
329	AOR_TOP2A_ENSG00000131747.14	-0.501875	0.0160541	-0.0516917	-0.0112168	-0.0718196	-0.0327547	-0.0873216	0.00443919	0.0161019	0.00146271	0.131389	0.164891	-0.0591764	-0.0474292	MP	TOP2A	ENSG00000131747.14	5
330	AOR_HAND2_ENSG00000164107.8	-0.314672	0.197715	-0.00175011	0.0309673	-0.00286919	-0.0166854	0.101909	0.00995198	0.00943718	0.0133078	-0.0484519	-0.124674	0.0361971	0.0214701	SMC	HAND2	ENSG00000164107.8	5
331	AOR_HK2_ENSG00000159399.9	0.0710697	0.0624947	0.0167144	0.0529503	-0.036335	0.0534757	-0.153491	0.0629085	-0.0583056	0.00881864	0.0419524	0.060044	0.0142914	-0.0133946	MP	HK2	ENSG00000159399.9	5
332	AOR_MTUS2_ENSG00000132938.18	-0.00147786	-0.189911	-0.032588	-0.0472582	-0.0192492	-0.0459415	0.176741	0.0366917	-0.0350043	0.0462747	-0.0604256	-0.0712945	0.0289288	0.0347478	SMC	MTUS2	ENSG00000132938.18	5
333	AOR_SH3KBP1_ENSG00000147010.17	-0.161076	0.190917	-0.0195559	0.0147435	-0.00250383	-0.00893804	-0.129731	0.00912639	0.074919	-0.0445692	0.046253	0.0199515	0.0498471	-0.024828	MP	SH3KBP1	ENSG00000147010.17	5
334	AOR_C1QTNF7_ENSG00000163145.12	-0.250701	-0.137923	0.0470988	-0.000942581	-0.0654457	-0.0107158	0.0934844	-0.0137833	0.00151986	0.0431609	-0.0580488	-0.128639	0.0436243	-0.00744028	SMC	C1QTNF7	ENSG00000163145.12	5
335	AOR_PLD5_ENSG00000180287.16	0.036114	-0.364787	0.0359839	-0.00634588	0.0308857	0.0154784	0.0560784	0.0317069	0.00484116	0.0159627	-0.0715499	-0.0844659	0.0262113	-0.0482488	SMC	PLD5	ENSG00000180287.16	5
336	AOR_PADI2_ENSG00000117115.12	0.0448906	0.344205	0.00322915	0.0356123	0.0299265	0.0556982	0.0449821	-0.0329212	0.0565266	0.0169277	0.0844666	0.0852215	0.0506714	0.0327901	MP	PADI2	ENSG00000117115.12	5
337	AOR_TMEM71_ENSG00000165071.14	-0.271192	0.307734	-0.0854254	0.00316325	-0.00872704	-0.0154584	0.0599939	0.0109582	0.0646529	0.0157457	0.0515929	0.100927	0.0333858	-0.0335174	MP	TMEM71	ENSG00000165071.14	5
338	AOR_B2M_ENSG00000166710.17	-0.338534	0.114414	-0.00663304	0.0887449	-0.0272874	0.00922964	-0.12014	-0.0391288	0.0294537	-0.0319191	0.0865206	0.070663	-0.0189337	-0.0200815	EC	B2M	ENSG00000166710.17	5
339	AOR_HLA-A_ENSG00000206503.11	-0.217848	0.14616	-0.0120699	0.0862329	-0.0230207	0.0150032	-0.0793465	0.0216146	-0.00339005	-0.0769362	0.142939	0.114795	0.0621221	-0.0269918	EC	HLA-A	ENSG00000206503.11	5
340	AOR_HLA-E_ENSG00000204592.8	-0.298762	0.0971646	0.0167694	0.126311	-0.0485903	0.0642579	0.0103222	0.041747	0.100273	-0.052623	0.103537	-0.0160043	0.0830593	0.0430643	EC	HLA-E	ENSG00000204592.8	5
341	AOR_HLA-F_ENSG00000204642.13	-0.151088	0.0462217	0.0439783	0.125606	-0.0273253	0.0846915	-0.0165938	0.0592458	0.0507742	-0.0358452	0.073326	0.113868	-0.018663	0.0152978	EC	HLA-F	ENSG00000204642.13	5
342	AOR_PSMB8_ENSG00000204264.8	-0.42146	0.0992936	0.028405	0.0857805	0.0211408	0.0282455	-0.0579183	-0.0503532	0.0325035	-0.0278044	0.0785377	0.0117992	0.0267634	-0.00814139	EC	PSMB8	ENSG00000204264.8	5
343	AOR_PSMB9_ENSG00000240065.7	-0.44956	0.15996	-0.0223961	0.0386561	-0.060854	-0.00576015	-0.0136264	-0.0276101	0.0875872	0.0171733	0.0514989	-0.0184167	0.0550889	0.0286262	EC	PSMB9	ENSG00000240065.7	5

## Sheet: Clinic_assoc_GRN122
Clinical phenotypes	p-value
BMI	100
CAD.DEG	3.8998
CRP	0.0233
Diseased vessels	0
DUKE	46.8614
fP.HDL.Chol	12.3346
fP.LDL.Chol	100
fP.TG	1.7587
HbA1c	5.2602
Lesions	0.7285
P-Chol	100
SYNTAX	0.0851
Waist/Hip	0.5316
