# Supplementary material for: Single-cell RNA sequencing reveals sex differences in the subcellular composition and associated gene-regulatory network activity of human carotid plaques
Source: Nat Cardiovasc Res. 2025 Apr 10;4(4):412–32. doi: 10.1038/s44161-025-00628-y (PMC11994450; doi:10.1038/s44161-025-00628-y)
Supplement: Supplementary file 10 — Statistical source data. [file 44161_2025_628_MOESM10_ESM.xlsx]

## Sheet: description
#Fig8
Supplementary Table 5: Differential expression analysis results for the effect of FAM110D and PLVAP overexpression in HAECs and Telo-HAECs.

## Sheet: PLVAP_195_boxplot
cor.cor (mock treated)	cor.cor (oePLVAP)
1	1
0.962505	0.883441
0.0901305	0.116377
0.833414	0.243466
0.228737	0.0904811
0.518343	0.737223
0.106064	0.672985
0.489621	0.0904811
0.111524	0.946166
0.766515	0.425831
0.373818	0.0960541
0.679839	0.256784
0.865166	0.365689
0.282856	0.498776
0.798637	0.536709
0.438979	0.0271114
0.864485	0.35623
0.956841	0.608551
0.228737	0.0904811
0.385436	0.0418585
0.356405	0.00709327
0.228737	0.0904811
0.360185	0.486031
0.6244	0.415664
0.254222	0.19702
0.749927	0.135471
0.958553	0.964044
0.284196	0.854391
0.678013	0.876786
0.462319	0.499864
0.21811	0.843558
0.759718	0.947812
0.615199	0.198709
0.92186	0.737054
0.280226	0.734047
0.781742	0.92151
0.681733	0.930503
0.622697	0.104545
0.27577	0.790174
0.873654	0.388519
0.442903	0.245489
0.19218	0.768363
0.152804	0.842988
0.533208	0.3188
0.942199	0.220796
0.607888	0.111043
0.288096	0.895857
0.228737	0.0904811
0.228737	0.0904811
0.0288344	0.715615
0.228737	0.0904811
0.228737	0.0904811
0.228737	0.0904811
0.184281	0.988535
0.717916	0.399521
0.228737	0.0904811
0.0717205	0.0904811
0.228737	0.0904811
0.0897165	0.49358
0.7871	0.261506
0.450871	0.426683
0.6011	0.11468
0.228737	0.0904811
0.0944192	0.764328
0.228737	0.653404
0.853387	0.700804
0.228737	0.0904811
0.331959	0.0709194
0.228737	0.937131
0.998331	0.55312
0.275827	0.886729
0.543509	0.52138
0.812264	0.199571
0.228737	0.0904811
0.243265	0.0944108
0.33595	0.788418
0.632549	0.182536
0.107778	0.511897
0.804905	0.0904811
0.228737	0.0904811
0.337281	0.412531
0.442992	0.581809
0.517883	0.285623
0.994643	0.79254
0.228737	0.0904811
0.0298877	0.0238417
0.279043	0.204224
0.833414	0.0904811
0.34126	0.00289051
0.228737	0.0904811
0.700898	0.862315
0.664838	0.222741
0.0822405	0.182503
0.475215	0.616956
0.247384	0.261286
0.228737	0.0904811
0.0168257	0.212629
0.84908	0.668857
0.0559289	0.321907
0.347802	0.677981
0.509664	0.188751
0.760098	0.937354
0.721562	0.291641
0.369994	0.620322
0.0675481	0.738877
0.356181	0.556319
0.899702	0.925475
0.228737	0.237423
0.218909	0.0397028
0.76121	0.0165427
0.678188	0.736603
0.17653	0.55666
0.494183	0.434175
0.184594	0.115837
0.719762	0.673656
0.464588	0.294088
0.380878	0.638874
0.622062	0.225089
0.0138617	0.338282
0.428208	0.86281
0.640709	0.599583
0.318384	0.364708
0.228737	0.0904811
0.175876	0.0538004
0.819372	0.429864
0.947151	0.107047
0.228737	0.0904811
0.079767	0.943606
0.930788	0.476955
0.053139	0.207903
0.495	0.0366506
0.0267456	0.990733
0.732035	0.669313
0.162796	0.0164432
0.337626	0.293177
0.547345	0.460123
0.796786	0.878744
0.999037	0.103551
0.30715	0.148127
0.51896	0.938935
0.0492697	0.426984
0.841674	0.688308
0.931447	0.130124
0.279904	0.596241
0.554744	0.568504
0.448985	0.318791
0.958414	0.394273
0.786144	0.408764
0.228737	0.0904811
0.228737	0.0904811
0.960453	0.222163
0.284828	0.0904811
0.159068	0.457988
0.228737	0.0904811
0.893333	0.528173
0.295858	0.650421
0.462558	0.937131
0.228737	0.0904811
0.628284	0.802704
0.0123355	0.28615
0.490714	0.126936
0.893241	0.0151499
0.728359	0.805375
0.309995	0.997033
0.228737	0.0904811
0.212806	0.0904811
0.45878	0.963811
0.776486	0.346151
0.788872	0.821936
0.283384	0.423276
0.218134	0.117709
0.648508	0.313461
0.161179	0.663539
0.228737	0.372961
0.159581	0.490319
0.248447	0.275348
0.290998	0.270257
0.717885	0.802655
0.85812	0.784069
0.478903	0.0322588
0.7887	0.248372
0.703207	0.791346
0.833414	0.0904811
0.839231	0.153306
0.931122	0.234064
0.228737	0.0904811
0.284828	0.0904811
0.335638	0.643682
0.143255	0.398445
0.228737	0.0904811
0.706104	0.975062
0.765877	0.656586
0.170583	0.330488
0.833414	0.243466
0.228737	0.0904811
0.962505	0.883441
1	1
0.104354	0.362418
0.66511	0.189052
0.043885	0.227551
0.697938	0.877583
0.10927	0.254925
0.290633	0.227551
0.308077	0.686385
0.909143	0.157339
0.115911	0.02617
0.481839	0.629518
0.73351	0.691833
0.0451803	0.396354
0.606266	0.193478
0.450671	0.184149
0.717746	0.210064
0.84234	0.898651
0.043885	0.227551
0.534405	0.0855948
0.11059	0.230264
0.043885	0.227551
0.416953	0.0783241
0.593522	0.0189199
0.502934	0.0636449
0.552531	0.166889
0.997406	0.775907
0.493811	0.5139
0.576568	0.903778
0.62559	0.388757
0.276057	0.626983
0.569662	0.928282
0.615932	0.43001
0.782174	0.349222
0.293047	0.922422
0.887765	0.648705
0.738956	0.717853
0.482043	0.36439
0.417515	0.414674
0.924585	0.48902
0.259212	0.479195
0.0141698	0.50106
0.103703	0.711908
0.631797	0.105707
0.938425	0.627647
0.369735	0.362435
0.122295	0.710695
0.043885	0.227551
0.043885	0.227551
0.229553	0.514944
0.043885	0.227551
0.043885	0.227551
0.043885	0.227551
0.00199719	0.80299
0.505319	0.425143
0.043885	0.227551
0.179917	0.227551
0.043885	0.227551
0.127793	0.321714
0.733457	0.674788
0.192139	0.294067
0.636264	0.186967
0.043885	0.227551
0.360851	0.527191
0.043885	0.906148
0.756827	0.361142
0.043885	0.227551
0.510437	0.0578068
0.043885	0.733562
0.966458	0.162143
0.376591	0.897663
0.678771	0.656507
0.652392	0.317728
0.043885	0.227551
0.0170458	0.531261
0.332379	0.704399
0.528446	0.0320221
0.163115	0.629368
0.932986	0.227551
0.043885	0.227551
0.472653	0.481979
0.595901	0.875411
0.712361	0.696348
0.947129	0.549701
0.043885	0.227551
0.290618	0.197412
0.100255	0.00390753
0.66511	0.227551
0.0749725	0.471093
0.043885	0.227551
0.642821	0.526048
0.517904	0.651945
0.285222	0.19988
0.262619	0.74049
0.024016	0.406548
0.043885	0.227551
0.280278	0.0383174
0.694519	0.317166
0.274249	0.395857
0.406449	0.263683
0.6787	0.0614873
0.555328	0.916484
0.733161	0.598938
0.594282	0.295889
0.333858	0.605205
0.0971252	0.416606
0.890114	0.865812
0.043885	0.21386
0.389038	0.119668
0.690472	0.286015
0.504806	0.38734
0.0681228	0.225008
0.686266	0.707924
0.0883809	0.00952034
0.743396	0.318391
0.315295	0.624931
0.607826	0.817047
0.512935	0.24502
0.278368	0.129324
0.51044	0.681413
0.757175	0.286007
0.052985	0.406615
0.043885	0.227551
0.258636	0.419096
0.64394	0.133815
0.995732	0.326014
0.043885	0.227551
0.323991	0.922029
0.846604	0.00961053
0.321329	0.217191
0.332237	0.0930414
0.214248	0.935177
0.81978	0.353997
0.103295	0.242553
0.328905	0.454882
0.347935	0.344904
0.796003	0.91451
0.951303	0.557286
0.0935042	0.218218
0.317468	0.822562
0.197812	0.0167855
0.762814	0.286739
0.838758	0.180477
0.0399136	0.57664
0.465401	0.172094
0.60038	0.193589
0.878543	0.161702
0.664549	0.604706
0.043885	0.227551
0.043885	0.227551
0.997991	0.584596
0.534166	0.227551
0.418511	0.817484
0.043885	0.227551
0.975304	0.417192
0.192813	0.500553
0.443567	0.733562
0.043885	0.227551
0.403004	0.508896
0.0676344	0.652111
0.244687	0.324144
0.775447	0.236706
0.886473	0.972743
0.126468	0.915281
0.043885	0.227551
0.46005	0.227551
0.39563	0.962289
0.722662	0.130763
0.722126	0.496348
0.146779	0.547183
0.446741	0.0646834
0.806879	0.489623
0.00927023	0.930338
0.043885	0.476904
0.0425666	0.160605
0.496608	0.20332
0.0931785	0.208546
0.539679	0.664306
0.830369	0.718221
0.249999	0.276601
0.601679	0.121168
0.489231	0.413159
0.66511	0.227551
0.94987	0.00132507
0.81333	0.0967362
0.043885	0.227551
0.534166	0.227551
0.432679	0.696557
0.331449	0.252481
0.043885	0.227551
0.676731	0.786314
0.602506	0.326473
0.261929	0.591446
0.66511	0.189052
0.043885	0.227551
0.0901305	0.116377
0.104354	0.362418
1	1
0.273408	0.874443
0.716448	0.324326
0.160918	0.382741
0.993374	0.794602
0.116959	0.324326
0.978211	0.428195
0.294595	0.495291
0.506707	0.158574
0.252174	0.83375
0.0941258	0.750517
0.944868	0.131807
0.451274	0.671116
0.661823	0.314432
0.181975	0.284374
0.275527	0.689857
0.716448	0.324326
0.881698	0.287113
0.897961	0.481954
0.716448	0.324326
0.480845	0.811007
0.473863	0.77426
0.767784	0.507102
0.661764	0.0612967
0.057322	0.267846
0.187583	0.611707
0.219817	0.180924
0.839652	0.150136
0.817311	0.35982
0.671745	0.0765311
0.557899	0.535152
0.356002	0.720856
0.70837	0.50315
0.544391	0.461522
0.314519	0.322305
0.0982855	0.545491
0.179526	0.690228
0.403455	0.283957
0.015218	0.545791
0.0689845	0.478111
0.910943	0.155226
0.249971	0.868776
0.224168	0.89837
0.623705	0.992309
0.969467	0.284913
0.716448	0.324326
0.716448	0.324326
0.89283	0.346983
0.716448	0.324326
0.716448	0.324326
0.716448	0.324326
0.0490923	0.263686
0.457672	0.127559
0.716448	0.324326
0.92802	0.324326
0.716448	0.324326
0.991716	0.319203
0.296076	0.905651
0.700087	0.245978
0.446615	0.145404
0.716448	0.324326
0.709794	0.415798
0.716448	0.614363
0.0818904	0.638836
0.716448	0.324326
0.908037	0.286003
0.716448	0.315629
0.113548	0.766946
0.348461	0.148165
0.78654	0.371814
0.645553	0.254732
0.716448	0.324326
0.971524	0.944593
0.655797	0.0607202
0.769527	0.410037
0.538195	0.29783
0.414781	0.324326
0.716448	0.324326
0.186024	0.180647
0.852856	0.69219
0.742351	0.90439
0.18395	0.399003
0.716448	0.324326
0.494708	0.445146
0.053611	0.435294
0.273408	0.324326
0.760512	0.992594
0.716448	0.324326
0.641035	0.601293
0.796628	0.940568
0.981892	0.772269
0.190697	0.326827
0.652976	0.362708
0.716448	0.324326
0.844803	0.523837
0.203257	0.647209
0.158957	0.177399
0.788084	0.793333
0.801078	0.22275
0.526004	0.0850525
0.441604	0.703775
0.371318	0.593197
0.77305	0.171222
0.831867	0.242417
0.319206	0.0140378
0.716448	0.917059
0.0641464	0.310562
0.265005	0.554224
0.792089	0.652699
0.948009	0.644223
0.777767	0.623405
0.663182	0.273005
0.404121	0.654516
0.136681	0.752442
0.4139	0.473836
0.783104	0.0490394
0.836835	0.951994
0.36612	0.282784
0.0918929	0.572019
0.57434	0.115152
0.716448	0.324326
0.869252	0.996824
0.59742	0.588361
0.191076	0.457898
0.716448	0.324326
0.919142	0.0838839
0.435194	0.927727
0.64641	0.0695865
0.902954	0.101187
0.0187202	0.0127548
0.141835	0.593455
0.854855	0.501684
0.642349	0.360936
0.151163	0.163592
0.422366	0.181838
0.132311	0.97579
0.135896	0.741841
0.146779	0.131974
0.342423	0.892408
0.558471	0.766598
0.441682	0.623383
0.301804	0.0549052
0.786058	0.775706
0.0564086	0.202022
0.365894	0.422047
0.673612	0.45115
0.716448	0.324326
0.716448	0.324326
0.149048	0.809062
0.643288	0.324326
0.767868	0.824403
0.716448	0.324326
0.320813	0.146547
0.894156	0.249955
0.578145	0.315629
0.716448	0.324326
0.741453	0.527473
0.83258	0.802711
0.800578	0.931375
0.0707442	0.491993
0.382526	0.455202
0.973313	0.0435309
0.716448	0.324326
0.829227	0.324326
0.774716	0.119815
0.57309	0.968009
0.254111	0.575858
0.943383	0.337162
0.90252	0.120066
0.166232	0.433717
0.189233	0.648763
0.716448	0.248645
0.996904	0.619544
0.510232	0.975493
0.978898	0.982281
0.164302	0.174609
0.295417	0.0515335
0.304257	0.541788
0.337337	0.735753
0.434553	0.69892
0.273408	0.324326
0.396058	0.279998
0.439364	0.687357
0.716448	0.324326
0.643288	0.324326
0.344549	0.21281
0.972559	0.236472
0.716448	0.324326
0.569591	0.276198
0.706436	0.601552
0.407139	0.612385
0.273408	0.874443
0.716448	0.324326
0.833414	0.243466
0.66511	0.189052
0.273408	0.874443
1	1
0.679217	0.169322
0.037087	0.446666
0.343703	0.854394
0.870549	0.169322
0.132389	0.481423
0.293756	0.850284
0.816823	0.306563
0.969684	0.48264
0.982669	0.369481
0.553792	0.585106
0.981653	0.3838
0.513284	0.704954
0.994756	0.123067
0.948626	0.600543
0.679217	0.169322
0.173373	0.191859
0.64659	0.82003
0.679217	0.169322
0.0314001	0.56505
0.709103	0.97483
0.230939	0.857664
0.89112	0.491106
0.64349	0.46773
0.287571	0.618129
0.858837	0.150392
0.180068	0.599869
0.270241	0.212808
0.875665	0.0488533
0.643842	0.0582088
0.964113	0.825639
0.404202	0.172339
0.483234	0.457027
0.265072	0.547452
0.883487	0.833479
0.228285	0.757956
0.656495	0.210909
0.826223	0.0721258
0.646863	0.285646
0.516211	0.50223
0.0613206	0.585067
0.656105	0.603157
0.904678	0.809722
0.356703	0.185086
0.679217	0.169322
0.679217	0.169322
0.432654	0.100847
0.679217	0.169322
0.679217	0.169322
0.679217	0.169322
0.646014	0.377443
0.972546	0.365203
0.679217	0.169322
0.435961	0.169322
0.679217	0.169322
0.337635	0.0396071
0.837613	0.835754
0.816179	0.136938
0.220977	0.562859
0.679217	0.169322
0.418683	0.20931
0.679217	0.572091
0.935334	0.44436
0.679217	0.169322
0.0616991	0.18846
0.679217	0.275403
0.809577	0.53323
0.171797	0.17967
0.30029	0.0962515
0.842842	0.625246
0.679217	0.169322
0.484369	0.678047
0.473971	0.450192
0.516645	0.796114
0.237946	0.543612
0.400327	0.169322
0.679217	0.169322
0.166391	0.504358
0.197417	0.638064
0.107509	0.811161
0.826428	0.699888
0.679217	0.169322
0.520901	0.800235
0.710191	0.00854073
1	0.169322
0.733829	0.861789
0.679217	0.169322
0.485803	0.618742
0.647764	0.747484
0.170795	0.979991
0.872713	0.505596
0.710321	0.134639
0.679217	0.169322
0.426793	0.0912821
0.997292	0.870657
0.493856	0.5333
0.357789	0.707654
0.188343	0.663761
0.961879	0.195408
0.377638	0.282295
0.203257	0.868285
0.418688	0.562898
0.703046	0.0884253
0.609152	0.0251327
0.679217	0.995223
0.311187	0.712826
0.853983	0.857085
0.730481	0.497479
0.490609	0.358305
0.107173	0.747076
0.663508	0.193529
0.355828	0.870504
0.798567	0.3551
0.188579	0.0661573
0.51785	0.460139
0.434418	0.770976
0.0115855	0.148099
0.145374	0.864388
0.773252	0.471804
0.679217	0.169322
0.187896	0.83992
0.9054	0.231578
0.651204	0.782731
0.679217	0.169322
0.303528	0.187645
0.796488	0.880974
0.474999	0.421604
0.527208	0.542267
0.489734	0.151185
0.276236	0.358689
0.567429	0.0283665
0.484814	0.670585
0.904748	0.614871
0.743038	0.2069
0.84679	0.818803
0.765026	0.967162
0.890131	0.088876
0.592908	0.681797
0.675116	0.654304
0.817793	0.914941
0.76234	0.406245
0.412467	0.557842
0.0832026	0.651759
0.827967	0.806882
0.711113	0.681606
0.679217	0.169322
0.679217	0.169322
0.677652	0.433008
0.248926	0.169322
0.3322	0.596588
0.679217	0.169322
0.56173	0.593283
0.21784	0.034848
0.587111	0.275403
0.679217	0.169322
0.848139	0.379573
0.125567	0.859685
0.780382	0.985682
0.974207	0.0175613
0.251044	0.3741
0.419811	0.16923
0.679217	0.169322
0.238972	0.169322
0.272596	0.0239086
0.553525	0.839351
0.860845	0.751608
0.282917	0.150994
0.161492	0.337875
0.120758	0.0547047
0.591339	0.535084
0.679217	0.567739
0.347869	0.908999
0.315784	0.944824
0.442005	0.833899
0.973382	0.539011
0.821853	0.130363
0.883244	0.0728933
0.995947	0.971446
0.972412	0.703012
1	0.169322
0.467401	0.70373
0.885778	0.294181
0.679217	0.169322
0.248926	0.169322
0.11501	0.238373
0.0875539	0.67598
0.679217	0.169322
0.435313	0.307552
0.797571	0.859694
0.245261	0.16284
1	1
0.679217	0.169322
0.228737	0.0904811
0.043885	0.227551
0.716448	0.324326
0.679217	0.169322
1	1
0.589319	0.227518
0.791528	0.0283081
0.752078	1
0.704297	0.0663498
0.437936	0.62346
0.957394	0.963678
0.769281	0.711712
0.548996	0.750412
0.886207	0.829312
0.764646	0.701559
0.0133993	0.777272
0.604044	0.895318
0.500687	0.118753
1	1
0.508258	0.989624
0.920967	0.657097
1	1
0.156929	0.617109
0.158421	0.298517
0.870954	0.650575
0.782101	0.887187
0.0480992	0.235501
0.718087	0.155759
0.418139	0.538416
0.550716	0.82098
0.200931	0.451038
0.757279	0.0920485
0.0440876	0.959831
0.588069	0.056176
0.0333148	0.577007
0.312172	0.180785
0.131591	0.289108
0.554016	0.570469
0.471455	0.0256394
0.105858	0.952581
0.69152	0.946259
0.646065	0.536985
0.939824	0.558088
0.293158	0.669593
0.106794	0.60787
0.912016	0.43833
0.633093	0.360172
1	1
1	1
0.934407	0.630189
1	1
1	1
1	1
0.660835	0.057728
0.828665	0.938446
1	1
0.915308	1
1	1
0.797644	0.820865
0.257875	0.146354
0.971515	0.855055
0.0585189	0.854518
1	1
0.947496	0.561442
1	0.0125701
0.420222	0.538561
1	1
0.618166	0.985114
1	0.247929
0.209178	0.600839
0.323125	0.528083
0.44295	0.881679
0.654988	0.767585
1	1
0.842511	0.572595
0.030964	0.657571
0.443392	0.729715
0.174512	0.563338
0.385332	1
1	1
0.442989	0.710984
0.516173	0.0520447
0.653821	0.189576
0.265562	0.460313
1	1
0.929046	0.690706
0.657323	0.952336
0.679217	1
0.989117	0.315425
1	1
0.284504	0.134203
0.598415	0.403344
0.729861	0.350455
0.800332	0.443241
0.996149	0.982084
1	1
0.947031	0.935483
0.63068	0.310755
0.769815	0.761681
0.19058	0.323043
0.565842	0.849461
0.806368	0.420948
0.036059	0.841596
0.765608	0.425707
0.950887	0.664232
0.966412	0.770414
0.125275	0.22827
1	0.0722965
0.579523	0.79049
0.316502	0.585966
0.693086	0.465683
0.900907	0.700534
0.648311	0.287186
0.996001	0.975616
0.00742869	0.29453
0.568862	0.794945
0.774855	0.746094
0.460442	0.864378
0.950875	0.469498
0.242873	0.425211
0.349444	0.465057
0.98003	0.77329
1	1
0.2937	0.377479
0.709689	0.820524
0.0862911	0.649881
1	1
0.874625	0.401833
0.394299	0.219119
0.956315	0.962983
0.640521	0.892052
0.659995	0.173146
0.238268	0.61258
0.973508	0.97999
0.0496008	0.654069
0.759714	0.829777
0.0693358	0.182096
0.265702	0.351328
0.787072	0.393116
0.764307	0.244489
0.885158	0.540432
0.369579	0.377099
0.424562	0.536017
0.881019	0.839248
0.384203	0.571722
0.491739	0.847326
0.380245	0.692633
0.517768	0.507869
1	1
1	1
0.0451382	0.766395
0.867744	1
0.917868	0.429788
1	1
0.212057	0.810571
0.410425	0.692846
0.0990046	0.247929
1	1
0.87083	0.454986
0.211294	0.119349
0.932401	0.0410509
0.502158	0.981946
0.498076	0.0584175
0.697906	0.0919291
1	1
0.87092	1
0.282317	0.0455244
0.275214	0.365771
0.305224	0.19352
0.5289	0.936209
0.806022	0.950608
0.502114	0.959367
0.548414	0.157044
1	0.69178
0.750032	0.474218
0.864304	0.156772
0.746762	0.394205
0.701103	0.59871
0.173049	0.495997
0.860648	0.970596
0.742472	0.398322
0.831684	0.154887
0.679217	1
0.320045	0.817253
0.513234	0.867825
1	1
0.867744	1
0.3044	0.819696
0.671633	0.812093
1	1
0.182055	0.107299
0.664225	0.38521
0.298563	0.887343
0.679217	0.169322
1	1
0.518343	0.737223
0.697938	0.877583
0.160918	0.382741
0.037087	0.446666
0.589319	0.227518
1	1
0.245289	0.0764669
0.482063	0.227518
0.309355	0.56916
0.911611	0.277799
0.565988	0.476883
0.274657	0.395458
0.0293735	0.414981
0.26183	0.0850176
0.0519019	0.387123
0.0883892	0.628945
0.0185321	0.58345
0.274012	0.910343
0.589319	0.227518
0.334756	0.360116
0.280394	0.646433
0.589319	0.227518
0.770475	0.209015
0.0394706	0.300193
0.755367	0.496158
0.0273104	0.61424
0.730693	0.532978
0.967039	0.417103
0.152701	0.593401
0.470859	0.0916986
0.123234	0.723977
0.0713994	0.912003
0.0390711	0.0233231
0.193454	0.135881
0.21166	0.660289
0.606899	0.585364
0.869386	0.441068
0.280989	0.738993
0.897301	0.243686
0.513932	0.0269018
0.508556	0.0774575
0.693049	0.626792
0.445645	0.335634
0.915305	0.0547956
0.711765	0.460138
0.261401	0.323481
0.0676856	0.770734
0.589319	0.227518
0.589319	0.227518
0.542472	0.714817
0.589319	0.227518
0.589319	0.227518
0.589319	0.227518
0.704053	0.648496
0.185785	0.0580322
0.589319	0.227518
0.464545	0.227518
0.589319	0.227518
0.265939	0.64044
0.0745783	0.738085
0.400773	0.648193
0.806066	0.634191
0.589319	0.227518
0.76844	0.676463
0.589319	0.954622
0.0639832	0.465032
0.589319	0.227518
0.412575	0.38349
0.589319	0.728307
0.556235	0.286935
0.825499	0.585981
0.433535	0.234829
0.218419	0.733374
0.589319	0.227518
0.220357	0.39976
0.214966	0.298822
0.424817	0.486346
0.6425	0.924442
0.797653	0.227518
0.589319	0.227518
0.91219	0.839048
0.405732	0.923306
0.701249	0.735687
0.530212	0.184238
0.589319	0.227518
0.837715	0.625452
0.632593	0.384092
0.037087	0.227518
0.464175	0.485041
0.589319	0.227518
0.586383	0.419559
0.276625	0.594816
0.316583	0.526132
0.503903	0.971615
0.612004	0.0464922
0.589319	0.227518
0.622859	0.325049
0.0116393	0.00626172
0.880053	0.785205
0.0209981	0.233719
0.549419	0.421043
0.0829583	0.643763
0.776209	0.273872
0.969408	0.0721985
0.711661	0.180953
0.379052	0.718253
0.719396	0.904229
0.589319	0.429486
0.91258	0.575819
0.00386258	0.677023
0.167727	0.449174
0.356426	0.42123
0.653992	0.926777
0.651646	0.425649
0.803757	0.00148794
0.441025	0.331698
0.961137	0.472143
0.405012	0.671533
0.63054	0.0858478
0.85149	0.777283
0.961101	0.0965674
0.590796	0.787517
0.589319	0.227518
0.0746825	0.40703
0.125516	0.410492
0.682184	0.725182
0.589319	0.227518
0.532589	0.658244
0.48852	0.0801045
0.789828	0.273103
0.168481	0.557742
0.839411	0.770547
0.925046	0.505675
0.515863	0.165516
0.227801	0.824296
0.42651	0.13915
0.230457	0.967582
0.49978	0.542111
0.647561	0.557918
0.455971	0.84749
0.824294	0.0657556
0.532848	0.28788
0.456193	0.570135
0.674989	0.115031
0.450408	0.279434
0.970347	0.294682
0.481177	0.293008
0.38519	0.906845
0.589319	0.227518
0.589319	0.227518
0.668949	0.321421
0.854872	0.227518
0.742324	0.707855
0.589319	0.227518
0.71205	0.0596587
0.296979	0.754204
0.154166	0.728307
0.589319	0.227518
0.11951	0.581892
0.272676	0.829486
0.258233	0.517641
0.0922712	0.173939
0.899902	0.958106
0.00708352	0.781288
0.589319	0.227518
0.684816	0.227518
0.496716	0.882888
0.609568	0.143036
0.0451935	0.232228
0.174749	0.0998221
0.561792	0.513789
0.986143	0.0562518
0.674544	0.911127
0.589319	0.839332
0.152642	0.226118
0.9101	0.316643
0.063117	0.202877
0.220125	0.267395
0.231321	0.89649
0.501274	0.120998
0.106065	0.470476
0.215362	0.305756
0.037087	0.227518
0.75532	0.472107
0.345961	0.202234
0.589319	0.227518
0.854872	0.227518
0.844293	0.26857
0.296531	0.230425
0.589319	0.227518
0.669211	0.713961
0.212316	0.0255555
0.755678	0.224231
0.037087	0.446666
0.589319	0.227518
0.106064	0.672985
0.10927	0.254925
0.993374	0.794602
0.343703	0.854394
0.791528	0.0283081
0.245289	0.0764669
1	1
0.222977	0.0283081
0.974526	0.86001
0.339506	0.7393
0.599417	0.00997826
0.341954	0.384986
0.164779	0.251205
0.971518	0.531089
0.513908	0.707871
0.585675	0.367949
0.250818	0.267974
0.314236	0.176897
0.791528	0.0283081
0.860309	0.0757553
0.935527	0.49784
0.791528	0.0283081
0.390023	0.803909
0.394598	0.895749
0.820116	0.623895
0.701384	0.12705
0.0688185	0.797066
0.287602	0.936591
0.129539	0.448242
0.831529	0.544644
0.750609	0.68081
0.705836	0.459911
0.487139	0.139755
0.399633	0.993117
0.627945	0.121112
0.536944	0.852184
0.245305	0.830274
0.000109796	0.469417
0.0747872	0.984763
0.38015	0.163692
0.124396	0.12403
0.045945	0.716138
0.952299	0.696659
0.163422	0.745492
0.203421	0.474316
0.691485	0.765557
0.950502	0.667476
0.791528	0.0283081
0.791528	0.0283081
0.936933	0.566942
0.791528	0.0283081
0.791528	0.0283081
0.791528	0.0283081
0.0658999	0.776487
0.531136	0.290309
0.791528	0.0283081
0.964015	0.0283081
0.791528	0.0283081
0.999758	0.386087
0.2243	0.537913
0.76998	0.284722
0.373935	0.199162
0.791528	0.0283081
0.780489	0.660613
0.791528	0.110828
0.0105634	0.803914
0.791528	0.0283081
0.901179	0.0921133
0.791528	0.734632
0.123272	0.810098
0.247351	0.477792
0.767922	0.157399
0.665196	0.221789
0.791528	0.0283081
0.987929	0.588308
0.571822	0.608983
0.74007	0.553318
0.440009	0.0431614
0.436172	0.0283081
0.791528	0.0283081
0.0845606	0.0331943
0.837062	0.205551
0.764384	0.515701
0.194317	0.842498
0.791528	0.0283081
0.588653	0.48429
0.0603087	0.290556
0.343703	0.0283081
0.826972	0.722875
0.791528	0.0283081
0.600331	0.936671
0.789409	0.542221
0.981707	0.771392
0.295693	0.0145425
0.735188	0.0350209
0.791528	0.0283081
0.897572	0.367826
0.274062	0.94131
0.268722	0.0907949
0.724762	0.950161
0.800871	0.430689
0.586663	0.537232
0.384083	0.240387
0.457144	0.891572
0.836057	0.668939
0.885375	0.370097
0.290074	0.494547
0.791528	0.867447
0.0435741	0.405023
0.187016	0.528777
0.801175	0.847832
0.97791	0.698209
0.794157	0.294497
0.744782	0.108977
0.344041	0.946921
0.0292097	0.285414
0.496041	0.119945
0.754916	0.0627254
0.891219	0.856968
0.274559	0.635707
0.0145974	0.8701
0.662953	0.0197158
0.791528	0.0283081
0.811109	0.747389
0.632217	0.56156
0.192025	0.413108
0.791528	0.0283081
0.95111	0.538335
0.436255	0.960243
0.726101	0.231758
0.891307	0.215144
0.0946519	0.580785
0.075893	0.73747
0.908809	0.213036
0.556958	0.232374
0.253518	0.534276
0.366438	0.322322
0.14915	0.646436
0.247428	0.735518
0.250771	0.591972
0.447287	0.847899
0.540864	0.925522
0.446996	0.657322
0.408524	0.441281
0.745455	0.830787
0.0381657	0.487593
0.373011	0.676032
0.666995	0.212231
0.791528	0.0283081
0.791528	0.0283081
0.148528	0.37559
0.711085	0.0283081
0.827004	0.313246
0.791528	0.0283081
0.325939	0.556013
0.847225	0.44285
0.493931	0.734632
0.791528	0.0283081
0.787282	0.788719
0.763412	0.489678
0.850824	0.810715
0.13617	0.205811
0.426039	0.10822
0.964494	0.614331
0.791528	0.0283081
0.873363	0.0283081
0.719513	0.459074
0.538537	0.892185
0.179692	0.951298
0.910272	0.138686
0.926607	0.00573363
0.236749	0.00476709
0.0752124	0.106793
0.791528	0.105633
0.99553	0.847233
0.593789	0.894651
0.977783	0.855481
0.253278	0.696192
0.238743	0.397078
0.405042	0.237242
0.410697	0.788356
0.511596	0.969596
0.343703	0.0283081
0.409233	0.449967
0.45985	0.520279
0.791528	0.0283081
0.711085	0.0283081
0.246408	0.340636
0.964458	0.553541
0.791528	0.0283081
0.520631	0.749765
0.720483	0.911551
0.303934	0.138593
0.343703	0.854394
0.791528	0.0283081
0.489621	0.0904811
0.290633	0.227551
0.116959	0.324326
0.870549	0.169322
0.752078	1
0.482063	0.227518
0.222977	0.0283081
1	1
0.0647544	0.0663498
0.110428	0.62346
0.909959	0.963678
0.961922	0.711712
0.860284	0.750412
0.432271	0.829312
0.823753	0.701559
0.648227	0.777272
0.858113	0.895318
0.673406	0.118753
0.752078	1
0.181013	0.989624
0.535479	0.657097
0.752078	1
0.50063	0.617109
0.763471	0.298517
0.413469	0.650575
0.659122	0.887187
0.245326	0.235501
0.688513	0.155759
0.901103	0.538416
0.112698	0.82098
0.47643	0.451038
0.621717	0.0920485
0.683827	0.959831
0.709478	0.056176
0.618135	0.577007
0.261159	0.180785
0.243714	0.289108
0.959922	0.570469
0.677819	0.0256394
0.434114	0.952581
0.993739	0.946259
0.937095	0.536985
0.49378	0.558088
0.437729	0.669593
0.206988	0.60787
0.818589	0.43833
0.0889553	0.360172
0.752078	1
0.752078	1
0.468213	0.630189
0.752078	1
0.752078	1
0.752078	1
0.937461	0.057728
0.87866	0.938446
0.752078	1
0.426293	1
0.752078	1
0.227757	0.820865
0.788207	0.146354
0.789248	0.855055
0.280975	0.854518
0.752078	1
0.602744	0.561442
0.752078	0.0125701
0.837385	0.538561
0.752078	1
0.0474044	0.985114
0.752078	0.247929
0.444764	0.600839
0.627183	0.528083
0.22896	0.881679
0.52647	0.767585
0.752078	1
0.34353	0.572595
0.672205	0.657571
0.104213	0.729715
0.638893	0.563338
0.0666374	1
0.752078	1
0.630038	0.710984
0.162641	0.0520447
0.0847481	0.189576
0.4579	0.460313
0.752078	1
0.774182	0.690706
0.962359	0.952336
0.870549	1
0.732224	0.315425
0.752078	1
0.0251766	0.134203
0.289277	0.403344
0.102413	0.350455
0.997057	0.443241
0.804605	0.982084
0.752078	1
0.511684	0.935483
0.870507	0.310755
0.840281	0.761681
0.500693	0.323043
0.0742841	0.849461
0.805083	0.420948
0.122985	0.841596
0.574465	0.425707
0.562136	0.664232
0.648243	0.770414
0.140687	0.22827
0.752078	0.0722965
0.73646	0.79049
0.830682	0.585966
0.417982	0.465683
0.419718	0.700534
0.0548604	0.287186
0.77898	0.975616
0.14826	0.29453
0.967829	0.794945
0.548206	0.746094
0.112013	0.864378
0.523993	0.469498
0.497628	0.425211
0.350222	0.465057
0.86811	0.77329
0.752078	1
0.388975	0.377479
0.638251	0.820524
0.303732	0.649881
0.752078	1
0.340446	0.401833
0.398146	0.219119
0.677569	0.962983
0.209443	0.892052
0.854143	0.173146
0.224227	0.61258
0.585973	0.97999
0.685442	0.654069
0.997179	0.829777
0.653459	0.182096
0.501909	0.351328
0.979789	0.393116
0.998998	0.244489
0.865119	0.540432
0.240528	0.377099
0.431755	0.536017
0.955827	0.839248
0.00637711	0.571722
0.555236	0.847326
0.444839	0.692633
0.320347	0.507869
0.752078	1
0.752078	1
0.325378	0.766395
0.503865	1
0.499304	0.429788
0.752078	1
0.235087	0.810571
0.132152	0.692846
0.729588	0.247929
0.752078	1
0.674095	0.454986
0.420017	0.119349
0.666928	0.0410509
0.827162	0.981946
0.125237	0.0584175
0.174784	0.0919291
0.752078	1
0.373908	1
0.153595	0.0455244
0.0898495	0.365771
0.814723	0.19352
0.0243281	0.936209
0.228762	0.950608
0.330645	0.959367
0.902831	0.157044
0.752078	0.69178
0.181372	0.474218
0.619181	0.156772
0.227647	0.394205
0.957401	0.59871
0.698177	0.495997
0.981594	0.970596
0.886724	0.398322
0.897636	0.154887
0.870549	1
0.144154	0.817253
0.547234	0.867825
0.752078	1
0.503865	1
0.583751	0.819696
0.01896	0.812093
0.752078	1
0.0457296	0.107299
0.475471	0.38521
0.672661	0.887343
0.870549	0.169322
0.752078	1
0.111524	0.946166
0.308077	0.686385
0.978211	0.428195
0.132389	0.481423
0.704297	0.0663498
0.309355	0.56916
0.974526	0.86001
0.0647544	0.0663498
1	1
0.476294	0.509757
0.472508	0.18461
0.15251	0.0553197
0.0534031	0.0678305
0.898505	0.455177
0.31394	0.731301
0.717739	0.0322985
0.0337496	0.457711
0.0937267	0.340253
0.704297	0.0663498
0.95239	0.175574
0.84137	0.120789
0.704297	0.0663498
0.362574	0.723422
0.567058	0.601939
0.845914	0.30261
0.523765	0.149692
0.263326	0.952264
0.294449	0.976543
0.318961	0.720161
0.932703	0.462188
0.831522	0.904481
0.529081	0.848626
0.653214	0.0296887
0.183868	0.891885
0.729056	0.489177
0.704532	0.993348
0.139173	0.935518
0.181987	0.0423698
0.0722635	0.935242
0.575286	0.221106
0.025737	0.010552
0.0547769	0.876104
0.898747	0.790921
0.0974766	0.590655
0.0172629	0.102791
0.528752	0.426674
0.90041	0.924911
0.704297	0.0663498
0.704297	0.0663498
0.907868	0.792447
0.704297	0.0663498
0.704297	0.0663498
0.704297	0.0663498
0.0331983	0.98231
0.342357	0.279654
0.704297	0.0663498
0.930253	0.0663498
0.704297	0.0663498
0.976958	0.590317
0.426821	0.0446421
0.639001	0.508441
0.286525	0.103338
0.704297	0.0663498
0.763175	0.854602
0.704297	0.409679
0.226672	0.863449
0.704297	0.0663498
0.974428	0.201604
0.704297	0.966444
0.0906931	0.770546
0.24294	0.739784
0.891597	0.31941
0.485048	0.143279
0.704297	0.0663498
0.928598	0.230804
0.686449	0.707132
0.623394	0.255742
0.469257	0.405709
0.593398	0.0663498
0.704297	0.0663498
0.067445	0.357963
0.938234	0.318409
0.861289	0.0243501
0.0192004	0.824112
0.704297	0.0663498
0.545554	0.12319
0.0580519	0.367557
0.132389	0.0663498
0.720745	0.316339
0.704297	0.0663498
0.475249	0.979535
0.654276	0.103655
0.999213	0.385352
0.141037	0.486982
0.640288	0.0791366
0.704297	0.0663498
0.873488	0.40145
0.059188	0.794229
0.222675	0.27856
0.831025	0.878958
0.907776	0.198226
0.395813	0.810757
0.263489	0.00977502
0.489451	0.727556
0.817181	0.695213
0.782859	0.621751
0.117241	0.862671
0.704297	0.49377
0.0326555	0.0915995
0.387385	0.124796
0.654665	0.896795
0.925432	0.741294
0.889081	0.221304
0.663343	0.238265
0.225163	0.801665
0.183013	0.000513792
0.532573	0.402564
0.639769	0.234308
0.865663	0.62388
0.233244	0.897276
0.0787428	0.700136
0.549813	0.337323
0.704297	0.0663498
0.878691	0.37262
0.442594	0.614203
0.389726	0.00934698
0.704297	0.0663498
0.95116	0.817793
0.241047	0.730833
0.695402	0.120773
0.794061	0.0473158
0.0405635	0.894102
0.0425208	0.824475
0.846523	0.187277
0.672679	0.190816
0.0851535	0.429489
0.562669	0.757764
0.0687043	0.220885
0.124483	0.342461
0.0874828	0.911825
0.381848	0.690408
0.374153	0.88295
0.249413	0.282645
0.293846	0.486843
0.650928	0.785842
0.0823053	0.311008
0.168822	0.45504
0.506141	0.261717
0.704297	0.0663498
0.704297	0.0663498
0.349778	0.0822014
0.73512	0.0663498
0.829312	0.145789
0.704297	0.0663498
0.510209	0.48752
0.810215	0.706286
0.635157	0.966444
0.704297	0.0663498
0.631861	0.918501
0.802575	0.0226633
0.721872	0.398596
0.0851388	0.185598
0.555599	0.595074
0.90448	0.921128
0.704297	0.0663498
0.894823	0.0663498
0.652747	0.843155
0.394388	0.630777
0.383966	0.918397
0.868607	0.237483
0.95975	0.19201
0.335342	0.106333
0.168995	0.40121
0.704297	0.300018
0.963071	0.614201
0.601889	0.557799
0.917689	0.567107
0.0562787	0.757896
0.448172	0.758127
0.251855	0.184582
0.207138	0.43208
0.324005	0.945443
0.132389	0.0663498
0.577962	0.184887
0.254348	0.467624
0.704297	0.0663498
0.73512	0.0663498
0.227919	0.483006
0.998894	0.396191
0.704297	0.0663498
0.398791	0.982068
0.552998	0.765323
0.322657	0.070949
0.132389	0.481423
0.704297	0.0663498
0.766515	0.425831
0.909143	0.157339
0.294595	0.495291
0.293756	0.850284
0.437936	0.62346
0.911611	0.277799
0.339506	0.7393
0.110428	0.62346
0.476294	0.509757
1	1
0.307785	0.665782
0.0771394	0.0505417
0.392442	0.173064
0.257868	0.924175
0.226915	0.0478917
0.298879	0.876065
0.364728	0.447068
0.547881	0.247665
0.437936	0.62346
0.595233	0.607194
0.225111	0.907721
0.437936	0.62346
0.543338	0.208325
0.370991	0.930327
0.776572	0.970965
0.205985	0.75316
0.917227	0.649463
0.789747	0.545691
0.264112	0.54987
0.707284	0.930975
0.211944	0.109763
0.236219	0.116939
0.436421	0.463121
0.461792	0.772752
0.158609	0.3072
0.871144	0.431842
0.792213	0.72565
0.128738	0.852381
0.655819	0.69564
0.821079	0.692196
0.124933	0.456269
0.33748	0.10495
0.426523	0.80499
0.768594	0.162673
0.832015	0.0936196
0.0340071	0.392637
0.0513104	0.144601
0.437936	0.62346
0.437936	0.62346
0.540674	0.0837015
0.437936	0.62346
0.437936	0.62346
0.437936	0.62346
0.352743	0.503827
0.10322	0.798432
0.437936	0.62346
0.479631	0.62346
0.437936	0.62346
0.35975	0.322699
0.476572	0.475159
0.212421	0.42297
0.68418	0.793205
0.437936	0.62346
0.698282	0.0374874
0.437936	0.269238
0.450168	0.204141
0.437936	0.62346
0.626491	0.596551
0.437936	0.272233
0.784424	0.207246
0.570693	0.567961
0.70825	0.603159
0.360013	0.778401
0.437936	0.62346
0.255776	0.190634
0.169723	0.804377
0.380369	0.962003
0.332997	0.556363
0.973008	0.62346
0.437936	0.62346
0.69192	0.620109
0.660039	0.312378
0.856753	0.431619
0.749735	0.889214
0.437936	0.62346
0.662714	0.913217
0.262829	0.423896
0.293756	0.62346
0.317037	0.465781
0.437936	0.62346
0.544525	0.558189
0.294416	0.295656
0.468364	0.91079
0.148133	0.449265
0.429049	0.625311
0.437936	0.62346
0.601559	0.342338
0.333498	0.913932
0.623258	0.68417
0.329565	0.49258
0.76998	0.926114
0.17207	0.537997
0.721425	0.264368
0.873365	0.957703
0.664583	0.878249
0.272638	0.32037
0.795266	0.0635276
0.437936	0.798726
0.666465	0.901954
0.412436	0.895062
0.232213	0.284912
0.367488	0.0342173
0.824074	0.585147
0.4854	0.586289
0.746895	0.906978
0.0365583	0.190062
0.883009	0.4454
0.359789	0.701326
0.603237	0.396867
0.652821	0.0797711
0.883813	0.969617
0.36472	0.636751
0.437936	0.62346
0.235674	0.431852
0.315315	0.14103
0.912319	0.853791
0.437936	0.62346
0.590188	0.524483
0.635355	0.62556
0.678238	0.81106
0.123044	0.81273
0.542568	0.397589
0.890964	0.10034
0.453596	0.456502
0.159176	0.736707
0.0566206	0.937758
0.609762	0.0543618
0.744408	0.396704
0.303723	0.915064
0.0873463	0.140341
0.582431	0.316954
0.594072	0.430299
0.61355	0.942876
0.372364	0.820757
0.357229	0.242175
0.810295	0.943423
0.65948	0.995714
0.447754	0.650025
0.437936	0.62346
0.437936	0.62346
0.900166	0.10542
0.824907	0.62346
0.724764	0.125768
0.437936	0.62346
0.936998	0.927085
0.11587	0.224918
0.24824	0.272233
0.437936	0.62346
0.0382336	0.219126
0.0261995	0.6156
0.126846	0.753875
0.450803	0.464937
0.995606	0.0734239
0.0807954	0.372613
0.437936	0.62346
0.727025	0.62346
0.345483	0.204632
0.609718	0.497705
0.448874	0.803548
0.0208193	0.648472
0.668196	0.677461
0.963556	0.567759
0.311816	0.170767
0.437936	0.664542
0.256837	0.983423
0.812405	0.659732
0.135504	0.464321
0.149779	0.842664
0.608745	0.17069
0.171267	0.423272
0.214451	0.941436
0.0830466	0.593989
0.293756	0.62346
0.957373	0.931903
0.543725	0.159524
0.437936	0.62346
0.824907	0.62346
0.610933	0.700612
0.48132	0.960304
0.437936	0.62346
0.616336	0.371122
0.320706	0.939487
0.464392	0.380292
0.293756	0.850284
0.437936	0.62346
0.373818	0.0960541
0.115911	0.02617
0.506707	0.158574
0.816823	0.306563
0.957394	0.963678
0.565988	0.476883
0.599417	0.00997826
0.909959	0.963678
0.472508	0.18461
0.307785	0.665782
1	1
0.909112	0.519586
0.730426	0.554036
0.751648	0.791012
0.850659	0.713359
0.274127	0.887345
0.764492	0.958132
0.623099	0.149107
0.957394	0.963678
0.238321	0.988967
0.818829	0.788458
0.957394	0.963678
0.30245	0.58478
0.436004	0.384453
0.722053	0.745946
0.791372	0.973681
0.094073	0.0953724
0.739973	0.220761
0.660241	0.33936
0.292353	0.785823
0.0776675	0.580738
0.760067	0.316493
0.32959	0.854533
0.693053	0.0496961
0.245258	0.343872
0.0710859	0.292596
0.171027	0.170174
0.770145	0.734654
0.578869	0.054011
0.134924	0.858099
0.867783	0.828008
0.809449	0.630328
0.808722	0.436918
0.358719	0.591954
0.176041	0.404879
0.937916	0.27876
0.446345	0.512068
0.957394	0.963678
0.957394	0.963678
[truncated: 36,026 more rows]

## Sheet: FAM110D_195_boxplot
cor.cor(mocktreated)	cor.cor(oeFAM110D)
1	1
0.962505	0.0840721
0.0901305	0.989579
0.833414	0.49629
0.228737	0.202748
0.518343	0.967875
0.106064	0.75034
0.489621	0.49629
0.111524	0.910334
0.766515	0.664362
0.373818	0.777831
0.679839	0.929257
0.865166	0.928496
0.282856	0.465917
0.798637	0.262627
0.438979	0.886595
0.864485	0.918394
0.956841	0.415578
0.228737	0.49629
0.385436	0.44233
0.356405	0.554302
0.228737	0.49629
0.360185	0.163195
0.6244	0.659313
0.254222	0.914333
0.749927	0.864506
0.958553	0.714818
0.284196	0.761973
0.678013	0.639775
0.462319	0.227344
0.21811	0.523437
0.759718	0.508782
0.615199	0.786577
0.92186	0.578418
0.280226	0.232163
0.781742	0.192534
0.681733	0.876435
0.622697	0.595412
0.27577	0.161487
0.873654	0.815741
0.442903	0.0968517
0.19218	0.26314
0.152804	0.66587
0.533208	0.14226
0.942199	0.485403
0.607888	0.271858
0.288096	0.380301
0.228737	0.49629
0.228737	0.49629
0.0288344	0.96681
0.228737	0.49629
0.228737	0.49629
0.228737	0.49629
0.184281	0.902235
0.717916	0.952352
0.228737	0.49629
0.0717205	0.648899
0.228737	0.49629
0.0897165	0.959012
0.7871	0.5674
0.450871	0.94911
0.6011	0.41125
0.228737	0.49629
0.0944192	0.0678067
0.228737	0.49629
0.853387	0.622579
0.228737	0.49629
0.331959	0.355614
0.228737	0.49629
0.998331	0.399838
0.275827	0.874165
0.543509	0.988976
0.812264	0.473893
0.228737	0.49629
0.243265	0.100889
0.33595	0.980609
0.632549	0.886358
0.107778	0.959362
0.804905	0.49629
0.228737	0.49629
0.337281	0.205193
0.442992	0.334581
0.517883	0.965054
0.994643	0.608364
0.228737	0.49629
0.0298877	0.904927
0.279043	0.907815
0.833414	0.49629
0.34126	0.946286
0.228737	0.853459
0.700898	0.35452
0.664838	0.660005
0.0822405	0.507765
0.475215	0.711917
0.247384	0.01621
0.228737	0.49629
0.0168257	0.339112
0.84908	0.0486752
0.0559289	0.783845
0.347802	0.566265
0.509664	0.519539
0.760098	0.00180986
0.721562	0.621438
0.369994	0.152629
0.0675481	0.962581
0.356181	0.852751
0.899702	0.504057
0.228737	0.49629
0.218909	0.641416
0.76121	0.79469
0.678188	0.336479
0.17653	0.837348
0.494183	0.684935
0.184594	0.706111
0.719762	0.221107
0.464588	0.0734629
0.380878	0.109758
0.622062	0.613828
0.0138617	0.581551
0.428208	0.899268
0.640709	0.0245495
0.318384	0.961158
0.228737	0.49629
0.175876	0.96586
0.819372	0.802653
0.947151	0.648036
0.228737	0.49629
0.079767	0.170379
0.930788	0.438752
0.053139	0.37307
0.495	0.281332
0.0267456	0.788634
0.732035	0.0647042
0.162796	0.31945
0.337626	0.724436
0.547345	0.174422
0.796786	0.691181
0.999037	0.535332
0.30715	0.139378
0.51896	0.818346
0.0492697	0.164854
0.841674	0.779578
0.931447	0.723703
0.279904	0.694997
0.554744	0.26292
0.448985	0.908487
0.958414	0.256923
0.786144	0.837448
0.228737	0.49629
0.228737	0.49629
0.960453	0.491504
0.284828	0.49629
0.159068	0.914964
0.228737	0.49629
0.893333	0.280475
0.295858	0.877954
0.462558	0.49629
0.228737	0.49629
0.628284	0.938256
0.0123355	0.955479
0.490714	0.413314
0.893241	0.862898
0.728359	0.0363492
0.309995	0.077729
0.228737	0.49629
0.212806	0.49629
0.45878	0.336501
0.776486	0.754319
0.788872	0.0674105
0.283384	0.376043
0.218134	0.0515393
0.648508	0.70281
0.161179	0.120672
0.228737	0.49629
0.159581	0.275998
0.248447	0.702396
0.290998	0.0350212
0.717885	0.859769
0.85812	0.259802
0.478903	0.356714
0.7887	0.921011
0.703207	0.931102
0.833414	0.49629
0.839231	0.175381
0.931122	0.308318
0.228737	0.49629
0.284828	0.111261
0.335638	0.853181
0.143255	0.703572
0.228737	0.49629
0.706104	0.711872
0.765877	0.770286
0.170583	0.39552
0.833414	0.49629
0.228737	0.49629
0.962505	0.0840721
1	1
0.104354	0.0582658
0.66511	0.692554
0.043885	0.0193591
0.697938	0.189139
0.10927	0.566082
0.290633	0.692554
0.308077	0.314497
0.909143	0.1542
0.115911	0.55339
0.481839	0.0136687
0.73351	0.40292
0.0451803	0.352277
0.606266	0.103064
0.450671	0.362374
0.717746	0.350404
0.84234	0.102146
0.043885	0.692554
0.534405	0.527045
0.11059	0.749102
0.043885	0.692554
0.416953	0.371856
0.593522	0.668677
0.502934	0.0630035
0.552531	0.357372
0.997406	0.629344
0.493811	0.190299
0.576568	0.580114
0.62559	0.736366
0.276057	0.213924
0.569662	0.485548
0.615932	0.0105524
0.782174	0.545978
0.293047	0.467862
0.887765	0.200482
0.738956	0.536842
0.482043	0.744084
0.417515	0.638097
0.924585	0.262581
0.259212	0.959208
0.0141698	0.374457
0.103703	0.139799
0.631797	0.0968362
0.938425	0.151571
0.369735	0.155248
0.122295	0.0261521
0.043885	0.692554
0.043885	0.692554
0.229553	0.326202
0.043885	0.692554
0.043885	0.692554
0.043885	0.692554
0.00199719	0.288205
0.505319	0.0827816
0.043885	0.692554
0.179917	0.700577
0.043885	0.692554
0.127793	0.322113
0.733457	0.772271
0.192139	0.000697339
0.636264	0.520314
0.043885	0.692554
0.360851	0.117716
0.043885	0.692554
0.756827	0.516324
0.043885	0.692554
0.510437	0.334584
0.043885	0.692554
0.966458	0.0474692
0.376591	0.422247
0.678771	0.128886
0.652392	0.759497
0.043885	0.692554
0.0170458	0.71922
0.332379	0.070687
0.528446	0.238661
0.163115	0.19925
0.932986	0.692554
0.043885	0.692554
0.472653	0.39175
0.595901	0.0479219
0.712361	0.337819
0.947129	0.274354
0.043885	0.692554
0.290618	0.301273
0.100255	0.440187
0.66511	0.692554
0.0749725	0.129563
0.043885	0.474592
0.642821	0.435194
0.517904	0.206189
0.285222	0.13538
0.262619	0.475171
0.024016	0.231464
0.043885	0.692554
0.280278	0.151556
0.694519	0.206776
0.274249	0.295643
0.406449	0.339609
0.6787	0.549185
0.555328	0.937662
0.733161	0.67386
0.594282	0.0444474
0.333858	0.317049
0.0971252	0.520779
0.890114	0.38497
0.043885	0.692554
0.389038	0.283208
0.690472	0.132808
0.504806	0.516748
0.0681228	0.392033
0.686266	0.724675
0.0883809	0.0930426
0.743396	0.00942213
0.315295	0.862964
0.607826	0.858031
0.512935	0.302956
0.278368	0.105579
0.51044	0.509519
0.757175	0.883765
0.052985	0.339345
0.043885	0.692554
0.258636	0.174
0.64394	0.301377
0.995732	0.321286
0.043885	0.692554
0.323991	0.816778
0.846604	0.855438
0.321329	0.952382
0.332237	0.55123
0.214248	0.39986
0.81978	0.0463753
0.103295	0.805286
0.328905	0.424885
0.347935	0.953494
0.796003	0.697044
0.951303	0.578275
0.0935042	0.326225
0.317468	0.638225
0.197812	0.0698489
0.762814	0.0359585
0.838758	0.528157
0.0399136	0.312125
0.465401	0.981841
0.60038	0.481058
0.878543	0.615236
0.664549	0.418967
0.043885	0.692554
0.043885	0.692554
0.997991	0.141669
0.534166	0.692554
0.418511	0.195214
0.043885	0.692554
0.975304	0.552727
0.192813	0.189598
0.443567	0.692554
0.043885	0.692554
0.403004	0.370331
0.0676344	0.081169
0.244687	0.239244
0.775447	0.531411
0.886473	0.987766
0.126468	0.209956
0.043885	0.692554
0.46005	0.692554
0.39563	0.560351
0.722662	0.717559
0.722126	0.161739
0.146779	0.343056
0.446741	0.0890722
0.806879	0.638813
0.00927023	0.97234
0.043885	0.692554
0.0425666	0.935044
0.496608	0.633343
0.0931785	0.978111
0.539679	0.282984
0.830369	0.814731
0.249999	0.758784
0.601679	0.0428783
0.489231	0.274015
0.66511	0.692554
0.94987	0.703642
0.81333	0.612885
0.043885	0.692554
0.534166	0.871626
0.432679	0.238445
0.331449	0.0899139
0.043885	0.692554
0.676731	0.62698
0.602506	0.0392664
0.261929	0.807391
0.66511	0.692554
0.043885	0.692554
0.0901305	0.989579
0.104354	0.0582658
1	1
0.273408	0.384617
0.716448	0.176715
0.160918	0.947903
0.993374	0.836873
0.116959	0.384617
0.978211	0.953389
0.294595	0.670089
0.506707	0.860213
0.252174	0.937519
0.0941258	0.868255
0.944868	0.396527
0.451274	0.254671
0.661823	0.827645
0.181975	0.876774
0.275527	0.409117
0.716448	0.384617
0.881698	0.386003
0.897961	0.667543
0.716448	0.384617
0.480845	0.238291
0.473863	0.760254
0.767784	0.897029
0.661764	0.922972
0.057322	0.80804
0.187583	0.775932
0.219817	0.571573
0.839652	0.106987
0.817311	0.574286
0.671745	0.562409
0.557899	0.804065
0.356002	0.670503
0.70837	0.319435
0.544391	0.198343
0.314519	0.798285
0.0982855	0.499978
0.179526	0.0891945
0.403455	0.865826
0.015218	0.228371
0.0689845	0.295726
0.910943	0.669484
0.249971	0.104927
0.224168	0.48721
0.623705	0.271618
0.969467	0.406856
0.716448	0.384617
0.716448	0.384617
0.89283	0.923522
0.716448	0.384617
0.716448	0.384617
0.716448	0.384617
0.0490923	0.853547
0.457672	0.971832
0.716448	0.384617
0.92802	0.748077
0.716448	0.384617
0.991716	0.918151
0.296076	0.448949
0.700087	0.957831
0.446615	0.468633
0.716448	0.384617
0.709794	0.0272584
0.716448	0.384617
0.0818904	0.710008
0.716448	0.384617
0.908037	0.424556
0.716448	0.384617
0.113548	0.429218
0.348461	0.807258
0.78654	0.968762
0.645553	0.354289
0.716448	0.384617
0.971524	0.21979
0.655797	0.995136
0.769527	0.843311
0.538195	0.989888
0.414781	0.384617
0.716448	0.384617
0.186024	0.28273
0.852856	0.364557
0.742351	0.919586
0.18395	0.588567
0.716448	0.384617
0.494708	0.854726
0.053611	0.851483
0.273408	0.384617
0.760512	0.921605
0.716448	0.795096
0.641035	0.272787
0.796628	0.67345
0.981892	0.509901
0.190697	0.791627
0.652976	0.0401781
0.716448	0.384617
0.844803	0.33899
0.203257	0.101727
0.158957	0.729054
0.788084	0.537322
0.801078	0.613364
0.526004	0.139938
0.441604	0.711476
0.371318	0.13543
0.77305	0.915742
0.831867	0.786243
0.319206	0.430908
0.716448	0.384617
0.0641464	0.69935
0.265005	0.791542
0.792089	0.282753
0.948009	0.772169
0.777767	0.589685
0.663182	0.737122
0.404121	0.196614
0.136681	0.0371956
0.4139	0.243737
0.783104	0.5536
0.836835	0.616737
0.36612	0.827085
0.0918929	0.11253
0.57434	0.912041
0.716448	0.384617
0.869252	0.991213
0.59742	0.858106
0.191076	0.620448
0.716448	0.384617
0.919142	0.0679588
0.435194	0.559507
0.64641	0.239909
0.902954	0.183955
0.0187202	0.837217
0.141835	0.0474036
0.854855	0.192298
0.642349	0.679114
0.151163	0.031956
0.422366	0.584918
0.132311	0.469522
0.135896	0.163658
0.146779	0.727216
0.342423	0.151387
0.558471	0.760596
0.441682	0.791494
0.301804	0.755372
0.786058	0.12208
0.0564086	0.84374
0.365894	0.188003
0.673612	0.904217
0.716448	0.384617
0.716448	0.384617
0.149048	0.492926
0.643288	0.384617
0.767868	0.897867
0.716448	0.384617
0.320813	0.221428
0.894156	0.84112
0.578145	0.384617
0.716448	0.384617
0.741453	0.882505
0.83258	0.97447
0.800578	0.427129
0.0707442	0.793547
0.382526	0.107903
0.973313	0.0843209
0.716448	0.384617
0.829227	0.384617
0.774716	0.399189
0.57309	0.653443
0.254111	0.0207341
0.943383	0.348768
0.90252	0.0882626
0.166232	0.791913
0.189233	0.0232156
0.716448	0.384617
0.996904	0.136129
0.510232	0.790002
0.978898	0.170291
0.164302	0.910232
0.295417	0.364785
0.304257	0.477325
0.337337	0.919631
0.434553	0.973751
0.273408	0.384617
0.396058	0.0922932
0.439364	0.203485
0.716448	0.384617
0.643288	0.000972308
0.344549	0.878396
0.972559	0.70074
0.716448	0.384617
0.569591	0.79906
0.706436	0.781241
0.407139	0.29291
0.273408	0.384617
0.716448	0.384617
0.833414	0.49629
0.66511	0.692554
0.273408	0.384617
1	1
0.679217	0.662186
0.037087	0.421167
0.343703	0.151971
0.870549	1
0.132389	0.270704
0.293756	0.602144
0.816823	0.0748943
0.969684	0.210907
0.982669	0.775421
0.553792	0.909533
0.981653	0.595469
0.513284	0.835289
0.994756	0.471696
0.948626	0.630609
0.679217	1
0.173373	0.111596
0.64659	0.380709
0.679217	1
0.0314001	0.690789
0.709103	0.257788
0.230939	0.676159
0.89112	0.000176393
0.64349	0.155253
0.287571	0.551835
0.858837	0.343196
0.180068	0.958087
0.270241	0.373575
0.875665	0.29412
0.643842	0.0102991
0.964113	0.420785
0.404202	0.685091
0.483234	0.50081
0.265072	0.810484
0.883487	0.52136
0.228285	0.0535075
0.656495	0.0829761
0.826223	0.460443
0.646863	0.373284
0.516211	0.613772
0.0613206	0.690246
0.656105	0.60249
0.904678	0.558991
0.356703	0.37726
0.679217	1
0.679217	1
0.432654	0.600464
0.679217	1
0.679217	1
0.679217	1
0.646014	0.801381
0.972546	0.21862
0.679217	1
0.435961	0.133926
0.679217	1
0.337635	0.550246
0.837613	0.977527
0.816179	0.24488
0.220977	0.253122
0.679217	1
0.418683	0.674051
0.679217	1
0.935334	0.370001
0.679217	1
0.0616991	0.554322
0.679217	1
0.809577	0.376863
0.171797	0.85498
0.30029	0.601315
0.842842	0.995045
0.679217	1
0.484369	0.813334
0.473971	0.316741
0.516645	0.794957
0.237946	0.277314
0.400327	1
0.679217	1
0.166391	0.674404
0.197417	0.420994
0.107509	0.61968
0.826428	0.0127683
0.679217	1
0.520901	0.802951
0.710191	0.57109
1	1
0.733829	0.685091
0.679217	0.499504
0.485803	0.923171
0.647764	0.558596
0.170795	0.177078
0.872713	0.25625
0.710321	0.71526
0.679217	1
0.426793	0.57829
0.997292	0.67234
0.493856	0.869357
0.357789	0.0318314
0.188343	0.481499
0.961879	0.809196
0.377638	0.00291719
0.203257	0.602473
0.418688	0.707687
0.703046	0.566577
0.609152	0.927847
0.679217	1
0.311187	0.296458
0.853983	0.0925586
0.730481	0.0273031
0.490609	0.878726
0.107173	0.612723
0.663508	0.144883
0.355828	0.661472
0.798567	0.309077
0.188579	0.788546
0.51785	0.897222
0.434418	0.269375
0.0115855	0.754258
0.145374	0.856201
0.773252	0.700301
0.679217	1
0.187896	0.334384
0.9054	0.110902
0.651204	0.0887141
0.679217	1
0.303528	0.285767
0.796488	0.324392
0.474999	0.742704
0.527208	0.943162
0.489734	0.314039
0.276236	0.568103
0.567429	0.975533
0.484814	0.263752
0.904748	0.865609
0.743038	0.952479
0.84679	0.241481
0.765026	0.379757
0.890131	0.814427
0.592908	0.589
0.675116	0.725305
0.817793	0.176807
0.76234	0.249917
0.412467	0.792021
0.0832026	0.659735
0.827967	0.0813945
0.711113	0.0422806
0.679217	1
0.679217	1
0.677652	0.185034
0.248926	1
0.3322	0.311042
0.679217	1
0.56173	0.0287256
0.21784	0.777234
0.587111	1
0.679217	1
0.848139	0.762339
0.125567	0.227322
0.780382	0.522011
0.974207	0.609937
0.251044	0.748546
0.419811	0.453167
0.679217	1
0.238972	1
0.272596	0.200592
0.553525	0.79886
0.860845	0.699306
0.282917	0.108127
0.161492	0.604291
0.120758	0.0373835
0.591339	0.822276
0.679217	1
0.347869	0.902817
0.315784	0.0169846
0.442005	0.527512
0.973382	0.015283
0.821853	0.146515
0.883244	0.623739
0.995947	0.590045
0.972412	0.17985
1	1
0.467401	0.137713
0.885778	0.96496
0.679217	1
0.248926	0.340912
0.11501	0.459502
0.0875539	0.648787
0.679217	1
0.435313	0.019854
0.797571	0.00115201
0.245261	0.423522
1	1
0.679217	1
0.228737	0.202748
0.043885	0.0193591
0.716448	0.176715
0.679217	0.662186
1	1
0.589319	0.0257822
0.791528	0.0410336
0.752078	0.662186
0.704297	0.312446
0.437936	0.836382
0.957394	0.0615212
0.769281	0.167916
0.548996	0.363107
0.886207	0.905168
0.764646	0.989773
0.0133993	0.534183
0.604044	0.0925189
0.500687	0.964356
1	0.662186
0.508258	0.643712
0.920967	0.119325
1	0.662186
0.156929	0.856506
0.158421	0.0569894
0.870954	0.581665
0.782101	0.0779914
0.0480992	0.0438324
0.718087	0.736711
0.418139	0.415761
0.550716	0.690038
0.200931	0.689408
0.757279	0.76609
0.0440876	0.440653
0.588069	0.428758
0.0333148	0.777356
0.312172	0.975551
0.131591	0.301938
0.554016	0.269825
0.471455	0.712281
0.105858	0.298958
0.69152	0.232349
0.646065	0.913013
0.939824	0.83933
0.293158	0.994714
0.106794	0.932962
0.912016	0.980655
0.633093	0.826878
1	0.662186
1	0.662186
0.934407	0.12829
1	0.662186
1	0.662186
1	0.662186
0.660835	0.550544
0.828665	0.0594623
1	0.662186
0.915308	0.196565
1	0.662186
0.797644	0.0511996
0.257875	0.495121
0.971515	0.106199
0.0585189	0.788748
1	0.662186
0.947496	0.984762
1	0.662186
0.420222	0.399431
1	0.662186
0.618166	0.770968
1	0.662186
0.209178	0.813125
0.323125	0.507716
0.44295	0.338474
0.654988	0.591112
1	0.662186
0.842511	0.642855
0.030964	0.0793708
0.443392	0.603809
0.174512	0.167594
0.385332	0.662186
1	0.662186
0.442989	0.82939
0.516173	0.852103
0.653821	0.149152
0.265562	0.621711
1	0.662186
0.929046	0.537108
0.657323	0.0170425
0.679217	0.662186
0.989117	0.504753
1	0.148089
0.284504	0.897241
0.598415	0.822453
0.729861	0.735504
0.800332	0.300148
0.996149	0.956453
1	0.662186
0.947031	0.972385
0.63068	0.946486
0.769815	0.724049
0.19058	0.63888
0.565842	0.496568
0.806368	0.334358
0.036059	0.406132
0.765608	0.996928
0.950887	0.324462
0.966412	0.0845866
0.125275	0.878826
1	0.662186
0.579523	0.544999
0.316502	0.429582
0.693086	0.717986
0.900907	0.602562
0.648311	0.141153
0.996001	0.534216
0.00742869	0.999757
0.568862	0.477879
0.774855	0.44986
0.460442	0.857556
0.950875	0.664466
0.242873	0.223648
0.349444	0.462627
0.98003	0.287632
1	0.662186
0.2937	0.233435
0.709689	0.296087
0.0862911	0.566172
1	0.662186
0.874625	0.519641
0.394299	0.160064
0.956315	0.00121245
0.640521	0.841977
0.659995	0.549521
0.238268	0.988846
0.973508	0.591805
0.0496008	0.42474
0.759714	0.317791
0.0693358	0.468055
0.265702	0.530114
0.787072	0.938498
0.764307	0.227261
0.885158	0.99555
0.369579	0.770596
0.424562	0.494138
0.881019	0.46255
0.384203	0.111127
0.491739	0.0885885
0.380245	0.691691
0.517768	0.0661396
1	0.662186
1	0.662186
0.0451382	0.747179
0.867744	0.662186
0.917868	0.191885
1	0.662186
0.212057	0.724882
0.410425	0.633056
0.0990046	0.662186
1	0.662186
0.87083	0.371812
0.211294	0.0480962
0.932401	0.93321
0.502158	0.0278637
0.498076	0.155308
0.697906	0.968058
1	0.662186
0.87092	0.662186
0.282317	0.78497
0.275214	0.147156
0.305224	0.978918
0.5289	0.777212
0.806022	0.963377
0.502114	0.262886
0.548414	0.252207
1	0.662186
0.750032	0.346005
0.864304	0.291916
0.746762	0.172868
0.701103	0.184546
0.173049	0.517957
0.860648	0.415356
0.742472	0.549113
0.831684	0.100073
0.679217	0.662186
0.320045	0.649194
0.513234	0.79533
1	0.662186
0.867744	0.453969
0.3044	0.582121
0.671633	0.822571
1	0.662186
0.182055	0.274638
0.664225	0.467835
0.298563	0.397734
0.679217	0.662186
1	0.662186
0.518343	0.967875
0.697938	0.189139
0.160918	0.947903
0.037087	0.421167
0.589319	0.0257822
1	1
0.245289	0.702384
0.482063	0.421167
0.309355	0.808796
0.911611	0.457459
0.565988	0.707644
0.274657	0.974969
0.0293735	0.893571
0.26183	0.297182
0.0519019	0.0234552
0.0883892	0.807354
0.0185321	0.983296
0.274012	0.18327
0.589319	0.421167
0.334756	0.651551
0.280394	0.503413
0.589319	0.421167
0.770475	0.322102
0.0394706	0.603346
0.755367	0.791589
0.0273104	0.848533
0.730693	0.640088
0.967039	0.574793
0.152701	0.803072
0.470859	0.14901
0.123234	0.662891
0.0713994	0.281144
0.0390711	0.892053
0.193454	0.621549
0.21166	0.362644
0.606899	0.0543667
0.869386	0.869999
0.280989	0.742513
0.897301	0.397114
0.513932	0.861049
0.508556	0.06108
0.693049	0.012162
0.445645	0.459862
0.915305	0.0769399
0.711765	0.25538
0.261401	0.0291602
0.0676856	0.571286
0.589319	0.421167
0.589319	0.421167
0.542472	0.978166
0.589319	0.421167
0.589319	0.421167
0.589319	0.421167
0.704053	0.8112
0.185785	0.962536
0.589319	0.421167
0.464545	0.53062
0.589319	0.421167
0.265939	0.987746
0.0745783	0.540103
0.400773	0.979215
0.806066	0.174011
0.589319	0.421167
0.76844	0.147233
0.589319	0.421167
0.0639832	0.662398
0.589319	0.421167
0.412575	0.499856
0.589319	0.421167
0.556235	0.585421
0.825499	0.807518
0.433535	0.930216
0.218419	0.422419
0.589319	0.421167
0.220357	0.172027
0.214966	0.960092
0.424817	0.777482
0.6425	0.904251
0.797653	0.421167
0.589319	0.421167
0.91219	0.355884
0.405732	0.528777
0.701249	0.972831
0.530212	0.785869
0.589319	0.421167
0.837715	0.818448
0.632593	0.964955
0.037087	0.421167
0.464175	0.848813
0.589319	0.944418
0.586383	0.196031
0.276625	0.450635
0.316583	0.695915
0.503903	0.733721
0.612004	0.180155
0.589319	0.421167
0.622859	0.0991171
0.0116393	0.245792
0.880053	0.652728
0.0209981	0.754627
0.549419	0.577703
0.0829583	0.0265923
0.776209	0.457339
0.969408	0.0824356
0.711661	0.927441
0.379052	0.934024
0.719396	0.345211
0.589319	0.421167
0.91258	0.740511
0.00386258	0.913283
0.167727	0.56119
0.356426	0.74521
0.653992	0.800604
0.651646	0.823819
0.803757	0.00834665
0.441025	0.278781
0.961137	0.121071
0.405012	0.451593
0.63054	0.727373
0.85149	0.908129
0.961101	0.0138501
0.590796	0.93698
0.589319	0.421167
0.0746825	0.898278
0.125516	0.842989
0.682184	0.818013
0.589319	0.421167
0.532589	0.380892
0.48852	0.310844
0.789828	0.479359
0.168481	0.147892
0.839411	0.622138
0.925046	0.169198
0.515863	0.271929
0.227801	0.873364
0.42651	0.205756
0.230457	0.662657
0.49978	0.724339
0.647561	0.112952
0.455971	0.839948
0.824294	0.072591
0.532848	0.609322
0.456193	0.55568
0.674989	0.772132
0.450408	0.345754
0.970347	0.945603
0.481177	0.485827
0.38519	0.811855
0.589319	0.421167
0.589319	0.421167
0.668949	0.682954
0.854872	0.421167
0.742324	0.985952
0.589319	0.421167
0.71205	0.510389
0.296979	0.756899
0.154166	0.421167
0.589319	0.421167
0.11951	0.897814
0.272676	0.963221
0.258233	0.173259
0.0922712	0.93224
0.899902	0.108297
0.00708352	0.169123
0.589319	0.421167
0.684816	0.421167
0.496716	0.0953442
0.609568	0.802777
0.0451935	0.141475
0.174749	0.595762
0.561792	0.265427
0.986143	0.576202
0.674544	0.168957
0.589319	0.421167
0.152642	0.299358
0.9101	0.569653
0.063117	0.111537
0.220125	0.876581
0.231321	0.0523542
0.501274	0.372262
0.106065	0.794302
0.215362	0.883325
0.037087	0.421167
0.75532	0.403613
0.345961	0.19257
0.589319	0.421167
0.854872	0.312197
0.844293	0.697102
0.296531	0.507105
0.589319	0.421167
0.669211	0.583883
0.212316	0.887404
0.755678	0.578035
0.037087	0.421167
0.589319	0.421167
0.106064	0.75034
0.10927	0.566082
0.993374	0.836873
0.343703	0.151971
0.791528	0.0410336
0.245289	0.702384
1	1
0.222977	0.151971
0.974526	0.905088
0.339506	0.491221
0.599417	0.994666
0.341954	0.809306
0.164779	0.456038
0.971518	0.010729
0.513908	0.0890703
0.585675	0.412141
0.250818	0.57185
0.314236	0.222677
0.791528	0.151971
0.860309	0.168349
0.935527	0.966059
0.791528	0.151971
0.390023	0.544435
0.394598	0.991314
0.820116	0.615616
0.701384	0.971606
0.0688185	0.993106
0.287602	0.616398
0.129539	0.255841
0.831529	0.412298
0.750609	0.715112
0.705836	0.583749
0.487139	0.75873
0.399633	0.919663
0.627945	0.647616
0.536944	0.0944305
0.245305	0.339525
0.000109796	0.0853964
0.0747872	0.125319
0.38015	0.914599
0.124396	0.642651
0.045945	0.276689
0.952299	0.482786
0.163422	0.140093
0.203421	0.319188
0.691485	0.131727
0.950502	0.50288
0.791528	0.151971
0.791528	0.151971
0.936933	0.583899
0.791528	0.151971
0.791528	0.151971
0.791528	0.151971
0.0658999	0.469034
0.531136	0.868189
0.791528	0.151971
0.964015	0.952032
0.791528	0.151971
0.999758	0.595317
0.2243	0.109022
0.76998	0.821939
0.373935	0.518905
0.791528	0.151971
0.780489	0.21417
0.791528	0.151971
0.0105634	0.9323
0.791528	0.151971
0.901179	0.666157
0.791528	0.151971
0.123272	0.530119
0.247351	0.369029
0.767922	0.685526
0.665196	0.199054
0.791528	0.151971
0.987929	0.669072
0.571822	0.856628
0.74007	0.476354
0.440009	0.902459
0.436172	0.151971
0.791528	0.151971
0.0845606	0.587061
0.837062	0.483114
0.764384	0.57089
0.194317	0.4641
0.791528	0.151971
0.588653	0.465718
0.0603087	0.490983
0.343703	0.151971
0.826972	0.615821
0.791528	0.449514
0.600331	0.155677
0.789409	0.523246
0.981707	0.489927
0.295693	0.961806
0.735188	0.324086
0.791528	0.151971
0.897572	0.187812
0.274062	0.361231
0.268722	0.329704
0.724762	0.390678
0.800871	0.88555
0.586663	0.659022
0.384083	0.87004
0.457144	0.0423253
0.836057	0.546906
0.885375	0.406976
0.290074	0.00603057
0.791528	0.151971
0.0435741	0.829698
0.187016	0.672592
0.801175	0.100368
0.97791	0.338121
0.794157	0.147529
0.744782	0.761744
0.344041	0.0191968
0.0292097	0.388862
0.496041	0.725868
0.754916	0.154871
0.891219	0.690579
0.274559	0.39175
0.0145974	0.631345
0.662953	0.538951
0.791528	0.151971
0.811109	0.878794
0.632217	0.927542
0.192025	0.456767
0.791528	0.151971
0.95111	0.269463
0.436255	0.879997
0.726101	0.287874
0.891307	0.279878
0.0946519	0.809014
0.075893	0.113706
0.908809	0.358551
0.556958	0.427385
0.253518	0.520032
0.366438	0.0485051
0.14915	0.191705
0.247428	0.136586
0.250771	0.241227
0.447287	0.015646
0.540864	0.481223
0.446996	0.846512
0.408524	0.876753
0.745455	0.421963
0.0381657	0.444554
0.373011	0.034403
0.666995	0.985397
0.791528	0.151971
0.791528	0.151971
0.148528	0.474554
0.711085	0.151971
0.827004	0.687082
0.791528	0.151971
0.325939	0.0316927
0.847225	0.494478
0.493931	0.151971
0.791528	0.151971
0.787282	0.48317
0.763412	0.867535
0.850824	0.3138
0.13617	0.39747
0.426039	0.625797
0.964494	0.00501999
0.791528	0.151971
0.873363	0.151971
0.719513	0.481915
0.538537	0.152964
0.179692	0.24121
0.910272	0.255582
0.926607	0.292499
0.236749	0.945173
0.0752124	0.564223
0.791528	0.151971
0.99553	0.42825
0.593789	0.935556
0.977783	0.61432
0.253278	0.941809
0.238743	0.631621
0.405042	0.864586
0.410697	0.694803
0.511596	0.939442
0.343703	0.151971
0.409233	0.167705
0.45985	0.286812
0.791528	0.151971
0.711085	0.367222
0.246408	0.754777
0.964458	0.486375
0.791528	0.151971
0.520631	0.94298
0.720483	0.718868
0.303934	0.0978479
0.343703	0.151971
0.791528	0.151971
0.489621	0.49629
0.290633	0.692554
0.116959	0.384617
0.870549	1
0.752078	0.662186
0.482063	0.421167
0.222977	0.151971
1	1
0.0647544	0.270704
0.110428	0.602144
0.909959	0.0748943
0.961922	0.210907
0.860284	0.775421
0.432271	0.909533
0.823753	0.595469
0.648227	0.835289
0.858113	0.471696
0.673406	0.630609
0.752078	1
0.181013	0.111596
0.535479	0.380709
0.752078	1
0.50063	0.690789
0.763471	0.257788
0.413469	0.676159
0.659122	0.000176393
0.245326	0.155253
0.688513	0.551835
0.901103	0.343196
0.112698	0.958087
0.47643	0.373575
0.621717	0.29412
0.683827	0.0102991
0.709478	0.420785
0.618135	0.685091
0.261159	0.50081
0.243714	0.810484
0.959922	0.52136
0.677819	0.0535075
0.434114	0.0829761
0.993739	0.460443
0.937095	0.373284
0.49378	0.613772
0.437729	0.690246
0.206988	0.60249
0.818589	0.558991
0.0889553	0.37726
0.752078	1
0.752078	1
0.468213	0.600464
0.752078	1
0.752078	1
0.752078	1
0.937461	0.801381
0.87866	0.21862
0.752078	1
0.426293	0.133926
0.752078	1
0.227757	0.550246
0.788207	0.977527
0.789248	0.24488
0.280975	0.253122
0.752078	1
0.602744	0.674051
0.752078	1
0.837385	0.370001
0.752078	1
0.0474044	0.554322
0.752078	1
0.444764	0.376863
0.627183	0.85498
0.22896	0.601315
0.52647	0.995045
0.752078	1
0.34353	0.813334
0.672205	0.316741
0.104213	0.794957
0.638893	0.277314
0.0666374	1
0.752078	1
0.630038	0.674404
0.162641	0.420994
0.0847481	0.61968
0.4579	0.0127683
0.752078	1
0.774182	0.802951
0.962359	0.57109
0.870549	1
0.732224	0.685091
0.752078	0.499504
0.0251766	0.923171
0.289277	0.558596
0.102413	0.177078
0.997057	0.25625
0.804605	0.71526
0.752078	1
0.511684	0.57829
0.870507	0.67234
0.840281	0.869357
0.500693	0.0318314
0.0742841	0.481499
0.805083	0.809196
0.122985	0.00291719
0.574465	0.602473
0.562136	0.707687
0.648243	0.566577
0.140687	0.927847
0.752078	1
0.73646	0.296458
0.830682	0.0925586
0.417982	0.0273031
0.419718	0.878726
0.0548604	0.612723
0.77898	0.144883
0.14826	0.661472
0.967829	0.309077
0.548206	0.788546
0.112013	0.897222
0.523993	0.269375
0.497628	0.754258
0.350222	0.856201
0.86811	0.700301
0.752078	1
0.388975	0.334384
0.638251	0.110902
0.303732	0.0887141
0.752078	1
0.340446	0.285767
0.398146	0.324392
0.677569	0.742704
0.209443	0.943162
0.854143	0.314039
0.224227	0.568103
0.585973	0.975533
0.685442	0.263752
0.997179	0.865609
0.653459	0.952479
0.501909	0.241481
0.979789	0.379757
0.998998	0.814427
0.865119	0.589
0.240528	0.725305
0.431755	0.176807
0.955827	0.249917
0.00637711	0.792021
0.555236	0.659735
0.444839	0.0813945
0.320347	0.0422806
0.752078	1
0.752078	1
0.325378	0.185034
0.503865	1
0.499304	0.311042
0.752078	1
0.235087	0.0287256
0.132152	0.777234
0.729588	1
0.752078	1
0.674095	0.762339
0.420017	0.227322
0.666928	0.522011
0.827162	0.609937
0.125237	0.748546
0.174784	0.453167
0.752078	1
0.373908	1
0.153595	0.200592
0.0898495	0.79886
0.814723	0.699306
0.0243281	0.108127
0.228762	0.604291
0.330645	0.0373835
0.902831	0.822276
0.752078	1
0.181372	0.902817
0.619181	0.0169846
0.227647	0.527512
0.957401	0.015283
0.698177	0.146515
0.981594	0.623739
0.886724	0.590045
0.897636	0.17985
0.870549	1
0.144154	0.137713
0.547234	0.96496
0.752078	1
0.503865	0.340912
0.583751	0.459502
0.01896	0.648787
0.752078	1
0.0457296	0.019854
0.475471	0.00115201
0.672661	0.423522
0.870549	1
0.752078	1
0.111524	0.910334
0.308077	0.314497
0.978211	0.953389
0.132389	0.270704
0.704297	0.312446
0.309355	0.808796
0.974526	0.905088
0.0647544	0.270704
1	1
0.476294	0.781823
0.472508	0.939047
0.15251	0.823481
0.0534031	0.740691
0.898505	0.409623
0.31394	0.414186
0.717739	0.741257
0.0337496	0.690938
0.0937267	0.55055
0.704297	0.270704
0.95239	0.1111
0.84137	0.787088
0.704297	0.270704
0.362574	0.181047
0.567058	0.859978
0.845914	0.891039
0.523765	0.922469
0.263326	0.908873
0.294449	0.872099
0.318961	0.301707
0.932703	0.0107584
0.831522	0.471312
0.529081	0.760427
0.653214	0.665667
0.183868	0.687568
0.729056	0.292707
0.704532	0.386449
0.139173	0.631992
0.181987	0.216035
0.0722635	0.199198
0.575286	0.810751
0.025737	0.497996
0.0547769	0.51131
0.898747	0.777925
0.0974766	0.225778
0.0172629	0.62979
0.528752	0.441986
0.90041	0.247696
0.704297	0.270704
0.704297	0.270704
0.907868	0.774494
0.704297	0.270704
0.704297	0.270704
0.704297	0.270704
0.0331983	0.787016
0.342357	0.897222
0.704297	0.270704
0.930253	0.897063
0.704297	0.270704
0.976958	0.758606
0.426821	0.282
0.639001	0.855073
0.286525	0.68781
0.704297	0.270704
0.763175	0.147995
0.704297	0.270704
0.226672	0.720281
0.704297	0.270704
0.974428	0.354147
0.704297	0.270704
0.0906931	0.275845
0.24294	0.702716
0.891597	0.900801
0.485048	0.214253
0.704297	0.270704
0.928598	0.289561
0.686449	0.936992
0.623394	0.79915
0.469257	0.980044
0.593398	0.270704
0.704297	0.270704
0.067445	0.23101
0.938234	0.210997
0.861289	0.771109
0.0192004	0.365774
0.704297	0.270704
0.545554	0.782528
0.0580519	0.655997
0.132389	0.270704
0.720745	0.883753
0.704297	0.575032
0.475249	0.273811
0.654276	0.796451
0.999213	0.313091
0.141037	0.799251
0.640288	0.0520875
0.704297	0.270704
0.873488	0.501041
0.059188	0.0010286
0.222675	0.698915
0.831025	0.299176
0.907776	0.625776
0.395813	0.322992
0.263489	0.88952
0.489451	0.29126
0.817181	0.800574
0.782859	0.564709
0.117241	0.428144
0.704297	0.270704
0.0326555	0.626111
0.387385	0.618085
0.654665	0.00819795
0.925432	0.693629
0.889081	0.322991
0.663343	0.611886
0.225163	0.333151
0.183013	0.336992
0.532573	0.378317
0.639769	0.558188
0.865663	0.485206
0.233244	0.653166
0.0787428	0.263687
0.549813	0.785537
0.704297	0.270704
0.878691	0.984889
0.442594	0.814435
0.389726	0.391085
0.704297	0.270704
0.95116	0.2356
0.241047	0.760651
0.695402	0.0337017
0.794061	0.153598
0.0405635	0.953979
0.0425208	0.210374
0.846523	0.0547929
0.672679	0.43925
0.0851535	0.173303
0.562669	0.421427
0.0687043	0.191378
0.124483	0.382328
0.0874828	0.528781
0.381848	0.312288
0.374153	0.803606
0.249413	0.937613
0.293846	0.697675
0.650928	0.131148
0.0823053	0.654691
0.168822	0.0999802
0.506141	0.923545
0.704297	0.270704
0.704297	0.270704
0.349778	0.294146
0.73512	0.270704
0.829312	0.735614
0.704297	0.270704
0.510209	0.058222
0.810215	0.814715
0.635157	0.270704
0.704297	0.270704
0.631861	0.763646
0.802575	0.900977
0.721872	0.598327
0.0851388	0.577434
0.555599	0.335142
0.90448	0.283988
0.704297	0.270704
0.894823	0.270704
0.652747	0.634594
0.394388	0.428091
0.383966	0.129497
0.868607	0.104949
0.95975	0.0470633
0.335342	0.931024
0.168995	0.238787
0.704297	0.270704
0.963071	0.0691745
0.601889	0.932387
0.917689	0.440806
0.0562787	0.874498
0.448172	0.628715
0.251855	0.570106
0.207138	0.934517
0.324005	0.974549
0.132389	0.270704
0.577962	0.203827
0.254348	0.147759
0.704297	0.270704
0.73512	0.302563
0.227919	0.95388
0.998894	0.790557
0.704297	0.270704
0.398791	0.936242
0.552998	0.627455
0.322657	0.00924449
0.132389	0.270704
0.704297	0.270704
0.766515	0.664362
0.909143	0.1542
0.294595	0.670089
0.293756	0.602144
0.437936	0.836382
0.911611	0.457459
0.339506	0.491221
0.110428	0.602144
0.476294	0.781823
1	1
0.307785	0.578288
0.0771394	0.370182
0.392442	0.675623
0.257868	0.836427
0.226915	0.886965
0.298879	0.787177
0.364728	0.347784
0.547881	0.949805
0.437936	0.602144
0.595233	0.347646
0.225111	0.36827
0.437936	0.602144
0.543338	0.460783
0.370991	0.452823
0.776572	0.900596
0.205985	0.480593
0.917227	0.547895
0.789747	0.986819
0.264112	0.0866391
0.707284	0.469627
0.211944	0.179796
0.236219	0.936137
0.436421	0.0994617
0.461792	0.111235
0.158609	0.345534
0.871144	0.859908
0.792213	0.574479
0.128738	0.0384231
0.655819	0.571461
0.821079	0.272537
0.124933	0.426402
0.33748	0.888906
0.426523	0.999893
0.768594	0.783698
0.832015	0.974631
0.0340071	0.896344
0.0513104	0.396915
0.437936	0.602144
0.437936	0.602144
0.540674	0.540485
0.437936	0.602144
0.437936	0.602144
0.437936	0.602144
0.352743	0.823323
0.10322	0.482498
0.437936	0.602144
0.479631	0.639739
0.437936	0.602144
0.35975	0.480742
0.476572	0.500766
0.212421	0.42874
0.68418	0.908078
0.437936	0.602144
0.698282	0.732213
0.437936	0.602144
0.450168	0.149961
0.437936	0.602144
0.626491	0.303377
0.437936	0.602144
0.784424	0.371869
0.570693	0.748391
0.70825	0.74831
0.360013	0.523866
0.437936	0.602144
0.255776	0.263514
0.169723	0.596667
0.380369	0.864418
0.332997	0.677346
0.973008	0.602144
0.437936	0.602144
0.69192	0.414264
0.660039	0.43515
0.856753	0.552346
0.749735	0.189015
0.437936	0.602144
0.662714	0.812135
0.262829	0.37826
0.293756	0.602144
0.317037	0.847138
0.437936	0.245943
0.544525	0.753473
0.294416	0.998561
0.468364	0.296409
0.148133	0.261579
0.429049	0.659683
0.437936	0.602144
0.601559	0.925402
0.333498	0.623011
0.623258	0.885592
0.329565	0.237977
0.76998	0.0308322
0.17207	0.0458472
0.721425	0.772844
0.873365	0.820985
0.664583	0.683831
0.272638	0.282217
0.795266	0.830525
0.437936	0.602144
0.666465	0.00370643
0.412436	0.081327
0.232213	0.456345
0.367488	0.804635
0.824074	0.107729
0.4854	0.00558447
0.746895	0.848123
0.0365583	0.494757
0.883009	0.0878514
0.359789	0.891038
0.603237	0.153614
0.652821	0.535164
0.883813	0.163409
0.36472	0.651347
0.437936	0.602144
0.235674	0.723644
0.315315	0.275927
0.912319	0.137176
0.437936	0.602144
0.590188	0.463753
0.635355	0.533854
0.678238	0.00483591
0.123044	0.64919
0.542568	0.908666
0.890964	0.768542
0.453596	0.432164
0.159176	0.0149171
0.0566206	0.122484
0.609762	0.563066
0.744408	0.22574
0.303723	0.831215
0.0873463	0.467164
0.582431	0.831918
0.594072	0.972779
0.61355	0.860808
0.372364	0.0988517
0.357229	0.012345
0.810295	0.447254
0.65948	0.500562
0.447754	0.487963
0.437936	0.602144
0.437936	0.602144
0.900166	0.314979
0.824907	0.602144
0.724764	0.306284
0.437936	0.602144
0.936998	0.498964
0.11587	0.891812
0.24824	0.602144
0.437936	0.602144
0.0382336	0.694157
0.0261995	0.492146
0.126846	0.955026
0.450803	0.326904
0.995606	0.0775141
0.0807954	0.795156
0.437936	0.602144
0.727025	0.602144
0.345483	0.873947
0.609718	0.357408
0.448874	0.718334
0.0208193	0.441555
0.668196	0.658953
0.963556	0.703912
0.311816	0.0417462
0.437936	0.602144
0.256837	0.201303
0.812405	0.723783
0.135504	0.353871
0.149779	0.384173
0.608745	0.691723
0.171267	0.0480809
0.214451	0.902904
0.0830466	0.62876
0.293756	0.602144
0.957373	0.531824
0.543725	0.616289
0.437936	0.602144
0.824907	0.458918
0.610933	0.932572
0.48132	0.997108
0.437936	0.602144
0.616336	0.714832
0.320706	0.0602368
0.464392	0.252296
0.293756	0.602144
0.437936	0.602144
0.373818	0.777831
0.115911	0.55339
0.506707	0.860213
0.816823	0.0748943
0.957394	0.0615212
0.565988	0.707644
0.599417	0.994666
0.909959	0.0748943
0.472508	0.939047
0.307785	0.578288
1	1
0.909112	0.798164
0.730426	0.502564
0.751648	0.0872526
0.850659	0.189707
0.274127	0.475293
0.764492	0.571706
0.623099	0.321691
0.957394	0.0748943
0.238321	0.111359
0.818829	0.949736
0.957394	0.0748943
0.30245	0.45503
0.436004	0.98276
0.722053	0.68068
0.791372	0.965368
0.094073	0.995489
0.739973	0.693617
0.660241	0.223652
0.292353	0.333607
0.0776675	0.646426
0.760067	0.659369
0.32959	0.718888
0.693053	0.874276
0.245258	0.565657
0.0710859	0.192204
0.171027	0.380914
0.770145	0.0693676
0.578869	0.18983
0.134924	0.886688
0.867783	0.656936
0.809449	0.366794
0.808722	0.570307
0.358719	0.0376514
0.176041	0.414951
0.937916	0.230965
0.446345	0.421336
0.957394	0.0748943
0.957394	0.0748943
[truncated: 36,026 more rows]

## Sheet: raw_measurements
Row	Column	Intensity Nucleus Region HOECHST 33342 Mean	Intensity Nucleus Region HOECHST 33342 StdDev	Intensity Nucleus Region HOECHST 33342 Median	Intensity Nucleus Region HOECHST 33342 Maximum	Intensity Nucleus Region HOECHST 33342 Minimum	Intensity Nucleus Region HOECHST 33342 Sum	Intensity Nucleus Region HOECHST 33342 CV [%]	Intensity Nucleus Region HOECHST 33342 Quantile 90%	Intensity Nucleus Region HOECHST 33342 Contrast	Nucleus Region Area [µm²]	Nucleus Region Roundness	Nucleus Region Perimeter [µm]	Nucleus Region Width [µm]	Nucleus Region Length [µm]	Nucleus Region Ratio Width to Length	Nucleus Region HOECHST 33342 Symmetry 02	Nucleus Region HOECHST 33342 Symmetry 03	Nucleus Region HOECHST 33342 Symmetry 04	Nucleus Region HOECHST 33342 Symmetry 05	Nucleus Region HOECHST 33342 Symmetry 12	Nucleus Region HOECHST 33342 Symmetry 13	Nucleus Region HOECHST 33342 Symmetry 14	Nucleus Region HOECHST 33342 Symmetry 15	Nucleus Region HOECHST 33342 Threshold Compactness	Nucleus Region HOECHST 33342 Axial Small Length	Nucleus Region HOECHST 33342 Axial Length Ratio	Nucleus Region HOECHST 33342 Radial Mean	Nucleus Region HOECHST 33342 Radial Relative Deviation	Nucleus Region HOECHST 33342 Profile 1/2	Nucleus Region HOECHST 33342 Profile 2/2	Nucleus Region HOECHST 33342 SER Spot	Nucleus Region HOECHST 33342 SER Hole	Nucleus Region HOECHST 33342 SER Edge	Nucleus Region HOECHST 33342 SER Ridge	Nucleus Region HOECHST 33342 SER Valley	Nucleus Region HOECHST 33342 SER Saddle	Nucleus Region HOECHST 33342 SER Bright	Nucleus Region HOECHST 33342 SER Dark	Nucleus Region HOECHST 33342 Haralick Correlation	Nucleus Region HOECHST 33342 Haralick Contrast	Nucleus Region HOECHST 33342 Haralick Sum Variance	Nucleus Region HOECHST 33342 Haralick Homogeneity	Nucleus Region HOECHST 33342 Gabor Min w2	Nucleus Region HOECHST 33342 Gabor Max w2	Ring Region Area [µm²]	Ring Region Roundness	Ring Region Perimeter [µm]	Ring Region Width [µm]
2	8	3721.53	1008.9	3655.37	7651.82	1518.13	7.92895e+06	26.8247	5023.12	0.847551	190.505	0.895884	54.4342	11.0908	20.1694	0.563513	0.262033	0.0524842	0.0701415	0.0336152	0.371842	0.0709836	0.117448	0.0490245	0.362139	13.6931	0.605099	17.6261	0.413971	0.80251	1.06704	0.00794223	0.00214839	0.0850336	0.0139281	0.00593567	0.0107679	0.0190946	0.00707857	0.61841	0.0483224	0.0535825	0.321342	0.000531344	0.00406619	92.9268	0.28503	116.411	3.52875
2	9	3777.33	1013.67	3718.61	7670.47	1551.13	8.13274e+06	26.531	5087.94	0.851513	193.646	0.895292	54.6741	11.1984	20.1613	0.569741	0.25286	0.0537723	0.0686748	0.0340924	0.360452	0.073511	0.115148	0.0497934	0.360604	13.8409	0.615449	17.6173	0.4129	0.800208	1.06787	0.00782359	0.00213537	0.0839021	0.0137073	0.00580616	0.0106154	0.0187964	0.00695072	0.622248	0.0467786	0.0522532	0.325001	0.00052106	0.00394135	92.3654	0.283407	116.596	3.46442
2	10	3587.08	951.901	3533.03	7301.03	1468.31	7.82777e+06	26.2908	4811.54	0.853654	196.219	0.903173	54.6141	11.4327	20.2306	0.57828	0.250319	0.0499386	0.0619627	0.0310118	0.356262	0.0680187	0.105147	0.0449338	0.346508	14.0051	0.619015	17.7612	0.410768	0.799597	1.0661	0.00785618	0.00212361	0.0833752	0.0136578	0.00572834	0.0106143	0.0187739	0.00687012	0.61729	0.0467369	0.051241	0.324587	0.000533527	0.00400288	96.1132	0.289764	117.257	3.60445
3	8	3701.76	986.206	3652.15	7425.62	1522.05	8.09378e+06	26.3067	4968.79	0.849628	197.347	0.886696	55.9631	11.0932	20.705	0.554016	0.269254	0.0546069	0.0737809	0.0347145	0.37996	0.0752966	0.123639	0.0516809	0.362269	13.7794	0.598653	17.9625	0.417215	0.798381	1.06867	0.0077617	0.00202062	0.0831459	0.0135244	0.0055491	0.0103486	0.0185792	0.00662562	0.62975	0.0445966	0.0516659	0.330458	0.000524836	0.00398133	90.2752	0.276127	118.591	3.43685
3	10	3659.36	971.137	3603.37	7373.44	1500.86	7.90979e+06	26.2486	4910.45	0.855977	194.313	0.900852	54.3231	11.3005	20.1701	0.572296	0.256893	0.0471217	0.0677095	0.0312126	0.364372	0.064369	0.114309	0.0445835	0.349329	13.8286	0.61207	17.6706	0.412613	0.801014	1.06683	0.00790983	0.00214868	0.0837833	0.0137801	0.00577629	0.0106277	0.0189284	0.00693401	0.612925	0.0471427	0.0508233	0.322532	0.000533082	0.00403798	97.8654	0.291475	116.79	3.58996
3	11	3746.38	1024.43	3680.59	7774.16	1519.31	7.63209e+06	27.1645	5067.52	0.851757	183.493	0.900189	53.1088	10.9532	19.7894	0.566133	0.262224	0.049583	0.0700216	0.031201	0.37207	0.0670722	0.117746	0.0450718	0.358411	13.4398	0.604779	17.3285	0.411952	0.803637	1.06752	0.00828568	0.00227367	0.0869371	0.0140349	0.00615172	0.0114974	0.0194718	0.00737102	0.603622	0.0524552	0.054064	0.310091	0.000547531	0.00411774	94.8298	0.292663	114.433	3.63367
4	9	3965.54	1096.86	3895.01	8141.2	1628.06	7.31608e+06	27.4059	5378.46	0.869915	165.826	0.909494	49.9678	10.7033	18.4701	0.593496	0.23759	0.0506062	0.0611069	0.0317097	0.339417	0.069034	0.102161	0.0459565	0.38266	13.0398	0.634844	16.2611	0.407903	0.797046	1.07213	0.00830242	0.00201281	0.0886956	0.0141832	0.00569318	0.0108289	0.0196234	0.00674357	0.624913	0.0494792	0.0560459	0.317103	0.000531172	0.00404665	85.2046	0.29632	107.618	3.37523
4	10	4110.91	1176.14	4023.18	8614.16	1684.98	8.00558e+06	28.2558	5650.66	0.858678	175.402	0.892379	52.2215	10.8627	19.062	0.586832	0.242133	0.056818	0.0695416	0.0360586	0.34217	0.0784611	0.112167	0.0525988	0.377325	13.3386	0.634833	16.7495	0.409503	0.79423	1.07415	0.00828928	0.00221059	0.0889453	0.0140561	0.00637751	0.0115985	0.0194961	0.00752333	0.629113	0.0531002	0.0596811	0.308859	0.000535036	0.00402402	89.1663	0.291134	111.684	3.4374
4	11	4306.68	1246.47	4213.5	8972.49	1758.21	7.69385e+06	28.6254	5943.84	0.873826	162.706	0.906444	49.5544	10.7114	18.059	0.604726	0.226708	0.0534251	0.0590323	0.0333762	0.323464	0.0726356	0.0969961	0.0477105	0.378851	13.0985	0.650922	16.024	0.404255	0.79605	1.07451	0.00864478	0.00218378	0.0919658	0.0145158	0.0063608	0.0117881	0.0202044	0.00748478	0.618913	0.0555191	0.0606814	0.300481	0.000551702	0.00414378	85.722	0.297997	106.704	3.41775
	Row 2 Control
	Row 3 PLVAP
	Row 4 FAM110D
[truncated: 304 more columns]

## Sheet: cell_painting
features	PLVAP_rep1	PLVAP_rep2	PLVAP_rep3	FAM110D_rep1	FAM110D_rep2	FAM110D_rep3
Nucleus Hoechst Intensity Mean	1.00174	0.990271	1.01382	1.07313	1.11247	1.16544
Nucleus Hoechst Intensity Median	1.00453	0.991116	1.01236	1.07133	1.10658	1.15893
Nucleus Hoechst Intensity Maximum	0.984686	0.977767	1.0309	1.07958	1.14229	1.18981
Nucleus Hoechst Intensity Minimum	1.0063	0.992286	1.00449	1.07639	1.11402	1.16243
Nucleus Hoechst Intensity Quantile 90%	0.998911	0.987183	1.01876	1.08127	1.13599	1.19493
Nucleus Hoechst Haralick Sum Variance	0.986764	0.970671	1.03257	1.07042	1.13985	1.15895
Nucleus Hoechst Haralick Contrast	0.943258	0.997111	1.10947	1.04653	1.12312	1.17428
Nucleus Hoechst SER Spot	0.985738	1.00455	1.05228	1.05441	1.05274	1.09789
Nucleus Hoechst Threshold Compactness	1.01642	0.980114	1.0056	1.07363	1.05866	1.06294
Nucleus Area	1.02011	1.00443	0.948496	0.857173	0.906676	0.841045
Nucleus Perimeter	1.02545	0.9954	0.97315	0.915594	0.95689	0.908019
Nucleus Width	0.986885	1.00533	0.974426	0.952196	0.966377	0.952918
Nucleus Length	1.02566	0.999157	0.980299	0.914947	0.944267	0.894581
Membrane Area	0.921231	1.04381	1.05658	0.882339	0.966205	0.960464
Membrane Width	0.958306	1.01517	1.05151	0.933551	0.978638	0.982197
Membrane Length	0.97829	1.04493	1.02897	0.957491	0.961892	0.957862
Cell Area	0.958326	1.03353	1.01409	0.88323	0.942797	0.911205
Cell Perimeter	0.965799	1.01907	1.01879	0.911533	0.961712	0.95593
Cell Width	0.977552	1.02159	1.00028	0.95979	0.976763	0.956591
Cell Length	0.975215	1.00785	1.01954	0.923821	0.966876	0.961129
Ring Region Mito Intensity Mean	0.890359	0.942099	0.879744	1.02751	1.03421	1.04353
Ring Region Mito Intensity Maximum	0.853938	0.879977	0.801488	0.913106	0.965638	0.982096
Ring Region Mito Intensity Minimum	0.921983	0.973579	0.882673	1.02635	1.00914	1.00472
Ring Region Mito Intensity Quantile 90%	0.876362	0.919646	0.874313	1.02254	1.04064	1.05762
Cytoplasm Mito Intensity Mean	0.908643	0.942516	0.872672	1.00389	0.999233	1.00011
Cytoplasm Mito Intensity Maximum	0.869766	0.881657	0.748058	0.885181	0.941737	0.894705
Cytoplasm Mito Intensity Minimum	0.942122	0.97994	0.8957	1.00365	0.993313	0.990274
Cytoplasm Mito Intensity Quantile 90%	0.889429	0.919902	0.872141	1.02029	1.0243	1.03937
