# Supplementary material for: Single-cell RNA sequencing reveals sex differences in the subcellular composition and associated gene-regulatory network activity of human carotid plaques
Source: Nat Cardiovasc Res. 2025 Apr 10;4(4):412–32. doi: 10.1038/s44161-025-00628-y (PMC11994450; doi:10.1038/s44161-025-00628-y)
Supplement: Supplementary file 11 — Statistical source data. [file 44161_2025_628_MOESM11_ESM.xlsx]

## Sheet: description
# Extended_data_Fig1
Supplementary Table 2: Top 100 human cell-type markers

## Sheet: female_vs_male
Cell type	p-value
EC	0.87
MP	0.27
PERICYTE	0.51
SMC	0.57
T-cells	0.13
