# Supplementary material for: Single-cell RNA sequencing reveals sex differences in the subcellular composition and associated gene-regulatory network activity of human carotid plaques
Source: Nat Cardiovasc Res. 2025 Apr 10;4(4):412–32. doi: 10.1038/s44161-025-00628-y (PMC11994450; doi:10.1038/s44161-025-00628-y)
Supplement: Supplementary file 14 — Statistical source data. [file 44161_2025_628_MOESM14_ESM.xlsx]

## Sheet: description
#Extended_data_Fig4
Supplementary Table 3: Top 100 subcluster-specific markers in carotid atherosclerotic plaque
Supplementary Table 4: Top 25 GO processes for subcluster specific markers in carotid atherosclerotic plaque
