# Supplementary material for: Single-cell RNA sequencing reveals sex differences in the subcellular composition and associated gene-regulatory network activity of human carotid plaques
Source: Nat Cardiovasc Res. 2025 Apr 10;4(4):412–32. doi: 10.1038/s44161-025-00628-y (PMC11994450; doi:10.1038/s44161-025-00628-y)
Supplement: Supplementary file 15 — Statistical source data. [file 44161_2025_628_MOESM15_ESM.xlsx]

## Sheet: description
#Extended_data_Fig5

## Sheet: GRN82
S.No	id	CAD.DEG	Gender.DEG	SYNTAX	DUKE	Diseased.vessels	lesions	BMI	CRP	HbA1c	Waist.Hip	P.Chol	fP.LDL.Chol	fP.HDL.Chol	fP.TG	tissue	annotation	ENSEMBL	key
1	MAM_RGS6_ENSG00000182732.16	NA	-0.33518	0.000881842	0.00701249	0.0310763	0.0265413	0.156765	0.0199115	0.0250461	0.110265	-0.117352	-0.094519	0.00819615	-0.00910067	EC	RGS6	ENSG00000182732.16	10
2	MAM_HMCN1_ENSG00000143341.11	NA	-0.054975	-0.0705117	-0.0555773	-0.0283265	-0.0413173	-0.179417	-0.00173591	-0.116138	-0.0862696	0.014203	0.0580521	-0.0302056	-0.0632019	SMC	HMCN1	ENSG00000143341.11	10
3	MAM_MYO5B_ENSG00000167306.18	NA	0.022139	-0.00780852	-0.0438913	-0.0335958	0.0436056	-0.13624	-0.0315162	-0.0106534	-0.100741	0.0409397	0.0744026	-0.0270618	-0.0456495	MP	MYO5B	ENSG00000167306.18	10
4	MAM_SPINT2_ENSG00000167642.12	NA	0.0490231	-0.0137771	-0.0703301	-0.0440466	-0.0153592	-0.199109	0.0421937	-0.0322226	-0.112683	-0.00723483	0.0857284	-0.0966459	-0.0389698	SMC	SPINT2	ENSG00000167642.12	10
5	MAM_DUSP27_ENSG00000198842.9	NA	0.582623	0.0290256	-0.046283	-0.0370351	0.0598615	-0.160862	0.0385059	-0.0331972	-0.106277	0.0942309	0.0610911	-0.022136	-0.0107288	MAM	DUSP27	ENSG00000198842.9	10
6	MAM_LMO7_ENSG00000136153.19	NA	0.0525206	0.0747878	0.0289411	-0.00592503	0.0762683	-0.0964175	-0.0275785	0.0290853	-0.0365556	-0.00662166	0.00258514	-0.0853235	0.0414367	SMC	LMO7	ENSG00000136153.19	10
7	MAM_THRB_ENSG00000151090.17	NA	0.049944	-0.0142475	-0.0570416	-0.00927616	0.0300606	-0.0990622	0.0442247	-0.00161069	-0.0408805	-0.0281473	0.00307369	-0.0687161	-0.0437753	SMC	THRB	ENSG00000151090.17	10
8	MAM_ZNF704_ENSG00000164684.13	NA	0.043879	-0.0343181	-0.00552313	0.0233156	0.00967991	-0.108502	0.0544153	-0.0790888	0.00188342	0.0447219	0.0130144	-0.0457799	0.0156837	SMC	ZNF704	ENSG00000164684.13	10
9	MAM_PRDM6_ENSG00000061455.10	NA	0.0559786	0.0291425	-0.0368981	0.0158308	0.0484519	-0.0971229	0.0169533	-0.0320053	0.0182763	-0.0259353	-0.0142624	-0.0826666	-0.0111176	SMC	PRDM6	ENSG00000061455.10	10
10	MAM_MEDAG_ENSG00000102802.9	NA	0.0905776	-0.0215635	0.00754936	-0.0154255	-0.0133845	-0.017455	0.0517025	-0.0434854	-0.0310982	0.157889	0.11794	0.0420365	0.0633485	SMC	MEDAG	ENSG00000102802.9	10
11	MAM_ARNTL2_ENSG00000029153.14	NA	0.136187	0.0237522	0.0114401	-0.0101687	0.00952341	-0.130215	0.00883297	0.000745177	-0.0476496	0.12842	0.0872391	0.0487774	0.0259985	EC	ARNTL2	ENSG00000029153.14	10
12	MAM_TP53BP2_ENSG00000143514.16	NA	0.0277718	0.0585063	-0.0137504	-0.050496	0.0667692	0.0618788	0.0393159	0.0239988	-0.0293463	0.028583	0.0417132	-0.0346545	-0.00499603	MP	TP53BP2	ENSG00000143514.16	10
13	MAM_GJC1_ENSG00000182963.9	NA	0.363716	-0.0275974	-0.0565817	-0.0119989	0.00268002	-0.191233	0.0321423	-0.0468046	-0.112745	0.0466312	0.0478053	0.0142469	-0.0239411	EC	GJC1	ENSG00000182963.9	10
14	MAM_ZEB2_ENSG00000169554.16	NA	0.0731793	0.0257722	0.0362625	0.0555117	0.0373216	0.155582	-0.0688436	0.00744614	0.128991	-0.018622	-0.0377295	-0.0158513	0.109327	MP	ZEB2	ENSG00000169554.16	10
15	MAM_TMEM98_ENSG00000006042.11	NA	-0.0969141	-0.0125514	-0.0188335	-0.0406365	-0.00890131	-0.157661	0.0432413	-0.0831836	-0.0683967	0.0366073	0.10024	-0.0589976	-0.0905664	SMC	TMEM98	ENSG00000006042.11	10
16	MAM_TC2N_ENSG00000165929.12	NA	0.266233	0.0796956	0.0450557	0.0298631	0.0831611	-0.0427041	0.126074	0.0401274	0.0133382	0.0923452	0.0783314	0.0713966	-0.00745819	SMC	TC2N	ENSG00000165929.12	10
17	MAM_TSC22D1_ENSG00000102804.14	NA	-0.053107	-0.00449975	-0.00306169	0.0215491	0.0338399	0.113207	0.068513	0.0785876	0.0916537	-0.0866011	-0.0518332	-0.0763613	0.0498215	SMC	TSC22D1	ENSG00000102804.14	10
18	MAM_TBX18_ENSG00000112837.16	NA	0.0296041	-0.0116913	-0.0678872	-0.0130122	-0.0024975	-0.101571	0.0462752	0.00629359	-0.0120859	0.0100268	0.03639	0.00493551	-0.00181664	SMC	TBX18	ENSG00000112837.16	10
19	MAM_CHD1L_ENSG00000131778.17	NA	0.0367364	0.023343	0.0116405	-0.0253615	-0.004384	-0.0647596	0.0694263	0.0431325	-0.046959	0.0256181	0.0181495	0.066065	-0.0158029	MP	CHD1L	ENSG00000131778.17	10
20	MAM_TMEM51_ENSG00000171729.13	NA	-0.0517062	-0.0153506	-0.0195356	0.00759176	-0.0200644	0.0688078	-0.0500175	0.00400932	0.0390915	-0.0517884	0.0387361	-0.0598059	-0.0368532	MP	TMEM51	ENSG00000171729.13	10
21	MAM_MAFF_ENSG00000185022.11	NA	0.0332215	-0.0505188	-0.0336624	-0.0268969	-0.0454342	0.0115354	0.0546123	0.00866718	-0.0424432	0.0456431	0.0916378	-0.0185306	0.0104985	MP	MAFF	ENSG00000185022.11	10
22	MAM_AR_ENSG00000169083.15	NA	0.0378257	0.0203728	-0.021602	0.00751071	0.0767078	-0.0585289	-0.0336972	-0.107254	-0.0310943	-0.0160917	0.0463181	-0.0812742	-0.0162166	SMC	AR	ENSG00000169083.15	10
23	MAM_MEF2A_ENSG00000068305.17	NA	0.0582696	0.0605273	-0.00385775	-0.0252239	0.108554	0.0253752	-0.0338513	0.0724817	0.00951133	0.00546993	0.0156567	-0.0134441	0.000695148	MP	MEF2A	ENSG00000068305.17	10
24	MAM_SERPINB8_ENSG00000166401.13	NA	0.108871	-0.0224345	0.0265157	-0.0044059	-0.0295202	0.0175562	-0.0141694	-0.0491406	-0.0256519	0.0896356	0.063501	0.00341493	0.0188544	MP	SERPINB8	ENSG00000166401.13	10
25	MAM_PBX1_ENSG00000185630.18	NA	0.00345242	0.0171678	0.0282454	0.00690359	0.0518669	0.103958	0.0361372	-0.00388652	0.0850438	-0.0458808	-0.0115524	-0.0466869	0.0602956	SMC	PBX1	ENSG00000185630.18	10
26	MAM_CREB5_ENSG00000146592.16	NA	-0.102077	0.025534	-0.0162527	-0.0371241	0.0190948	-0.0541379	0.0273882	-0.00931819	-0.0318499	0.0764517	0.0517515	0.0862283	-0.0680383	MP	CREB5	ENSG00000146592.16	10
27	MAM_RAP1A_ENSG00000116473.14	NA	0.0663231	0.0805258	0.0610025	0.0597895	0.0704905	0.189914	0.0137772	0.0923424	0.14513	-0.0123392	-0.00766484	-0.00164853	0.0316892	MP	RAP1A	ENSG00000116473.14	10
28	MAM_ARID5A_ENSG00000196843.15	NA	-0.123372	0.0514721	-0.0486976	0.00681338	0.00696863	0.0168633	0.0222421	0.00260106	-0.0625732	0.0293574	0.137045	-0.0920632	-0.0553085	MP	ARID5A	ENSG00000196843.15	10
29	MAM_SOX6_ENSG00000110693.15	NA	-0.128891	0.0653712	0.0511815	0.029592	0.0645134	0.136393	-0.0129651	0.0524649	0.143995	-0.053598	-0.0579419	0.017665	0.0244468	SMC	SOX6	ENSG00000110693.15	10
30	MAM_PLCE1_ENSG00000138193.14	NA	-0.00287158	0.0396086	0.104373	0.0926138	0.0231355	0.149623	0.0656588	0.0145684	0.136757	-0.0384227	-0.0474171	0.0250667	0.0364169	SMC	PLCE1	ENSG00000138193.14	10
31	MAM_ERG_ENSG00000157554.18	NA	-0.0194297	-0.0120584	-0.061095	0.0281927	0.0190835	-0.0485385	-0.0196204	0.0105647	-0.058469	0.106935	0.0392384	0.0109186	0.0295522	MAM	ERG	ENSG00000157554.18	10
32	MAM_FAM20B_ENSG00000116199.11	NA	0.0677255	0.0447586	0.0408182	0.0529843	0.0519237	0.158141	0.0932899	0.0791502	0.106631	-0.0490903	-0.0425121	0.00201242	0.00147991	SMC	FAM20B	ENSG00000116199.11	10
33	MAM_TCF4_ENSG00000196628.13	NA	0.058543	-0.0398912	-0.0575646	-0.0145455	-0.0443155	-0.121909	-0.086765	0.0381703	0.00528695	0.0135838	-0.0633142	0.0816514	-0.0327748	MAM	TCF4	ENSG00000196628.13	10
34	MAM_MEF2C_ENSG00000081189.13	NA	0.17967	0.0413242	-0.0336352	-0.0179811	0.0849894	-0.127493	-0.0332069	0.0475621	0.00169031	0.00222445	0.00839917	-0.0417391	-0.049968	SMC	MEF2C	ENSG00000081189.13	10
35	MAM_OSR1_ENSG00000143867.6	NA	0.0439478	-0.000742554	-0.0206188	-0.0241342	-0.027016	-0.0922982	0.0793632	-0.0551608	-0.092307	0.110146	0.1692	-0.0753751	0.0318003	MAM	OSR1	ENSG00000143867.6	10
36	MAM_USP31_ENSG00000103404.14	NA	-0.0596606	0.0339836	0.00464203	-0.0413273	0.0149233	-0.0699673	0.0226897	-0.0426482	-0.0679485	0.0398438	0.0885139	-0.00460043	-0.0214082	EC	USP31	ENSG00000103404.14	10
37	MAM_BACH2_ENSG00000112182.14	NA	-0.168347	0.00860727	-0.0207922	-0.0378396	0.0214246	-0.0366728	0.00205354	-0.0313662	-0.075064	0.00305378	0.00319518	0.0209647	-0.0942544	SMC	BACH2	ENSG00000112182.14	10
38	MAM_PRKCA_ENSG00000154229.11	NA	0.351111	-0.0408918	0.0283428	0.0195773	-0.0154891	0.145242	0.0628832	-0.0119042	0.11154	-0.0508372	0.017178	-0.0244829	0.0359048	MP	PRKCA	ENSG00000154229.11	10
39	MAM_CACNA1H_ENSG00000196557.10	NA	-0.482723	-0.072456	0.00203404	0.00384606	-0.0837433	0.025721	0.0676413	-0.060706	-0.0139925	-0.0224497	0.0334574	-0.0549963	0.0193911	MAM	CACNA1H	ENSG00000196557.10	10
40	MAM_NFASC_ENSG00000163531.15	NA	0.650811	-0.117627	-0.0410393	-0.0290584	-0.0899093	0.109137	0.103618	-0.0734531	0.0973701	-0.0996546	-0.0614644	-0.0248621	0.0131524	SMC	NFASC	ENSG00000163531.15	10
41	MAM_KATNAL1_ENSG00000102781.13	NA	-0.0520161	0.0264033	0.0327288	0.0759166	0.0296058	0.134108	-0.0679458	0.0947021	0.126067	0.0451192	0.0176151	0.0528615	0.0643495	SMC	KATNAL1	ENSG00000102781.13	10
42	MAM_CPXM2_ENSG00000121898.12	NA	-0.0112325	-0.0562775	-0.0149776	-0.00882068	-0.0640918	-0.218178	0.115116	-0.096211	-0.0982513	0.026057	0.0982654	-0.0126407	-0.104989	SMC	CPXM2	ENSG00000121898.12	10
43	MAM_CUX1_ENSG00000257923.9	NA	0.0637249	-0.0251864	0.0401715	0.0368889	-0.0339645	-0.085199	0.117533	-0.0869352	-0.1084	0.0564749	0.141883	-0.0798782	-0.0552274	SMC	CUX1	ENSG00000257923.9	10
44	MAM_CLMN_ENSG00000165959.11	NA	0.123813	-0.0233774	-0.00201446	0.0153102	-0.00166059	0.0768209	-0.00624671	0.0277244	0.0340163	-0.0454979	-0.11622	0.0594904	0.0241505	MP	CLMN	ENSG00000165959.11	10
45	MAM_ZNF608_ENSG00000168916.15	NA	-0.0415443	-0.0325467	-0.0363864	0.0261093	-0.0375822	-0.198523	-0.107245	-0.0336514	-0.132507	0.0198823	-0.0719022	0.0805673	-0.0325793	EC	ZNF608	ENSG00000168916.15	10
46	MAM_CASQ2_ENSG00000118729.11	NA	-0.0637468	0.105299	0.0358725	0.00177289	0.0764508	0.142958	0.0597777	0.0448831	0.160233	-0.034796	0.0310776	-0.0039906	-0.023268	MAM	CASQ2	ENSG00000118729.11	10
47	MAM_C1orf95_ENSG00000203685.9	NA	-0.127796	-0.00714429	0.0219341	0.0276106	0.00504066	0.103623	0.0542752	-0.0467141	0.048245	-0.0344931	0.0397472	-0.0364075	-0.0207705	MAM	C1orf95	ENSG00000203685.9	10
48	MAM_NTN1_ENSG00000065320.8	NA	-0.0728818	-0.103626	-0.0451779	-0.00826382	-0.065656	-0.0820055	0.10068	-0.0956107	-0.0830381	0.0348981	0.183499	-0.156675	-0.0617492	EC	NTN1	ENSG00000065320.8	10
49	MAM_AC005477.1_ENSG00000280188.1	NA	-0.357624	-0.0374794	-0.0278773	0.0301123	-0.0191547	0.142271	0.0231652	0.0114102	0.110372	-0.0974959	-0.128692	0.0292456	0.0341805	MAM	AC005477.1	ENSG00000280188.1	5
50	MAM_AC011752.1_ENSG00000231204.5	NA	0.0714708	-0.0271127	-0.0472593	-0.0426017	-0.0096284	-0.104028	0.0113285	-0.0241324	-0.046126	0.0374019	0.0202639	0.000318528	0.0458334	MAM	AC011752.1	ENSG00000231204.5	5
51	MAM_AC067959.1_ENSG00000233005.1	NA	-0.103366	-0.000958834	-0.0306053	-0.0393744	0.0386848	-0.0629792	-0.0013242	-0.062349	-0.0529193	0.0667323	0.0959299	-0.0114586	-0.0249566	MAM	AC067959.1	ENSG00000233005.1	5
52	MAM_ADAMTSL1_ENSG00000178031.15	NA	0.0239011	0.0180094	-0.0301074	-0.0415694	0.00885906	-0.0910697	0.0880608	-0.00841946	-0.0967133	0.00440217	0.0678867	-0.116364	0.0101285	EC	ADAMTSL1	ENSG00000178031.15	5
53	MAM_AK5_ENSG00000154027.18	NA	-0.123832	-0.0210989	-0.00858667	-0.0204357	0.00794688	0.0805335	0.0154941	0.0479635	0.109371	-0.12312	-0.074115	-0.0167794	-0.0274508	SMC	AK5	ENSG00000154027.18	5
54	MAM_AKAP5_ENSG00000179841.8	NA	0.0344037	0.0184669	-0.00878825	-0.00476581	0.0238867	-0.203202	-0.00789742	-0.0219076	-0.103387	0.0883771	0.0357121	0.028122	-0.0148084	MP	AKAP5	ENSG00000179841.8	5
55	MAM_ALCAM_ENSG00000170017.12	NA	0.144079	-0.00676685	-0.0332129	-0.0143937	0.034185	-0.216559	0.0429884	-0.0491425	-0.101846	0.0634014	0.0514968	-0.0373644	0.012519	SMC	ALCAM	ENSG00000170017.12	5
56	MAM_ALDH1A1_ENSG00000165092.12	NA	-0.0482354	0.0274506	0.0136987	-0.0770195	0.0375349	-0.136408	-0.0539139	0.0330955	-0.0454	-0.0601539	-0.0520996	-0.0581277	-0.0466839	EC	ALDH1A1	ENSG00000165092.12	5
57	MAM_ANGPT4_ENSG00000101280.7	NA	0.189089	-0.0677657	-0.0483994	-0.0127509	-0.0564312	0.0232657	0.020035	-0.0266333	-0.00471514	-0.0975049	-0.0765932	-0.0168329	0.0154633	SMC	ANGPT4	ENSG00000101280.7	5
58	MAM_ANKRD44_ENSG00000065413.16	NA	0.00564776	0.0208716	0.030959	-0.015001	0.0729207	-0.093356	0.0311894	-0.0155948	-0.0403002	-0.0698993	-0.0900391	0.000261606	-0.0152157	MP	ANKRD44	ENSG00000065413.16	5
59	MAM_ANKRD6_ENSG00000135299.16	NA	-0.00300497	-0.0418924	0.00975972	-0.0141706	-0.00110408	-0.0469992	0.0533259	-0.0405563	-0.0370908	-0.0191523	-0.0384029	0.00611572	-0.00927919	SMC	ANKRD6	ENSG00000135299.16	5
60	MAM_ANO6_ENSG00000177119.15	NA	0.0248614	-0.000595712	-0.0546037	-0.0514767	0.0271114	-0.0832528	-0.058778	-0.00123679	-0.00694798	-0.0101308	0.0464073	-0.055932	-0.0298767	SMC	ANO6	ENSG00000177119.15	5
61	MAM_ANOS1_ENSG00000011201.10	NA	-0.0940297	-0.109947	-0.0534959	0.0478925	-0.0445264	-0.184925	0.0686564	-0.185571	-0.0660521	0.176333	0.201006	0.0316766	-0.074206	SMC	ANOS1	ENSG00000011201.10	5
62	MAM_APLP2_ENSG00000084234.16	NA	0.0564798	-0.0114296	0.00559008	0.019226	0.0402056	0.00232792	0.0360787	-0.0278505	0.0198016	0.0480312	0.105858	-0.104648	0.00772851	MP	APLP2	ENSG00000084234.16	5
63	MAM_ARPC2_ENSG00000163466.15	NA	0.000310141	-0.0254584	-0.00436562	-0.0186186	-0.0642981	-0.161954	-0.00600458	-0.0265359	-0.0990969	0.113472	0.138227	-0.017239	-0.0391992	MP	ARPC2	ENSG00000163466.15	5
64	MAM_ART3_ENSG00000156219.16	NA	1.0633	0.0511137	-0.0408097	0.0081392	0.0921443	0.106267	-0.051448	0.0234619	0.0704167	-0.0297049	-0.0453515	0.00640491	-0.0231	MP	ART3	ENSG00000156219.16	5
65	MAM_ART4_ENSG00000111339.10	NA	0.270035	-0.0387825	-0.000453325	-0.0424167	-0.0443291	-0.155739	-0.0178538	-0.0315732	-0.0426745	-0.00767204	0.00928378	-0.0397981	-0.0231399	SMC	ART4	ENSG00000111339.10	5
66	MAM_ATP10D_ENSG00000145246.13	NA	0.0718819	0.0320907	0.000547299	0.0177471	0.0494527	-0.111311	0.0692199	-0.00364527	-0.0150684	0.0423191	0.00342722	0.0382927	-0.0205154	SMC	ATP10D	ENSG00000145246.13	5
67	MAM_ATP1A1_ENSG00000163399.15	NA	0.0416147	-0.0226474	0.0254782	0.032284	-0.0271021	-0.0521696	0.0807627	-0.0512028	-0.047944	0.144863	0.10754	0.0209156	0.0182708	EC	ATP1A1	ENSG00000163399.15	5
68	MAM_ATP1A2_ENSG00000018625.14	NA	0.241777	0.0236296	0.00671726	0.0408343	0.0283183	0.0179542	0.0363763	-0.0513869	0.0242391	-0.0268003	-0.0213241	-0.0524064	-0.0191001	SMC	ATP1A2	ENSG00000018625.14	5
69	MAM_AUTS2_ENSG00000158321.15	NA	-0.110502	0.00473173	0.0106933	-0.0159979	1.91e-05	-0.0678814	0.0103434	-0.0383979	-0.107064	0.0590115	0.0397273	0.04443	-0.0110708	SMC	AUTS2	ENSG00000158321.15	5
70	MAM_AVPR1A_ENSG00000166148.3	NA	0.0344225	-0.0124885	-0.0184229	0.0406124	0.00234	0.121075	0.0308874	0.0424152	0.0842316	-0.0288202	-0.0339238	0.0251689	0.0180762	SMC	AVPR1A	ENSG00000166148.3	5
71	MAM_BAMBI_ENSG00000095739.10	NA	-0.122889	-0.0112277	-0.0371555	0.00454902	-0.00747952	-0.0728853	0.0909074	0.0227936	-0.0721624	0.0528287	0.136731	-0.0384715	-0.1037	EC	BAMBI	ENSG00000095739.10	5
72	MAM_BLNK_ENSG00000095585.16	NA	-0.0334487	0.00186685	-0.0333817	-0.0848624	-0.0236506	-0.144451	-0.0594349	0.00828247	-0.0787035	0.0620882	0.0703546	-0.0332853	-0.00839652	MP	BLNK	ENSG00000095585.16	5
73	MAM_BRCA2_ENSG00000139618.14	NA	0.0551406	0.00425693	0.0188587	-0.00120304	0.0365074	-0.0578067	0.069579	-0.00305079	-0.0205443	0.0826586	0.0199536	0.0375318	0.0172842	MP	BRCA2	ENSG00000139618.14	5
74	MAM_C14orf37_ENSG00000139971.15	NA	-0.163979	0.0744192	0.0418733	0.00298041	0.0953472	-0.0561436	0.0430892	0.0325263	-0.0227191	-0.0192461	-0.0236841	-0.00225097	-0.0669176	MAM	C14orf37	ENSG00000139971.15	5
75	MAM_C1QTNF7_ENSG00000163145.12	NA	-0.0171385	0.00870222	-0.037717	-0.00523988	0.040384	-0.0372807	-0.0229556	0.0276994	0.033924	-0.104524	-0.0764273	-0.0476342	-0.0797055	SMC	C1QTNF7	ENSG00000163145.12	5
76	MAM_C3orf52_ENSG00000114529.12	NA	-0.0669295	-0.0138738	-0.00821947	0.0098371	-0.0288786	-0.121942	0.0154026	-0.0965177	-0.105804	0.0842312	0.0553397	0.0497079	-0.0111735	SMC	C3orf52	ENSG00000114529.12	5
77	MAM_CAMK2G_ENSG00000148660.20	NA	-0.00537326	0.0161417	0.0346312	0.0240034	0.0399751	0.155499	0.0883434	0.0419023	0.0712703	-0.0789059	0.0165128	-0.0998527	-0.0184415	SMC	CAMK2G	ENSG00000148660.20	5
78	MAM_CAPN6_ENSG00000077274.8	NA	-0.485846	0.0195297	-0.0118089	0.00450255	0.0581383	-0.100397	-0.016645	-0.0665826	-0.122313	0.058674	0.0612159	-0.0167762	-0.0339031	SMC	CAPN6	ENSG00000077274.8	5
79	MAM_CASC15_ENSG00000272168.5	NA	-0.158047	0.0391776	-0.0259402	-0.0363962	0.0403586	-0.105946	0.0258849	-0.0591678	-0.0724199	0.0325632	0.00504109	0.0313286	0.0380852	MAM	CASC15	ENSG00000272168.5	5
80	MAM_CDC73_ENSG00000134371.9	NA	0.0595907	0.0655112	0.025117	0.0342138	0.0550104	0.176811	-0.0584393	0.0859087	0.202932	-0.0167812	0.0437618	-0.0482311	0.0593998	SMC	CDC73	ENSG00000134371.9	5
81	MAM_CDH11_ENSG00000140937.13	NA	0.097926	-0.0182258	0.00121552	0.0108674	0.0631547	-0.10074	0.128687	-0.0308094	-0.0651777	0.0359507	0.018744	0.0222312	0.00901594	SMC	CDH11	ENSG00000140937.13	5
82	MAM_CDH19_ENSG00000071991.8	NA	-0.0087981	0.0202249	0.077845	-0.00048092	0.0215622	0.0951546	-0.0166218	-0.00991363	0.0732054	0.013092	-0.057649	0.03664	0.0401182	SMC	CDH19	ENSG00000071991.8	5
83	MAM_CDH2_ENSG00000170558.8	NA	0.143534	0.037714	-0.00464393	-0.0171095	0.0472249	-0.0824205	0.0414316	-0.0282224	-0.0679626	0.0261423	0.0556973	-0.0219785	0.0170361	SMC	CDH2	ENSG00000170558.8	5
84	MAM_CDH8_ENSG00000150394.13	NA	0.323124	-0.00955848	0.00499886	-0.0388238	0.00262333	-0.0616721	0.016111	-0.0296243	-0.0126913	0.0518454	0.0504727	-0.0109242	0.00206551	MP	CDH8	ENSG00000150394.13	5
85	MAM_CHST11_ENSG00000171310.10	NA	0.0190506	-0.0420808	-0.0225173	-0.025817	-0.0400888	-0.185757	0.0335481	-0.073707	-0.102898	0.032772	0.0717646	-0.0755747	-0.0333688	MP	CHST11	ENSG00000171310.10	5
86	MAM_CHSY1_ENSG00000131873.5	NA	0.0957669	-0.0162446	-0.0303801	-0.0267282	-0.00716991	-0.0450344	0.0471514	-0.0477667	-0.0738367	0.140136	0.155903	-0.0434196	0.049212	SMC	CHSY1	ENSG00000131873.5	5
87	MAM_CLASP2_ENSG00000163539.16	NA	0.0317406	0.0660003	-0.0280924	-0.00243613	0.0992833	-0.0235764	-0.0152581	0.0621546	-0.000778211	-0.0665429	-0.0522365	-0.0068846	-0.0231162	SMC	CLASP2	ENSG00000163539.16	5
88	MAM_CLMP_ENSG00000166250.11	NA	0.139076	0.0230175	-0.0464986	-0.0251873	0.0396029	-0.161101	-0.0261346	-0.0206885	-0.116527	0.153392	0.0992825	0.0496789	-0.0309598	SMC	CLMP	ENSG00000166250.11	5
89	MAM_CMKLR1_ENSG00000174600.13	NA	-0.0801444	-0.0695615	0.0217814	0.0367667	-0.0360333	-0.174716	0.0574521	-0.107254	-0.0986306	0.0897189	0.0963492	-0.00761383	-0.0243224	MP	CMKLR1	ENSG00000174600.13	5
90	MAM_CNN3_ENSG00000117519.15	NA	-0.000690889	-0.0557228	-0.0163586	-0.0322142	-0.0412239	-0.145656	0.0341708	-0.0537247	-0.0788952	0.103437	0.137738	-0.00318488	-0.0154373	SMC	CNN3	ENSG00000117519.15	5
91	MAM_CNTN1_ENSG00000018236.14	NA	-0.100234	0.073209	-0.0475991	-0.0218138	0.110101	-0.0445901	-0.0244902	-0.00492421	-0.0743247	0.0191405	0.0518868	-0.0118363	-0.0738545	SMC	CNTN1	ENSG00000018236.14	5
92	MAM_CNTN3_ENSG00000113805.8	NA	-0.265711	0.0725311	-0.0117566	-0.0330003	0.067823	-0.108609	-0.0126481	-0.0336354	-0.10614	-0.00664376	-0.0235483	-0.000554101	-0.0525794	SMC	CNTN3	ENSG00000113805.8	5
93	MAM_CNTN5_ENSG00000149972.10	NA	-0.0187827	0.00589994	0.0413671	-0.0494512	-0.00408529	-0.154361	-0.0417677	-0.0490862	-0.0756652	-0.000836546	0.0487446	-0.0677394	-0.00300389	SMC	CNTN5	ENSG00000149972.10	5
94	MAM_COL21A1_ENSG00000124749.16	NA	0.0102647	0.0472083	-0.00165866	-0.0122	0.0695637	-0.13796	0.0204322	-0.0126823	-0.045041	1.11e-06	0.0140361	-0.0520401	-0.0404522	SMC	COL21A1	ENSG00000124749.16	5
95	MAM_COL4A3_ENSG00000169031.18	NA	0.275667	-0.00633227	-0.0146624	-0.0299753	-0.0185338	-0.184238	-0.000552323	-0.0947175	-0.0833368	0.00459513	-0.0204557	0.0261791	-0.0328341	SMC	COL4A3	ENSG00000169031.18	5
96	MAM_COL4A6_ENSG00000197565.15	NA	0.0330067	-0.0168982	0.0136139	-0.0208392	0.0047117	0.0634152	0.0542174	-0.0208886	0.0582747	-0.0562909	0.0559297	-0.081555	-0.0149314	SMC	COL4A6	ENSG00000197565.15	5
97	MAM_CRISPLD1_ENSG00000121005.8	NA	-0.00564989	0.017276	-0.0264525	-0.0092584	0.0227674	-0.143814	-0.00602016	-0.0020182	-0.0463083	-0.0131783	0.0196156	-0.0836386	-0.0284049	SMC	CRISPLD1	ENSG00000121005.8	5
98	MAM_CSTF2T_ENSG00000177613.8	NA	0.0977383	-0.0238776	-0.0289329	-0.00307419	-0.0233649	-0.10853	0.006419	-0.0776618	-0.0663831	0.161991	0.142683	0.0112686	0.0167245	EC	CSTF2T	ENSG00000177613.8	5
99	MAM_CTC-296K1.4_ENSG00000267405.1	NA	0.102447	0.0128627	-0.0775464	-0.0193845	0.0345746	-0.13536	0.0546961	-0.0270598	-0.0763751	0.0108692	0.00110349	0.0267045	-0.0123759	MAM	CTC-296K1.4	ENSG00000267405.1	5
100	MAM_CTNNA3_ENSG00000183230.16	NA	-0.190983	0.01466	-0.0413995	-0.075068	0.0392415	-0.0957563	-0.0143191	0.0247676	-0.0433015	-0.0184092	-0.0238551	-0.00666426	-0.0422779	EC	CTNNA3	ENSG00000183230.16	5
101	MAM_CYP27A1_ENSG00000135929.8	NA	-0.0444642	-0.0485196	-0.0595567	0.00353971	-0.0879867	-0.183958	0.00618814	-0.109389	-0.104027	0.0151146	0.0907339	-0.0891403	-0.0961037	MP	CYP27A1	ENSG00000135929.8	5
102	MAM_DGKI_ENSG00000157680.15	NA	-0.224502	-0.0215669	-0.0104034	-0.0102498	0.0110975	-0.20115	0.0121406	-0.0098555	-0.0229704	0.0677324	0.0209199	0.0624227	-0.0461156	SMC	DGKI	ENSG00000157680.15	5
103	MAM_DIRAS3_ENSG00000162595.4	NA	-0.251514	-0.0296211	-0.0596098	-0.0145759	0.0180746	-0.150762	-0.00506399	0.00411816	-0.0767033	-0.050225	0.0353691	-0.093145	-0.125082	SMC	DIRAS3	ENSG00000162595.4	5
104	MAM_DLG2_ENSG00000150672.16	NA	-0.216962	0.0531941	0.0659566	0.0427488	0.0611623	0.0743877	0.0356835	0.035286	0.0976732	-0.040784	-0.0886609	0.0926538	0.0499374	SMC	DLG2	ENSG00000150672.16	5
105	MAM_DLGAP1_ENSG00000170579.14	NA	-0.318235	0.0293573	-0.0467938	0.00754341	0.0665942	-0.143201	0.0644022	-0.00971013	-0.110479	0.0566555	0.0656229	0.050181	-0.0468852	SMC	DLGAP1	ENSG00000170579.14	5
106	MAM_DMKN_ENSG00000161249.20	NA	-0.306534	-0.0545775	-0.0945023	-0.0239741	-0.0363801	-0.257809	-0.0344904	-0.0864324	-0.184129	-0.0252163	0.0443797	-0.0560659	-0.132642	SMC	DMKN	ENSG00000161249.20	5
107	MAM_DNER_ENSG00000187957.7	NA	0.317561	-0.0205212	-0.0595947	-0.0431271	-0.00403542	-0.0485031	0.0171676	0.00167931	-0.0702954	-0.0371066	-0.0233449	-0.060685	-0.0113488	SMC	DNER	ENSG00000187957.7	5
108	MAM_EML4_ENSG00000143924.18	NA	-0.0357233	0.052893	0.0397111	0.00395299	0.0715508	-0.0670374	-0.00634393	0.0284622	-0.0386961	0.0351399	0.0182668	-0.0183395	0.0541122	MP	EML4	ENSG00000143924.18	5
109	MAM_ENPP1_ENSG00000197594.11	NA	0.0785662	-0.00421255	-0.0275967	-0.0300922	0.0190202	-0.120055	0.0162158	-0.0619433	-0.0084024	0.0268029	0.0937694	-0.0242784	-0.0658664	SMC	ENPP1	ENSG00000197594.11	5
110	MAM_EPHB2_ENSG00000133216.16	NA	-0.30266	-0.0965611	0.0546624	-0.0362582	-0.0809421	-0.171699	0.0279932	-0.117704	-0.136718	0.163663	0.188876	-0.00642683	-0.0156696	MP	EPHB2	ENSG00000133216.16	5
111	MAM_ERBB4_ENSG00000178568.13	NA	0.00275987	0.0423273	-0.0136353	-0.0288637	0.0444735	-0.067954	0.012414	-0.0384753	-0.0216516	-0.0284707	0.00489296	-0.0351446	0.0166461	SMC	ERBB4	ENSG00000178568.13	5
112	MAM_EZH1_ENSG00000108799.12	NA	0.020134	0.0146255	-0.018203	0.0227444	0.040964	0.113096	-0.0621939	-0.000511157	0.0542806	-0.0688571	-0.0533592	-0.0592456	0.0100307	EC	EZH1	ENSG00000108799.12	5
113	MAM_FGL2_ENSG00000127951.5	NA	-0.076407	-0.00864085	-0.00147054	-0.0184432	-0.00182632	-0.178557	-0.0313435	0.00210594	-0.0556629	0.0578947	0.0239825	0.00304699	-0.0159107	SMC	FGL2	ENSG00000127951.5	5
114	MAM_FOXP1_ENSG00000114861.18	NA	0.00515008	-0.000604322	-0.052626	0.0174049	0.00860339	0.0175488	-0.0577738	-0.0329527	0.0202525	0.053264	0.0216384	0.00604241	0.0106435	SMC	FOXP1	ENSG00000114861.18	5
115	MAM_FRAS1_ENSG00000138759.17	NA	-0.197227	-0.0758965	-0.0612752	-0.0371653	-0.0657772	-0.112374	0.0662439	-0.158627	-0.0983673	0.0382587	0.105452	-0.00798266	-0.108179	SMC	FRAS1	ENSG00000138759.17	5
116	MAM_FRMD1_ENSG00000153303.16	NA	-0.689359	-0.00807209	-0.0147398	-0.0128466	-0.0300941	0.105256	-0.0482213	0.00544285	0.0877263	-0.0227348	-0.0811603	0.0316653	0.0732774	MP	FRMD1	ENSG00000153303.16	5
117	MAM_FSTL1_ENSG00000163430.9	NA	0.0964186	-0.0290344	0.0431206	0.0424333	-0.0167334	-0.117385	0.0543987	-0.118874	-0.0311628	0.151535	0.153853	0.0326969	-0.0432088	SMC	FSTL1	ENSG00000163430.9	5
118	MAM_GALNTL6_ENSG00000174473.15	NA	-0.298917	0.0357319	-0.0339784	0.00269485	-0.000828161	-0.0823754	-0.0580374	0.0208129	0.0157856	0.0191225	-0.00640101	-0.0406213	-0.0308805	MP	GALNTL6	ENSG00000174473.15	5
119	MAM_GAREM_ENSG00000141441.15	NA	0.00369436	0.0769861	0.0337723	0.00603103	0.0926497	-0.0310897	0.125419	0.00525075	0.0102899	0.0385284	0.105305	-0.029658	-0.0705242	MAM	GAREM	ENSG00000141441.15	5
120	MAM_GDF7_ENSG00000143869.6	NA	-0.0747792	-0.0891955	-0.0405895	0.0227876	-0.107731	-0.139613	0.127233	-0.0923748	-0.0740621	-0.00435727	0.0983571	-0.110917	-0.0331688	EC	GDF7	ENSG00000143869.6	5
121	MAM_GEM_ENSG00000164949.7	NA	-0.006186	-0.0224561	-0.0716141	-0.0189719	-0.0221277	-0.138132	0.0266552	-0.0424059	-0.100497	0.021532	0.111865	-0.0858306	-0.113123	SMC	GEM	ENSG00000164949.7	5
122	MAM_GFOD1_ENSG00000145990.10	NA	0.0342774	-0.0337411	0.0131464	-0.0280648	-0.0231199	0.196179	0.0618545	0.0336552	0.0754811	-0.00493005	-0.0024287	0.0307859	0.0842166	EC	GFOD1	ENSG00000145990.10	5
123	MAM_GJA1_ENSG00000152661.7	NA	0.0406777	0.0198888	-0.0440353	0.00597557	-0.00672332	-0.0879196	0.0144015	0.0037859	-0.040958	0.0576973	0.0914833	-0.0411826	-0.0208796	SMC	GJA1	ENSG00000152661.7	5
124	MAM_GPLD1_ENSG00000112293.14	NA	0.0191005	0.00363394	-0.0708488	-0.00864597	0.0251669	-0.100742	-0.0355091	-0.0413037	-0.0706923	0.0208742	0.0332653	-0.0287147	-0.0413808	SMC	GPLD1	ENSG00000112293.14	5
125	MAM_GRIA1_ENSG00000155511.17	NA	0.154424	-0.0131456	-0.0420576	-0.0515925	0.0308698	-0.081415	0.0241513	0.0204632	-0.0777242	-0.0504509	-0.0326206	-0.0540131	0.0207793	SMC	GRIA1	ENSG00000155511.17	5
126	MAM_GRIA2_ENSG00000120251.18	NA	0.755673	0.03499	-0.041671	-0.00213483	0.0612187	-0.143316	-0.031761	0.0861196	-0.0924838	-1.65e-05	0.0183035	-0.0402546	-0.0334419	SMC	GRIA2	ENSG00000120251.18	5
127	MAM_GULP1_ENSG00000144366.15	NA	0.010496	0.0125083	-0.050043	-0.0274221	0.0441833	-0.123528	-0.0468134	0.0341356	-0.0502481	-0.0317279	-0.0786083	-0.00517727	-0.0231526	SMC	GULP1	ENSG00000144366.15	5
128	MAM_GXYLT2_ENSG00000172986.12	NA	-0.0606668	0.00100979	0.00821228	-0.00367859	0.0260321	-0.146251	-0.0375892	-0.0502895	-0.051974	0.105626	0.0936011	0.012396	-0.041883	SMC	GXYLT2	ENSG00000172986.12	5
129	MAM_HAND2_ENSG00000164107.8	NA	-0.00555375	-0.0104467	-0.0089367	0.00309611	-0.0436911	-0.123059	0.0189983	-0.0387601	-0.0906319	0.0653508	0.112158	-0.105931	-0.0314703	SMC	HAND2	ENSG00000164107.8	5
130	MAM_HAND2-AS1_ENSG00000237125.8	NA	-0.0105149	-0.0216407	-0.0271699	-0.0189815	-0.0279726	-0.170511	0.0494103	-0.0312786	-0.078556	0.0365672	0.0234459	-0.0377279	-0.0196221	SMC	HAND2-AS1	ENSG00000237125.8	5
131	MAM_HDAC9_ENSG00000048052.21	NA	-0.0847971	0.098205	-0.00707658	-0.055302	0.104819	-0.0377393	0.0286601	0.0760689	0.0308511	-0.0899012	-0.0482153	-0.0626507	-0.0447858	SMC	HDAC9	ENSG00000048052.21	5
132	MAM_IGFBP4_ENSG00000141753.6	NA	-0.00746529	-0.0364449	0.0323105	0.00387401	-0.0492053	-0.00882159	0.0420369	-0.0583376	-0.0408791	0.0964827	0.095692	0.00771698	0.0480208	EC	IGFBP4	ENSG00000141753.6	5
133	MAM_IL31RA_ENSG00000164509.13	NA	0.481012	0.0449555	-0.0488764	-0.01406	0.0755811	-0.0724613	0.0369712	0.0594264	-0.0423642	0.045688	0.0545321	-0.0146046	-0.0585382	MP	IL31RA	ENSG00000164509.13	5
134	MAM_ITGA10_ENSG00000143127.12	NA	-0.131573	-0.0170586	-0.0410429	-0.00920829	-0.00663991	-0.203969	0.0496295	-0.0834975	-0.15098	0.0120937	0.039167	-0.0294811	-0.0862076	EC	ITGA10	ENSG00000143127.12	5
135	MAM_ITGA8_ENSG00000077943.7	NA	0.220462	-0.00854317	-0.0638936	-0.0452574	0.0386308	-0.102233	0.0686766	0.00386003	-0.00968989	-0.074599	0.0226802	-0.110417	-0.0689719	SMC	ITGA8	ENSG00000077943.7	5
136	MAM_ITGBL1_ENSG00000198542.13	NA	0.0743114	-0.0107994	0.0168451	-0.0268293	0.0488856	-0.0526949	-0.0531895	-0.0495451	-0.0227193	-0.00840053	-0.0165443	-0.0275762	0.0105495	SMC	ITGBL1	ENSG00000198542.13	5
137	MAM_ITIH3_ENSG00000162267.12	NA	-0.111397	-0.00291371	0.0227178	0.0365081	-0.0170187	0.157856	0.033078	0.0316539	0.0768304	-0.0198672	-0.0106827	0.0333566	0.0599417	SMC	ITIH3	ENSG00000162267.12	5
138	MAM_ITIH5_ENSG00000123243.14	NA	-0.0962669	-0.00769638	0.0527118	0.0345106	-0.0038495	0.222331	0.0932983	0.0254714	0.184337	-0.0336116	-0.00703022	0.00306546	0.0303315	SMC	ITIH5	ENSG00000123243.14	5
139	MAM_ITM2C_ENSG00000135916.15	NA	-0.0500074	0.0477715	0.00314267	-0.0151284	0.0310628	-0.166553	0.0959196	-0.080566	-0.0773441	0.0600588	0.201719	-0.138736	-0.0739981	SMC	ITM2C	ENSG00000135916.15	5
140	MAM_KALRN_ENSG00000160145.15	NA	0.166021	-0.0342743	-0.0686359	-0.0666517	-0.0230006	-0.142732	0.0505377	-0.0396342	-0.136703	0.016885	0.000356311	-0.0231122	-0.00535966	SMC	KALRN	ENSG00000160145.15	5
141	MAM_KB-1448A5.1_ENSG00000253105.5	NA	-0.186141	-0.0137268	-0.0360257	-0.0519974	-0.0154381	-0.0787794	0.00449184	-0.0145908	-0.00618167	0.0210578	0.00199017	-0.0492873	0.0337222	MAM	KB-1448A5.1	ENSG00000253105.5	5
142	MAM_KCNK6_ENSG00000099337.4	NA	0.152352	-0.0332988	-0.023378	-0.029611	-0.0139765	-0.111614	0.0547423	0.0114399	-0.0854761	0.0269525	0.0511624	-0.0542326	-0.000787192	MP	KCNK6	ENSG00000099337.4	5
143	MAM_KCNQ5_ENSG00000185760.15	NA	0.520347	-0.00499933	-0.0301969	-0.0198823	0.00154751	-0.160076	0.00300342	-0.0127696	-0.0951617	0.0394793	0.0206829	-0.00659095	0.0208389	SMC	KCNQ5	ENSG00000185760.15	5
144	MAM_KDR_ENSG00000128052.8	NA	-0.0226166	-0.00809137	-0.0371999	0.0216606	-0.00506914	0.030559	-0.130342	0.013614	0.0439869	-0.0616016	-0.133348	0.0625402	-0.0390846	EC	KDR	ENSG00000128052.8	5
145	MAM_KRT14_ENSG00000186847.5	NA	-0.421893	-0.00866626	-0.0596053	-0.029963	-0.0337043	-0.101841	-0.00535943	0.0198338	-0.080141	0.080765	0.0769707	-0.0424089	0.00256308	SMC	KRT14	ENSG00000186847.5	5
146	MAM_LBR_ENSG00000143815.14	NA	0.0375175	0.085324	0.0773545	0.0133671	0.0551494	0.192477	0.0333667	0.132599	0.138082	-0.0217686	0.0283495	0.04853	0.0552932	EC	LBR	ENSG00000143815.14	5
147	MAM_LDLRAD4_ENSG00000168675.18	NA	0.0618966	-0.0771217	-0.0448387	0.0210474	0.00226728	-0.12854	0.0762181	-0.101875	-0.0267009	0.0933026	0.0930348	-0.000603378	-0.0316214	MP	LDLRAD4	ENSG00000168675.18	5
148	MAM_LHFPL1_ENSG00000182508.13	NA	0.474091	0.000339134	-0.0994302	-0.0454519	0.00820257	-0.216513	0.0647242	0.020065	-0.0892817	-0.0466331	0.0217093	-0.0903276	-0.0432046	SMC	LHFPL1	ENSG00000182508.13	5
149	MAM_LHFPL2_ENSG00000145685.13	NA	0.131478	-0.0169224	0.0610176	0.0273179	-0.0140252	-0.0822612	0.0785984	-0.061502	0.0212325	0.13424	0.089533	0.0743558	0.0217913	MP	LHFPL2	ENSG00000145685.13	5
150	MAM_LINC00504_ENSG00000248360.7	NA	0.228476	0.0404536	-0.0385456	-0.0301679	0.0541641	0.00202609	-0.0101905	0.00621316	0.0299958	-0.0381066	-0.0496236	-0.0306609	0.0202689	MP	LINC00504	ENSG00000248360.7	5
151	MAM_LINC00670_ENSG00000179136.6	NA	-0.084464	0.0114176	-0.0335103	-0.040605	0.0040929	0.00061023	0.0202528	-0.0166756	-0.0520257	-0.00167504	-0.00440251	0.0638588	-0.04043	SMC	LINC00670	ENSG00000179136.6	5
152	MAM_LINC01018_ENSG00000250056.5	NA	-0.173408	-0.0481562	-0.0138911	-0.0637751	-0.0350129	-0.111373	0.0082557	-0.00200572	-0.0650104	-0.0367252	0.0392947	-0.0817275	-0.0132591	SMC	LINC01018	ENSG00000250056.5	5
153	MAM_LINC01099_ENSG00000251504.1	NA	0.178204	-0.0688281	-0.0888504	-0.0400269	-0.0300492	-0.150069	0.00150823	-0.0709198	-0.0760792	0.00105434	0.00519447	-0.0390705	0.00224316	MP	LINC01099	ENSG00000251504.1	5
154	MAM_LRRC17_ENSG00000128606.12	NA	0.278822	0.0233785	-0.0269918	-0.0146718	0.0380913	-0.236693	-0.0103964	-0.0338922	-0.0673411	0.0650572	0.0771197	-0.0510357	-0.0469915	SMC	LRRC17	ENSG00000128606.12	5
155	MAM_LRRN1_ENSG00000175928.5	NA	-0.323945	-0.00954938	-0.065441	-0.0281549	-0.000652062	-0.142027	0.00555846	-0.0629645	-0.0924544	0.0447264	0.0749579	-0.00303569	-0.0672571	SMC	LRRN1	ENSG00000175928.5	5
156	MAM_LTBP1_ENSG00000049323.15	NA	0.113837	-0.0132926	-0.0211532	-0.00541693	0.0335744	-0.173617	0.0907682	-0.0770438	-0.0439564	0.0648046	0.141007	-0.0787486	-0.0636073	SMC	LTBP1	ENSG00000049323.15	5
157	MAM_MAP2K6_ENSG00000108984.13	NA	0.110412	0.0332717	0.0625111	0.0249691	0.0509426	-0.0301036	-0.0295528	0.0527804	0.0730957	-0.0413483	-0.0469456	0.00320466	-0.034472	EC	MAP2K6	ENSG00000108984.13	5
158	MAM_MEIS2_ENSG00000134138.19	NA	-0.0213051	0.00658772	-0.0465715	-0.0567931	0.0895257	-0.0510205	0.00123844	-0.028374	-0.0871714	-0.0169309	0.03394	-0.106602	0.00430139	EC	MEIS2	ENSG00000134138.19	5
159	MAM_MID1_ENSG00000101871.14	NA	0.204656	-0.00854093	-0.0441073	-0.0297774	0.00873104	-0.13504	-0.00591749	-0.0267346	-0.0668115	0.012676	0.0505986	-0.0540246	0.00227881	SMC	MID1	ENSG00000101871.14	5
160	MAM_MKL2_ENSG00000186260.16	NA	0.0033414	-0.0285613	0.0279675	0.0272751	-0.01154	0.0374968	-0.0403229	-0.0902911	0.075542	-0.00461299	-0.0761082	0.096976	0.0389821	MAM	MKL2	ENSG00000186260.16	5
161	MAM_MMP16_ENSG00000156103.15	NA	0.0549754	-0.0113093	-0.0308956	0.0184138	0.0360778	-0.123676	0.0396728	0.000394127	-0.0467525	0.0196096	0.0225492	-0.0439257	-0.0240317	SMC	MMP16	ENSG00000156103.15	5
162	MAM_MPPED2_ENSG00000066382.16	NA	0.0588595	-0.00162041	-0.0496225	-0.053832	0.0355531	-0.116173	-0.0170728	-0.0148454	-0.0775913	-0.0262859	-0.0215436	-0.0333544	-0.0306354	SMC	MPPED2	ENSG00000066382.16	5
163	MAM_MPZL1_ENSG00000197965.11	NA	-0.0165813	-0.0292908	0.0380597	-0.00369437	-0.035357	-0.0854812	0.0355527	-0.061154	-0.0415114	0.115107	0.119683	0.0630412	-0.0109139	SMC	MPZL1	ENSG00000197965.11	5
164	MAM_MRAP2_ENSG00000135324.5	NA	-0.0695599	0.0347054	-0.0284533	-0.00379115	0.0372424	-0.157271	0.0425495	0.0180286	-0.0573953	0.0590158	0.13187	-0.0669716	-0.0664369	SMC	MRAP2	ENSG00000135324.5	5
165	MAM_MSANTD3_ENSG00000066697.14	NA	0.0228882	-0.0295975	-0.0365852	0.00789019	-0.0510333	0.00216781	-0.0144421	-0.0160714	-0.00743794	0.0897078	0.0847825	0.0264817	0.0151416	MP	MSANTD3	ENSG00000066697.14	5
166	MAM_MTUS2_ENSG00000132938.18	NA	0.175451	-0.00974462	-0.0344675	-0.00580629	-0.00154537	-0.118498	0.00959455	-0.0576491	-0.0965712	0.0432627	0.0461651	-0.0338117	-0.0311607	SMC	MTUS2	ENSG00000132938.18	5
167	MAM_MYC_ENSG00000136997.15	NA	0.281183	-0.0644052	-0.00384388	-0.016822	-0.0589212	0.149588	0.040951	-0.00496149	-0.00300534	0.0177418	0.026106	0.00663287	0.0913145	EC	MYC	ENSG00000136997.15	5
168	MAM_MYO18B_ENSG00000133454.15	NA	0.0740519	0.0010684	-0.00508219	-0.00680262	0.0277165	-0.101273	0.0232827	-0.00597908	-0.103135	0.0412661	0.0367368	0.0158094	-0.0278734	SMC	MYO18B	ENSG00000133454.15	5
169	MAM_MYOCD_ENSG00000141052.17	NA	-0.0383232	0.085042	-0.00786026	-0.052559	0.102825	0.0205108	0.0626938	0.0286043	-0.00711588	0.0126919	0.0415284	0.0217222	-0.00646677	SMC	MYOCD	ENSG00000141052.17	5
170	MAM_MYRIP_ENSG00000170011.13	NA	-0.158881	0.00589891	0.00769286	0.0361213	0.0216085	0.186275	-0.00184705	0.00784403	0.0935329	-0.0653748	-0.102022	0.0338958	0.0360014	EC	MYRIP	ENSG00000170011.13	5
171	MAM_NAALADL2_ENSG00000177694.14	NA	0.0844181	0.0474129	0.019075	-0.010617	0.0708254	-0.0597967	-0.0284988	-0.0360122	0.0434122	-0.0218105	0.00114761	0.0613015	-0.066238	SMC	NAALADL2	ENSG00000177694.14	5
172	MAM_NEDD9_ENSG00000111859.16	NA	0.0630025	0.0104983	-0.0397058	-0.0499627	0.0236431	-0.084096	0.037381	-0.0248491	-0.0816799	0.094605	0.115666	0.00222842	-0.0396091	EC	NEDD9	ENSG00000111859.16	5
173	MAM_NOX4_ENSG00000086991.12	NA	0.139569	0.00231714	-0.0186594	0.00605711	0.0110589	-0.185341	-0.0901118	-0.0949965	-0.115237	0.0320519	0.0192463	0.0141171	-0.0987808	SMC	NOX4	ENSG00000086991.12	5
174	MAM_NPNT_ENSG00000168743.12	NA	0.123651	0.077797	0.0587095	0.00548258	0.0954297	0.0609925	0.0201716	0.0417178	0.0860562	0.0318961	-0.00771617	-0.0192602	0.0117825	SMC	NPNT	ENSG00000168743.12	5
175	MAM_NRIP2_ENSG00000053702.14	NA	-0.204439	-0.0118094	-0.0272173	-0.0258494	-0.0208156	0.0524435	-0.0244584	-0.000909784	0.0316266	-0.0804375	-0.0552471	-0.055536	0.0100242	SMC	NRIP2	ENSG00000053702.14	5
176	MAM_NTRK2_ENSG00000148053.15	NA	-0.0462589	0.0121784	0.034152	0.0388056	0.0399085	0.12651	0.011644	0.035168	0.132387	-0.0275234	-0.0352968	0.027571	0.048176	SMC	NTRK2	ENSG00000148053.15	5
177	MAM_OGN_ENSG00000106809.10	NA	0.151078	-0.00752289	-0.053664	-0.0204933	0.0265423	-0.0757163	-0.00495234	-0.0219445	-0.0563701	-0.00519639	0.0401156	-0.0806551	-0.0563601	SMC	OGN	ENSG00000106809.10	5
178	MAM_OR51E1_ENSG00000180785.8	NA	-0.85796	-0.0580786	-0.00637115	-0.0118262	-0.0424877	0.0963758	0.00257642	-0.0141387	0.0535328	-0.05348	-0.101088	0.0639698	0.0250922	EC	OR51E1	ENSG00000180785.8	5
179	MAM_P4HA2_ENSG00000072682.18	NA	-0.0549091	-0.065511	0.0303448	0.000462378	-0.0628085	-0.0354573	0.0733379	-0.0572669	-0.0420569	0.0869301	0.0899205	-0.00273157	-0.0107867	SMC	P4HA2	ENSG00000072682.18	5
180	MAM_PAM_ENSG00000145730.20	NA	0.0877187	0.0171213	0.00320914	-0.00657621	0.0292279	-0.155677	0.0942246	-0.0254679	-0.0368037	0.0492803	0.0807035	-0.0222956	-0.0738977	SMC	PAM	ENSG00000145730.20	5
181	MAM_PCDH7_ENSG00000169851.15	NA	0.178128	0.0339328	-0.0205954	-0.0178246	0.0527596	-0.0418556	0.0814833	0.00962135	-0.0166048	0.000990846	0.0683581	-0.0481428	-0.0278134	SMC	PCDH7	ENSG00000169851.15	5
182	MAM_PDE4C_ENSG00000105650.21	NA	-0.662474	-0.0272312	-0.0736362	-0.00732516	-0.00666221	0.00358139	0.013172	0.0129616	-0.0111703	-0.0964008	-0.111438	0.053178	-0.0165154	MP	PDE4C	ENSG00000105650.21	5
183	MAM_PDGFD_ENSG00000170962.12	NA	0.300059	-0.0474184	-0.063355	0.0105779	-0.0191981	-0.18657	-0.0346185	-0.0317219	-0.0432719	0.00471053	0.0209165	-0.04037	-0.0581962	SMC	PDGFD	ENSG00000170962.12	5
184	MAM_PEG10_ENSG00000242265.5	NA	-0.0233708	0.0567471	0.0398922	0.0317239	0.0544549	0.0897113	0.0317234	-0.0382861	0.0640518	-0.0372601	0.0224807	-0.0667901	0.0140866	SMC	PEG10	ENSG00000242265.5	5
185	MAM_PGM2L1_ENSG00000165434.7	NA	0.0732265	-0.0323987	-0.0943717	-0.024864	-0.0010767	-0.223639	0.0635806	0.0140544	-0.0846885	0.0508402	0.0720414	0.00892324	-0.0720517	EC	PGM2L1	ENSG00000165434.7	5
186	MAM_PHLDA1_ENSG00000139289.13	NA	0.115135	-0.0130981	-0.0300732	-0.0146849	0.00794946	-0.167	0.110249	0.0338087	-0.0361652	0.102583	0.123167	0.00221159	0.00364596	MP	PHLDA1	ENSG00000139289.13	5
187	MAM_PID1_ENSG00000153823.18	NA	0.215238	-0.000271366	-0.0685927	-0.0355934	0.0218723	-0.143714	-0.0143077	-0.00855762	-0.112648	0.0141546	0.0160495	-0.0421919	-0.0266136	SMC	PID1	ENSG00000153823.18	5
188	MAM_PKD2_ENSG00000118762.7	NA	-8.05e-06	-0.0136113	-0.0492382	-0.0431489	0.02085	-0.0278605	0.0342207	-0.0561869	-0.0324802	0.0275881	0.0337305	-0.00771591	-0.0647628	SMC	PKD2	ENSG00000118762.7	5
189	MAM_PLCB1_ENSG00000182621.16	NA	0.283591	-0.0357592	0.024449	0.00236563	-0.0273197	0.0846401	-0.01558	-0.0154392	0.0888795	0.0116672	-0.0803738	0.0802248	0.0540126	EC	PLCB1	ENSG00000182621.16	5
190	MAM_PLCL1_ENSG00000115896.15	NA	0.165298	0.0122268	-0.00738557	0.0367443	0.0599661	-0.0638058	0.0587423	-0.0318715	-0.0110509	-0.0395713	-0.0163567	-0.0782514	-0.0211442	SMC	PLCL1	ENSG00000115896.15	5
191	MAM_PLD5_ENSG00000180287.16	NA	0.0883525	-0.00923576	-0.0684783	-0.0564126	0.0261733	-0.0407072	0.0402649	-0.0419985	-0.0366161	-0.0363932	0.00443413	-0.0519705	-0.0652757	SMC	PLD5	ENSG00000180287.16	5
192	MAM_PLEKHA8P1_ENSG00000134297.6	NA	0.0241674	0.0187554	-0.0147576	0.00903271	0.0377626	-0.0799279	-0.0708499	-0.026256	-0.0364831	0.00654458	-0.00392112	-0.0393342	0.0453503	EC	PLEKHA8P1	ENSG00000134297.6	5
193	MAM_PLXDC2_ENSG00000120594.16	NA	0.179916	0.00392443	-0.0042118	-0.00862126	0.0476757	-0.122956	0.0105717	-0.0827253	-0.00384304	0.0598057	0.0816448	-0.00621604	-0.0406871	SMC	PLXDC2	ENSG00000120594.16	5
194	MAM_PPFIBP1_ENSG00000110841.13	NA	0.00856427	0.0183526	-0.00687413	-0.0145628	0.0439085	-0.136666	0.059602	-0.0261649	-0.0367343	0.0548685	0.0270175	0.00166346	-0.00700816	EC	PPFIBP1	ENSG00000110841.13	5
195	MAM_PRKG1_ENSG00000185532.15	NA	0.122911	0.0184935	-0.03227	-0.0481688	0.0603722	-0.0199362	0.0567788	0.0446214	0.0803395	-0.0425326	-1.24e-05	-0.0717615	0.00629815	SMC	PRKG1	ENSG00000185532.15	5
196	MAM_PRSS35_ENSG00000146250.6	NA	-0.074789	0.0184987	0.0165078	-0.0245045	0.0280519	-0.0820815	0.0141424	0.0478315	-0.00998355	0.0399683	0.11466	-0.129633	0.0492132	SMC	PRSS35	ENSG00000146250.6	5
197	MAM_PTPRD_ENSG00000153707.15	NA	0.238595	0.074538	0.0536312	-0.0470559	0.0478987	-0.111686	0.00853895	-0.0197364	-0.0615805	0.0227251	0.0564941	-0.0908855	0.00346476	SMC	PTPRD	ENSG00000153707.15	5
198	MAM_PXYLP1_ENSG00000155893.11	NA	-0.0328907	0.0850081	0.0452823	-0.0338714	0.0996177	0.0200053	0.0266155	0.0563839	-0.0273402	0.053992	0.0803084	-0.00435969	-0.0514561	SMC	PXYLP1	ENSG00000155893.11	5
199	MAM_RAPH1_ENSG00000173166.17	NA	-0.0429476	-0.0172365	0.00606201	0.034476	0.010563	-0.115496	0.0513918	-0.061319	-0.0532917	0.101275	0.0439199	0.114488	0.0441688	MP	RAPH1	ENSG00000173166.17	5
200	MAM_RBM24_ENSG00000112183.14	NA	-0.312157	0.0356352	0.0164529	0.0156915	0.0915892	0.172772	0.0163386	0.0786576	0.116267	-0.0413486	-0.0525572	0.0502167	0.0441906	SMC	RBM24	ENSG00000112183.14	5
201	MAM_RBP1_ENSG00000114115.9	NA	-0.0782685	0.035348	-0.0241324	-0.0402391	-0.00465377	-0.137179	-0.0114653	-0.0606739	-0.067982	0.0645857	0.0790906	-0.0916936	-0.0375527	MP	RBP1	ENSG00000114115.9	5
202	MAM_RGS17_ENSG00000091844.7	NA	0.265459	-0.0175674	-0.070926	-0.00441541	-0.00623294	-0.212413	0.0325568	-0.00892078	-0.0906234	-0.0109612	-0.0254581	-0.0276353	-0.0326883	SMC	RGS17	ENSG00000091844.7	5
203	MAM_RGS4_ENSG00000117152.13	NA	-0.162295	-0.0840819	-0.0776451	-0.0403713	-0.0663123	-0.189465	0.0248861	-0.0461283	-0.0634817	-0.00778885	0.0726543	-0.0991703	-0.0727729	SMC	RGS4	ENSG00000117152.13	5
204	MAM_RIC8B_ENSG00000111785.18	NA	0.056886	0.016944	0.0470554	0.0782671	0.0721673	0.0989133	0.0547039	-0.0526068	0.112307	-0.015262	-0.0819584	0.0649906	0.0782614	EC	RIC8B	ENSG00000111785.18	5
205	MAM_RNF115_ENSG00000265491.4	NA	-0.014298	0.0745653	0.0192983	-0.00473076	0.0920215	0.0234418	-0.0739219	0.0277312	0.0016017	0.0117287	-0.00296587	0.0357442	-0.0341638	SMC	RNF115	ENSG00000265491.4	5
206	MAM_RP1-140K8.5_ENSG00000260604.2	NA	0.0869721	0.0115029	0.00071002	-0.00174098	0.00633888	-0.116891	0.0128579	-0.0313756	-0.123249	0.0810809	0.0683836	0.0260248	-0.0214638	MAM	RP1-140K8.5	ENSG00000260604.2	5
207	MAM_RP11-161D15.1_ENSG00000250708.1	NA	0.223502	-0.0106111	-0.0585927	-0.0317203	-0.013901	-0.147491	0.0492262	0.0135991	-0.106969	-0.0774717	-0.0154981	-0.0626999	-0.105914	MAM	RP11-161D15.1	ENSG00000250708.1	5
208	MAM_RP11-430E17.1_ENSG00000274578.1	NA	-0.108044	0.00880438	-0.0308057	0.013855	0.0436583	-0.0521082	-0.0134976	0.00974853	-0.078343	0.00128457	0.0777364	-0.0547967	-0.0122056	MAM	RP11-430E17.1	ENSG00000274578.1	5
209	MAM_RP11-665G4.1_ENSG00000249252.5	NA	-0.00676592	0.00568839	-0.0572213	-0.0153293	0.0188295	-0.0920255	-0.0555676	-0.0046634	-0.0300214	-0.0448204	-0.0432098	0.0159568	-0.0230979	MAM	RP11-665G4.1	ENSG00000249252.5	5
210	MAM_RP11-747H7.3_ENSG00000260711.2	NA	0.286158	0.0776111	0.057932	0.01958	0.0887029	-0.0351843	0.130821	-0.0055584	0.00488068	0.118627	0.0780519	0.112329	0.0457542	MAM	RP11-747H7.3	ENSG00000260711.2	5
211	MAM_RP11-757G1.6_ENSG00000250508.1	NA	-0.00659877	0.00902151	-0.0321923	-0.0185962	0.00618974	-0.101971	0.035147	-0.0128897	-0.0629615	0.018728	0.0479477	-0.0431987	-0.0373498	MAM	RP11-757G1.6	ENSG00000250508.1	5
212	MAM_RP4-564M11.2_ENSG00000230498.1	NA	-0.00974505	0.0199976	-0.0251912	-0.00389764	0.00734286	-0.0688005	0.0417219	-0.0338438	0.0233305	-0.0157139	0.0700377	-0.0671368	-0.00673812	MAM	RP4-564M11.2	ENSG00000230498.1	5
213	MAM_RP5-1198O20.4_ENSG00000230615.6	NA	0.0446841	-0.0307086	-0.0357987	-0.0216561	-0.0427568	-0.096683	0.0293458	0.0226895	-0.101348	0.0813407	0.0826506	-0.00361578	0.0488134	MAM	RP5-1198O20.4	ENSG00000230615.6	5
214	MAM_SATB1_ENSG00000182568.16	NA	0.0395698	0.0773767	0.0473548	0.0637457	0.0706534	0.220702	-0.0144347	0.0969953	0.164776	-0.0686341	-0.0697016	0.0309614	-0.0139938	MP	SATB1	ENSG00000182568.16	5
215	MAM_SCPEP1_ENSG00000121064.12	NA	0.00699231	-0.0170988	-0.0311212	-0.0428174	-0.0492085	-0.158456	-0.0120606	-0.0160696	-0.0380157	-0.00356829	0.0331773	-0.0486313	-0.0794416	SMC	SCPEP1	ENSG00000121064.12	5
216	MAM_SEC24D_ENSG00000150961.14	NA	0.0430191	-0.0132364	0.000689574	0.00912399	0.00909166	-0.0799846	0.0356002	-0.0255189	-0.032936	0.106986	0.146529	0.00811162	0.008351	SMC	SEC24D	ENSG00000150961.14	5
217	MAM_SEMA3D_ENSG00000153993.13	NA	0.0449004	0.0309743	-0.0143952	-0.0106979	0.0289473	-0.131664	0.000748803	0.0431021	-0.0955505	-0.000509411	0.023626	-0.0311876	-0.0751297	SMC	SEMA3D	ENSG00000153993.13	5
218	MAM_SFXN3_ENSG00000107819.13	NA	-0.01502	-0.0863984	0.000141903	0.0269405	-0.154125	-0.0979817	0.0669039	-0.0842498	-0.117352	0.112506	0.107254	-0.00848278	0.0284605	SMC	SFXN3	ENSG00000107819.13	5
219	MAM_SH3GL3_ENSG00000140600.16	NA	0.200739	0.0777889	-0.0378825	-0.0492043	0.0644647	-0.0612744	0.0264758	0.0304235	-0.0258465	0.0593828	0.0772056	-0.00512623	-0.0740271	MP	SH3GL3	ENSG00000140600.16	5
220	MAM_SLAIN2_ENSG00000109171.14	NA	0.0438055	0.121701	-0.00197756	0.0509922	0.119853	0.136163	-0.0273243	0.04294	0.110532	0.00536103	0.0588415	-0.0228265	0.0321645	SMC	SLAIN2	ENSG00000109171.14	5
221	MAM_SLC12A1_ENSG00000074803.17	NA	0.263319	0.0608884	-0.0102227	-0.040509	0.0550346	-0.0829753	-0.016309	0.0461918	-0.0456395	0.00103897	0.0414453	-0.125544	-0.0221153	MP	SLC12A1	ENSG00000074803.17	5
222	MAM_SLC12A6_ENSG00000140199.11	NA	0.0467198	-0.0290501	-0.0568321	-0.0315734	-0.0199396	-0.09149	-0.0190518	-0.0190916	-0.0910828	0.0407266	-0.019099	0.0504138	-0.0104173	EC	SLC12A6	ENSG00000140199.11	5
223	MAM_SLC16A10_ENSG00000112394.16	NA	0.156898	-0.0093015	-0.0332603	-0.0424707	-0.0202941	-0.162905	-0.00709748	-0.0519717	-0.0438482	0.0441067	0.0639666	-0.0498762	-0.0161181	MP	SLC16A10	ENSG00000112394.16	5
224	MAM_SLC1A5_ENSG00000105281.12	NA	0.172978	-0.0185958	-0.0213967	-0.00132742	-0.0246051	0.0608516	0.0978369	-0.0404362	0.010576	0.0576424	0.126597	-0.0127882	0.0104763	MP	SLC1A5	ENSG00000105281.12	5
225	MAM_SLC22A3_ENSG00000146477.5	NA	0.155956	0.0536151	-0.0182549	-0.0399873	0.0664978	-0.0520512	0.0948575	0.0294276	-0.0352669	-0.0107948	0.0843541	-0.0861381	-0.035804	SMC	SLC22A3	ENSG00000146477.5	5
226	MAM_SLC24A4_ENSG00000140090.17	NA	0.241982	0.0300106	-0.0214332	-0.0233213	0.0237312	-0.0901444	0.00656025	-0.0122733	-0.12848	0.0146411	0.027836	-0.0222574	-0.0140347	MP	SLC24A4	ENSG00000140090.17	5
227	MAM_SLC26A2_ENSG00000155850.7	NA	-0.0847257	-0.0772986	-0.0532949	0.019262	-0.0584133	-0.192815	0.00838492	-0.0343348	-0.111894	0.0664235	0.0539972	0.0332947	-0.0568582	SMC	SLC26A2	ENSG00000155850.7	5
228	MAM_SLC35F2_ENSG00000110660.14	NA	0.458279	0.0132236	0.00422684	-0.0610027	0.00337377	-0.158945	-0.0461181	-0.0545219	-0.118077	0.0344732	0.0952128	-0.0338185	-0.0807527	EC	SLC35F2	ENSG00000110660.14	5
229	MAM_SLC4A4_ENSG00000080493.13	NA	-0.00137829	-0.0465244	0.0319629	0.0063952	-0.0396148	0.222242	0.0343587	-0.0214879	0.171045	-0.0489527	-0.0666589	0.0587129	0.00148511	EC	SLC4A4	ENSG00000080493.13	5
230	MAM_SLC9A7_ENSG00000065923.9	NA	-0.161299	-0.00554235	-0.067613	0.0169013	0.00460088	-0.0973533	0.0018073	-0.0502434	-0.0408695	0.00443844	0.0319543	-0.00636562	-0.0391548	MP	SLC9A7	ENSG00000065923.9	5
231	MAM_SLFN13_ENSG00000154760.13	NA	-0.125491	-0.0347194	-0.0643183	-0.0936856	-0.0218431	-0.124881	-0.0561451	-0.0417183	-0.0820118	0.0204852	-0.0195561	0.0289405	-0.0114356	MP	SLFN13	ENSG00000154760.13	5
232	MAM_SMO_ENSG00000128602.9	NA	-0.170086	0.0194499	0.00650165	-0.018769	-0.00875848	-0.125799	0.09982	-0.0720142	-0.0984097	-0.0523835	0.0654668	-0.11112	-0.0825161	SMC	SMO	ENSG00000128602.9	5
233	MAM_SMOC2_ENSG00000112562.18	NA	-0.0539897	-0.0233791	-0.0196203	-0.0201538	-0.0365062	-0.157774	0.0818243	-0.0827714	-0.0742367	0.0409895	0.14596	-0.090482	-0.0529252	SMC	SMOC2	ENSG00000112562.18	5
234	MAM_SNX30_ENSG00000148158.16	NA	-0.0365095	-0.0385708	0.00791228	-0.017144	0.00383154	-0.206956	-0.00894827	-0.0518371	-0.0748518	0.0777828	0.0529749	0.0693725	-0.0398837	MP	SNX30	ENSG00000148158.16	5
235	MAM_SPARC_ENSG00000113140.10	NA	0.0930575	0.0393558	0.00932092	-0.0104442	0.0560818	-0.182109	0.0377048	-0.102592	-0.0965678	0.12627	0.161787	-0.0227792	-0.0735529	SMC	SPARC	ENSG00000113140.10	5
236	MAM_SPON1_ENSG00000262655.3	NA	0.0680737	-0.0223204	0.0129291	0.000668212	-0.00258172	-0.158274	-0.0371105	-0.103128	-0.106495	0.120418	0.152018	-0.0241759	-0.0354689	EC	SPON1	ENSG00000262655.3	5
237	MAM_SRL_ENSG00000185739.13	NA	-0.528317	-0.0191602	0.0425812	0.0194766	-0.0132523	0.0324996	0.0437936	0.00778156	0.0156903	-0.0101406	0.0214544	0.0304512	-0.0329628	EC	SRL	ENSG00000185739.13	5
238	MAM_ST6GALNAC5_ENSG00000117069.14	NA	0.0151711	0.00711298	-0.0173095	-0.000487617	-0.0227226	-0.0803928	0.0644714	-0.0397287	-0.0231086	-0.0110818	0.0630674	-0.0414743	-0.0309239	SMC	ST6GALNAC5	ENSG00000117069.14	5
239	MAM_STS_ENSG00000101846.6	NA	-0.220127	-0.0133867	0.00717295	0.00984553	0.0125297	0.118609	0.0473295	-0.0146975	0.100153	-0.00548722	0.044488	0.0198513	0.0197263	SMC	STS	ENSG00000101846.6	5
240	MAM_SULF2_ENSG00000196562.14	NA	-0.103121	-0.0647012	0.00611939	0.0392313	-0.038209	-0.0216756	0.0715441	-0.114293	-0.0108972	0.113164	0.114114	-0.00793546	-0.0143923	EC	SULF2	ENSG00000196562.14	5
241	MAM_TBX5_ENSG00000089225.19	NA	0.0120912	-0.00051046	-0.0912131	-0.021799	0.0149832	-0.209464	-0.00743069	-0.0467907	-0.133537	-0.0329525	-0.0129358	-0.0324948	-0.102456	SMC	TBX5	ENSG00000089225.19	5
242	MAM_TCEAL6_ENSG00000204071.9	NA	0.131904	-0.0511243	-0.0352192	-0.0565684	-0.0514566	-0.135985	-0.0498121	-0.0748751	-0.0835968	0.036846	0.0532808	-0.050066	-0.0520752	SMC	TCEAL6	ENSG00000204071.9	5
243	MAM_TEX2_ENSG00000136478.7	NA	0.0339661	-0.0137416	0.0265104	0.0798983	-0.0128593	0.120215	0.122491	-0.0758567	0.0670487	0.0294236	0.0909169	-0.0585459	0.0588419	SMC	TEX2	ENSG00000136478.7	5
244	MAM_TFPI2_ENSG00000105825.11	NA	0.0823765	0.0129412	-0.0327631	-0.0044189	0.0483174	-0.162789	-0.0694901	-0.052281	-0.0595787	0.107987	0.080164	-0.0406476	-0.00591092	SMC	TFPI2	ENSG00000105825.11	5
245	MAM_THSD7B_ENSG00000144229.11	NA	-0.0945382	0.00310818	-0.0691746	-0.0510587	0.0258773	-0.151249	0.0111263	-0.0178421	-0.066487	0.0277668	0.0780425	-0.0739065	-0.0359124	SMC	THSD7B	ENSG00000144229.11	5
246	MAM_TJP1_ENSG00000104067.16	NA	0.00591337	0.00304154	0.0498605	0.0208526	0.0330385	0.199487	0.0310046	0.0300535	0.132542	0.0138001	-0.0168858	0.0548299	0.0596258	EC	TJP1	ENSG00000104067.16	5
247	MAM_TMEM132B_ENSG00000139364.10	NA	0.00924981	0.0284536	-0.0264731	-0.019739	0.0321844	-0.185224	0.00358106	-0.0725472	-0.10457	0.0500519	0.0280332	0.0217839	-0.0684468	SMC	TMEM132B	ENSG00000139364.10	5
248	MAM_TMEM38B_ENSG00000095209.11	NA	0.101016	0.0127082	-0.0115919	-0.0184488	0.0486111	0.169029	-0.0307565	0.0532421	0.101214	-0.071274	-0.0509746	-0.0115414	-0.0339969	MP	TMEM38B	ENSG00000095209.11	5
249	MAM_TMEM43_ENSG00000170876.7	NA	-0.0198517	-0.102355	-0.0147528	0.0345831	-0.120193	-0.0531823	0.108498	-0.0680759	-0.0262115	0.0540077	0.110464	-0.0265936	-0.0384375	SMC	TMEM43	ENSG00000170876.7	5
250	MAM_TMEM51-AS1_ENSG00000175147.11	NA	0.0213536	-0.0228775	0.00464085	-0.0425086	-0.036283	0.0426119	0.0780495	-0.033398	-0.00371957	-0.103696	-0.059989	-0.0811225	-0.0189334	MP	TMEM51-AS1	ENSG00000175147.11	5
251	MAM_TNFRSF11B_ENSG00000164761.8	NA	0.15648	-0.000485005	0.00267598	0.0138644	0.0130383	-0.128539	0.045642	0.0158099	-0.0488395	0.103212	0.0924195	0.00476286	0.0373591	SMC	TNFRSF11B	ENSG00000164761.8	5
252	MAM_TPH1_ENSG00000129167.9	NA	0.0137586	-0.00525668	-0.0371843	-0.00604005	0.0212845	-0.148942	-0.0105763	-0.034453	-0.0866444	0.0783811	0.0750376	0.000117205	-0.0565719	SMC	TPH1	ENSG00000129167.9	5
253	MAM_TRDN_ENSG00000186439.12	NA	-0.172967	0.036794	0.00135916	0.0165619	0.0669092	0.174871	-0.0533244	0.112747	0.116354	-0.0665794	-0.120446	-0.00695552	0.0183367	MAM	TRDN	ENSG00000186439.12	5
254	MAM_TRPC4_ENSG00000133107.14	NA	0.565156	-0.0124014	-0.0306911	-0.0657612	-0.00817743	-0.156398	0.100769	-0.0147802	-0.00348523	0.047392	0.100774	-0.0100356	-0.0478484	SMC	TRPC4	ENSG00000133107.14	5
255	MAM_TTC9_ENSG00000133985.2	NA	-0.322296	-0.0900316	-0.0368889	-0.00780079	-0.090847	-0.113546	0.0487062	-0.00614986	-0.0121518	0.0424489	0.00598179	0.0228757	-0.0262357	EC	TTC9	ENSG00000133985.2	5
256	MAM_TUBB2B_ENSG00000137285.9	NA	-0.412498	0.0393131	-0.0307829	-0.0232669	-0.0269351	-0.00193728	0.0813007	0.0323946	-0.0158234	0.121696	0.106527	0.0301271	0.00225423	EC	TUBB2B	ENSG00000137285.9	5
257	MAM_UBP1_ENSG00000153560.11	NA	0.0115587	0.0398175	0.0786339	0.0267814	0.0518534	0.137992	-0.0122384	-0.0537502	0.0614653	0.0204307	0.022277	-0.00595882	0.046659	EC	UBP1	ENSG00000153560.11	5
258	MAM_VANGL1_ENSG00000173218.14	NA	-0.0930809	-0.0424246	-0.0189256	0.0419129	-0.0438754	-0.0247249	0.0424917	-0.0722698	0.00078982	0.122032	0.195535	0.0146455	-0.0346353	EC	VANGL1	ENSG00000173218.14	5
259	MAM_WTIP_ENSG00000142279.12	NA	-0.0211688	-0.0259915	-0.0153076	-0.00501063	-0.0443393	0.0800149	0.0140547	-0.00409907	0.0168008	-0.125644	-0.121273	-0.0606321	-0.0389669	SMC	WTIP	ENSG00000142279.12	5
260	MAM_XK_ENSG00000047597.5	NA	-0.18069	0.0187637	-0.0181252	-0.00740026	0.0200016	0.137547	0.000671883	0.0413532	0.0744594	-0.118483	-0.0381291	-0.0876019	-0.0331353	SMC	XK	ENSG00000047597.5	5
261	MAM_ZBTB18_ENSG00000179456.10	NA	0.0757732	-0.0569587	0.00611406	0.0134588	-0.0261138	0.210052	0.000684351	0.031387	0.0897508	-0.0954108	-0.109312	-0.0272573	0.0491274	MP	ZBTB18	ENSG00000179456.10	5
262	MAM_ZCCHC18_ENSG00000166707.10	NA	-0.0483791	0.0218914	-0.0365266	-0.0339594	0.0356843	0.115558	-0.058453	0.0613139	0.0343581	-0.129307	-0.0686665	-0.047143	-0.073702	EC	ZCCHC18	ENSG00000166707.10	5
263	MAM_ZNF365_ENSG00000138311.15	NA	0.176071	-0.000447754	0.0128555	-0.0293458	0.0132643	-0.037437	0.0422841	-0.0474471	-0.0217126	-0.00357124	0.0195817	-0.00604546	-0.0599726	SMC	ZNF365	ENSG00000138311.15	5
264	MAM_CATSPERB_ENSG00000133962.7	NA	0.389521	0.124224	0.0524776	0.0500103	0.162202	-0.0528884	0.0858708	0.0641658	0.0458689	0.11967	0.098785	0.0708528	0.00503848	SMC	CATSPERB	ENSG00000133962.7	5
265	MAM_CCDC6_ENSG00000108091.10	NA	0.038484	0.0730796	0.0404486	-0.0433171	0.0920458	0.00166987	0.128103	-0.00792312	0.0627574	0.0764209	0.132872	-0.00782852	0.052836	SMC	CCDC6	ENSG00000108091.10	5
266	MAM_CNTN4_ENSG00000144619.14	NA	0.140131	0.0415621	0.0213268	0.0257912	0.0444747	-0.0370721	0.0549747	-0.00245714	-0.0198458	0.02558	0.0450114	0.0316398	-0.0337397	SMC	CNTN4	ENSG00000144619.14	5
267	MAM_DDAH1_ENSG00000153904.18	NA	-0.0416456	-0.00826696	-0.00638169	0.0148688	0.00716066	-0.0751273	0.0575288	-0.046286	-0.0453431	0.0805451	0.144237	0.035705	-0.0460764	SMC	DDAH1	ENSG00000153904.18	5
268	MAM_GLIPR1_ENSG00000139278.9	NA	0.0549979	0.0373533	-0.00885231	-0.0293201	0.0306176	-0.0523867	0.0315199	0.046689	-0.0372438	0.0872054	0.119085	0.00772667	-0.0383136	MP	GLIPR1	ENSG00000139278.9	5
269	MAM_RAB23_ENSG00000112210.11	NA	0.0450444	0.0999914	0.0214269	0.0259843	0.0905606	0.0148339	-0.00459002	0.0689039	0.0495233	0.0633622	0.111499	0.0027191	-0.023129	SMC	RAB23	ENSG00000112210.11	5
270	MAM_SYNC_ENSG00000162520.14	NA	-0.0235103	0.0616596	0.0603514	-0.0191299	0.0553297	-0.0193063	0.0471787	0.0336809	-0.0284074	0.095745	0.117325	0.0204118	-0.0168097	SMC	SYNC	ENSG00000162520.14	5
271	MAM_XPR1_ENSG00000143324.13	NA	0.116153	0.0354942	-0.0202785	0.00472079	-0.0285708	-0.0920254	0.044183	-0.0245812	-0.0520011	0.0736813	0.00987779	0.0862419	-0.0256173	EC	XPR1	ENSG00000143324.13	5
272	MAM_FBXO32_ENSG00000156804.7	NA	0.189273	0.00551062	0.0135424	0.038959	0.0776782	0.203282	0.0552573	0.0560554	0.148205	-0.00892636	0.00975712	-0.0532016	0.111063	SMC	FBXO32	ENSG00000156804.7	5
273	MAM_NAV1_ENSG00000134369.15	NA	0.185512	-0.0538059	-0.00618634	-0.0323798	0.000767159	-0.15663	0.0403989	-0.0961733	-0.123281	0.121164	0.0897576	0.0497895	0.015265	SMC	NAV1	ENSG00000134369.15	5
274	MAM_SESN3_ENSG00000149212.11	NA	-0.0663893	0.0243897	-0.00568516	0.0809298	0.0445886	0.0583347	-0.0672535	0.0542909	0.0828542	-0.0278602	-0.0261574	-0.01901	0.00360877	SMC	SESN3	ENSG00000149212.11	5
275	MAM_SSBP2_ENSG00000145687.15	NA	0.0543089	0.0599456	0.0231065	0.018958	0.0865202	-0.00356945	0.00808737	0.0292757	0.0938078	-0.033699	-0.0734674	-0.00364174	0.0157896	SMC	SSBP2	ENSG00000145687.15	5
276	MAM_ATP7A_ENSG00000165240.17	NA	0.035431	0.066008	0.0219811	-0.000382621	0.0926634	-0.00455078	0.00795554	0.022197	0.0608899	0.00133214	-0.0138399	0.0202615	-0.0111681	MP	ATP7A	ENSG00000165240.17	5
277	MAM_CPEB3_ENSG00000107864.14	NA	0.0590011	0.0558064	-0.0192061	-0.000519901	0.0807064	-0.194767	-0.00576539	0.00968548	-0.0574005	0.0251786	-0.0106524	0.00767316	-0.0277544	MP	CPEB3	ENSG00000107864.14	5
278	MAM_FBXL4_ENSG00000112234.8	NA	0.108759	0.0665809	0.00238447	0.0182543	0.0540856	0.00564749	0.0252978	0.00759258	0.0419673	0.0135271	-0.023511	0.0228657	-0.00151285	SMC	FBXL4	ENSG00000112234.8	5
279	MAM_SGIP1_ENSG00000118473.21	NA	0.0371357	0.012652	-0.0225665	0.0191958	0.0552186	-0.0194171	-0.0124464	0.0205299	-0.0141903	-0.00509737	-0.0794322	0.0470514	0.0626735	SMC	SGIP1	ENSG00000118473.21	5
280	MAM_TTC39B_ENSG00000155158.20	NA	0.0651404	0.0477235	-0.0180587	0.0170288	0.0764727	-0.0188316	0.0462518	0.0142544	0.0186016	0.0303845	0.00891125	-0.0432655	0.0906215	SMC	TTC39B	ENSG00000155158.20	5
281	MAM_BCL2L11_ENSG00000153094.21	NA	-0.0454963	0.0721954	-0.014234	-0.00932408	0.0803792	0.148922	0.0105332	0.0862799	0.119434	-0.0951803	-0.102287	-0.0253807	0.035355	MP	BCL2L11	ENSG00000153094.21	5
282	MAM_PDIA3_ENSG00000167004.12	NA	0.0171587	-0.0353158	0.00190302	-0.026426	-0.0413053	-0.165185	0.0165766	-0.0638818	-0.0737109	0.0870663	0.193445	-0.0675171	-0.0441277	SMC	PDIA3	ENSG00000167004.12	5
283	MAM_PPM1L_ENSG00000163590.13	NA	0.0634718	-0.00766524	0.0168819	0.0363978	0.00881358	0.190165	0.0312666	-0.0285064	0.118529	-0.0458881	-0.0123004	-0.0853403	0.0564153	SMC	PPM1L	ENSG00000163590.13	5
284	MAM_RP11-806O11.1_ENSG00000253671.1	NA	0.161247	0.082498	0.0692706	0.0448838	0.0881543	0.0500554	-0.0657278	-0.0134103	0.0415064	-0.0455981	-0.0801098	0.0109436	0.0290605	MAM	RP11-806O11.1	ENSG00000253671.1	5
285	MAM_ZMPSTE24_ENSG00000084073.8	NA	-0.0520706	-0.0097547	-0.0251461	-0.023962	0.00631622	-0.0671544	-0.0265403	0.0410313	-0.02097	-0.00826124	0.00170031	0.0267757	-0.0996575	SMC	ZMPSTE24	ENSG00000084073.8	5
286	MAM_MAPRE2_ENSG00000166974.12	NA	-0.0640167	0.0117324	-0.0266408	0.00973942	0.0369527	0.128195	-0.0400699	0.00887543	0.033432	-0.0690203	-0.0142567	-0.0427057	-0.0501493	SMC	MAPRE2	ENSG00000166974.12	5
287	MAM_RERGL_ENSG00000111404.6	NA	-0.116245	0.0180846	-0.0268557	0.0102604	0.017481	0.061792	-0.0827214	0.0190199	0.0565611	-0.117352	-0.100961	-0.0453215	-0.0213405	SMC	RERGL	ENSG00000111404.6	5
288	MAM_FAM217B_ENSG00000196227.10	NA	0.020442	0.0462396	0.0249962	0.000923642	0.0741206	0.111501	0.0216928	0.0609471	0.115903	-0.100885	-0.0641081	-0.0380978	0.0389225	MP	FAM217B	ENSG00000196227.10	5
289	MAM_RP1-193H18.2_ENSG00000267194.1	NA	0.126397	0.0268174	-0.0037488	0.0250927	0.0648047	0.00836284	-0.0288732	0.0492161	0.0924547	-0.061622	-0.0827786	0.0197876	0.0253082	MAM	RP1-193H18.2	ENSG00000267194.1	5
290	MAM_SERPINE1_ENSG00000106366.8	NA	0.600114	0.0150305	-0.0057688	0.00483475	0.0171759	-0.0830521	0.0461079	-0.0327606	-0.0523573	0.141593	0.172461	-0.0432638	-0.00731751	SMC	SERPINE1	ENSG00000106366.8	5
291	MAM_ADGRL2_ENSG00000117114.19	NA	0.053371	0.0688582	0.0117475	0.00818985	0.0959098	-0.0322521	0.00744841	0.0280097	0.0305171	-0.0639539	0.00803581	-0.0727155	-0.0259712	EC	ADGRL2	ENSG00000117114.19	5
292	MAM_CDKL2_ENSG00000138769.10	NA	-0.185987	-0.0307684	-0.0289782	-0.0156694	-0.00881109	-0.0250145	-0.0462077	0.0120386	-0.0198071	-0.0469175	-0.0680259	-0.142016	0.0129915	SMC	CDKL2	ENSG00000138769.10	5
293	MAM_CXXC4_ENSG00000168772.10	NA	-0.125785	-0.0254808	0.0139527	-0.0101985	0.00397013	-0.0861387	-0.026325	-0.0761904	-0.0479292	-0.0136156	-0.000819582	-0.0530571	-0.0301179	EC	CXXC4	ENSG00000168772.10	5
294	MAM_LONRF2_ENSG00000170500.12	NA	-0.0838486	0.0459477	-0.0118367	-0.0145438	0.0883092	0.0618377	0.077503	-0.0362877	0.0479713	-0.0433966	0.037869	-0.0281154	-0.0100017	SMC	LONRF2	ENSG00000170500.12	5
295	MAM_RP11-553L6.5_ENSG00000259976.1	NA	0.0828331	0.0837523	-0.073533	-0.0180428	0.0876538	-0.0301661	-0.0971243	-0.0358515	0.0724989	0.0205844	-0.0156618	0.0032218	0.0493831	MAM	RP11-553L6.5	ENSG00000259976.1	5
296	MAM_VSTM4_ENSG00000165633.12	NA	0.0156398	-0.0224898	0.00216163	0.0171403	0.0331856	0.0398267	0.11463	-0.0178088	-0.00143325	0.00899248	0.0823143	-0.0958141	0.0300699	SMC	VSTM4	ENSG00000165633.12	5
297	MAM_FNIP1_ENSG00000217128.11	NA	0.00235332	0.0858507	-0.0110132	0.00045527	0.111338	0.0616261	-0.0506713	0.0359084	0.0901657	-0.0538327	-0.0762757	-0.0237037	0.00273826	MP	FNIP1	ENSG00000217128.11	5
298	MAM_LRP6_ENSG00000070018.8	NA	-0.0218715	0.0247804	0.00576267	0.0521212	0.0760559	-0.0234332	-0.0706803	-0.0302854	0.0237203	-0.014267	-0.0269833	0.041216	-0.0134736	EC	LRP6	ENSG00000070018.8	5
299	MAM_PDCD4_ENSG00000150593.15	NA	0.028429	0.0313095	-0.0280236	0.00902698	0.0585425	-0.0692115	-0.171423	0.0178356	-0.0241037	0.00108199	-0.111625	0.0357804	-0.0102729	EC	PDCD4	ENSG00000150593.15	5
300	MAM_AFF1_ENSG00000172493.20	NA	0.0011139	0.0572443	0.0247841	0.0259529	0.0556445	0.095767	-0.0211263	0.0229549	0.119379	0.000383174	-0.0753021	0.0842135	0.0745419	EC	AFF1	ENSG00000172493.20	5
301	MAM_AGO1_ENSG00000092847.11	NA	-0.0390357	0.00265786	0.0266391	0.0270904	0.0304193	0.0742296	0.0837509	-0.0272506	0.0669494	0.0274587	0.0739481	-0.0502548	0.0494267	MP	AGO1	ENSG00000092847.11	5
302	MAM_KCNB1_ENSG00000158445.8	NA	0.229392	-0.00219793	0.0155956	-0.00320602	0.0460388	0.1578	-0.053497	0.00343742	0.105869	-0.0151719	-0.0584128	0.0525824	0.0508558	EC	KCNB1	ENSG00000158445.8	5
303	MAM_KDM3B_ENSG00000120733.13	NA	0.0430467	0.00740701	0.0115514	0.0326201	0.0192831	0.144917	0.113827	0.0159016	0.0776147	-0.0346999	0.0202458	-0.063772	0.0330183	MP	KDM3B	ENSG00000120733.13	5
304	MAM_NKD1_ENSG00000140807.5	NA	0.118484	-0.0726156	0.027357	0.0524266	-0.0649359	0.0671176	0.0560128	-0.0327667	0.0332041	-0.0456573	0.0360083	-0.0751238	0.00494297	SMC	NKD1	ENSG00000140807.5	5
305	MAM_RP11-401P9.4_ENSG00000261685.2	NA	0.1719	-0.0583334	0.0186924	0.051528	-0.0618977	0.0485515	0.053884	-0.0335317	0.0188982	-0.0463142	-0.053666	-0.00446364	0.0254517	MAM	RP11-401P9.4	ENSG00000261685.2	5
306	MAM_CD44_ENSG00000026508.16	NA	0.27535	-0.000235624	-0.0341323	-0.026639	0.0125908	0.0243188	0.0738501	0.0590701	0.00707603	0.00955066	0.0255875	0.0149869	0.0215687	MP	CD44	ENSG00000026508.16	5
307	MAM_CDKL5_ENSG00000008086.10	NA	-0.0301979	0.0087221	-0.0234432	0.0178729	0.00530852	-0.0878294	0.0246482	-0.000683778	-0.0407316	0.0374124	0.0947339	-0.00805565	-0.0343576	EC	CDKL5	ENSG00000008086.10	5
308	MAM_MYOZ2_ENSG00000172399.5	NA	-0.017961	0.0553296	-0.0478269	-0.00221977	0.0600859	0.0262167	-0.00302305	0.0365076	-0.00953262	0.0409188	0.0322169	-0.00187886	-0.00203788	SMC	MYOZ2	ENSG00000172399.5	5
309	MAM_PALM2_ENSG00000243444.7	NA	-0.0773903	0.025053	0.0109973	0.0215108	0.0506391	-0.160374	0.0706076	-0.0354312	-0.0481345	0.0524345	0.0511826	0.0731252	-0.0395682	MAM	PALM2	ENSG00000243444.7	5
310	MAM_RP11-145A3.1_ENSG00000227496.1	NA	0.493496	0.0379573	0.00143952	-0.0197784	-0.0290604	-0.0208361	0.0507303	0.0150895	0.0125866	0.0622699	0.0811562	0.0378744	0.0167856	MAM	RP11-145A3.1	ENSG00000227496.1	5
311	MAM_SLC35D1_ENSG00000116704.7	NA	-0.0110917	0.0348427	0.00271307	-0.044995	0.0588204	-0.0144553	0.138216	-0.0054799	-0.00409607	0.0632693	0.0889953	0.0270949	-0.0198029	SMC	SLC35D1	ENSG00000116704.7	5
312	MAM_ZCCHC5_ENSG00000179300.3	NA	0.0423822	0.0277782	0.0544302	-0.0383338	-0.00219024	-0.0507584	0.045979	0.00514067	-0.0551017	0.0525155	0.0811225	0.0314598	-0.011509	MAM	ZCCHC5	ENSG00000179300.3	5
313	MAM_ABCC1_ENSG00000103222.18	NA	0.0820393	-0.0643943	0.00582942	0.0100415	-0.0704741	-0.157124	0.0392386	-0.119125	-0.128344	0.0630765	0.0857784	-0.0187433	-0.0816119	MP	ABCC1	ENSG00000103222.18	5
314	MAM_AGPS_ENSG00000018510.12	NA	1.69e-06	0.0523826	0.0514702	0.032453	0.0525871	0.155707	0.0198388	0.0746	0.130627	-0.0168402	-0.00542119	0.000969175	0.013865	MP	AGPS	ENSG00000018510.12	5
315	MAM_ARPP19_ENSG00000128989.10	NA	0.0377461	0.0520692	-0.0421853	0.00803312	0.0383045	0.163048	0.0929858	0.0637968	0.125431	0.0255038	0.0480968	0.00417487	0.0209901	EC	ARPP19	ENSG00000128989.10	5
316	MAM_CPED1_ENSG00000106034.17	NA	0.0978704	0.0918907	0.0546511	0.00986853	0.112776	0.222735	0.0456627	0.125116	0.194641	-0.0825637	-0.00228571	-0.0525369	0.0314715	SMC	CPED1	ENSG00000106034.17	5
317	MAM_DDX6_ENSG00000110367.11	NA	0.027849	0.0431324	0.00923447	0.032271	0.0713192	0.129028	0.101969	0.0435001	0.114815	-0.0111915	-0.0176126	0.0419143	0.0517901	EC	DDX6	ENSG00000110367.11	5
318	MAM_DSTN_ENSG00000125868.15	NA	0.0580852	0.0565858	0.0147526	0.0155212	0.0664782	0.114689	-0.0242272	0.0946229	0.111757	-0.0762306	-0.0371744	-0.0190556	-0.0248415	SMC	DSTN	ENSG00000125868.15	5
319	MAM_GNAI1_ENSG00000127955.15	NA	0.0269819	-0.00776735	0.0107496	0.0207797	-0.014498	0.0180018	0.0304183	0.0508673	0.0722955	-0.062924	-0.0556109	0.025194	-0.052514	EC	GNAI1	ENSG00000127955.15	5
320	MAM_IDH3A_ENSG00000166411.13	NA	0.0149949	0.063119	0.0210741	0.0219498	0.083909	0.118941	0.0602226	0.0464326	0.107182	-0.0170436	-0.0395515	-0.0179402	0.0413234	SMC	IDH3A	ENSG00000166411.13	5
321	MAM_PDE1C_ENSG00000154678.16	NA	0.191139	0.0871997	0.0653867	0.0204369	0.10475	0.144009	0.0331	0.096345	0.104521	-0.0529936	-0.0478961	-0.0196235	0.0250095	EC	PDE1C	ENSG00000154678.16	5
322	MAM_PRKACB_ENSG00000142875.19	NA	-0.020508	0.123925	0.06294	-0.0186044	0.105195	0.0714427	0.00166334	0.0941584	0.0729872	-0.0227337	0.0571764	-0.00150318	-0.0500312	MP	PRKACB	ENSG00000142875.19	5
323	MAM_PTP4A1_ENSG00000112245.9	NA	0.0806304	0.0803301	0.0659369	0.0297014	0.105813	0.178539	0.101433	0.101375	0.132444	0.0372441	0.0773994	0.00476928	0.112316	MP	PTP4A1	ENSG00000112245.9	5
324	MAM_RASSF3_ENSG00000153179.11	NA	-0.0183593	0.12707	0.0643046	0.00497579	0.0921629	0.149207	0.0649484	0.120185	0.0836856	0.0259826	0.0304581	0.054552	-0.00641117	MP	RASSF3	ENSG00000153179.11	5
325	MAM_SH3BGRL_ENSG00000131171.12	NA	0.0287802	0.0462305	-0.0121485	0.0133066	0.0336544	0.121361	0.0222366	0.0908943	0.130018	-0.0698926	-0.00523989	-0.0622134	-0.0123637	SMC	SH3BGRL	ENSG00000131171.12	5
326	MAM_SKAP2_ENSG00000005020.12	NA	0.0533939	0.107931	0.0305657	0.0290384	0.0923662	0.154726	0.00833063	0.121129	0.172724	-0.0255202	-0.0695218	0.0538426	0.0261372	MP	SKAP2	ENSG00000005020.12	5
327	MAM_SMARCC1_ENSG00000173473.10	NA	0.0502644	0.100679	0.0968762	0.0276582	0.0718167	0.145185	0.0371434	0.0712815	0.0717241	-0.0170356	-0.0337714	-0.00678786	0.0357878	MP	SMARCC1	ENSG00000173473.10	5
328	MAM_SORBS2_ENSG00000154556.17	NA	0.0197852	0.0441287	0.0416414	0.0227707	0.043477	0.213203	0.0377203	0.0905364	0.147924	-0.0557112	-0.0273679	0.0195979	0.00176293	SMC	SORBS2	ENSG00000154556.17	5
329	MAM_SPOPL_ENSG00000144228.8	NA	-0.00363335	0.0534204	0.0250778	0.00147249	0.0712917	0.181169	0.000621265	0.106259	0.146302	-0.0209011	-0.00413334	0.00900191	0.0180634	MP	SPOPL	ENSG00000144228.8	5
330	MAM_TNFAIP8_ENSG00000145779.7	NA	0.0187408	0.00565948	-0.0167245	0.0104982	0.0238902	0.155301	-0.00498869	0.120004	0.123735	-0.0723584	-0.0919154	0.0304566	0.0627356	MP	TNFAIP8	ENSG00000145779.7	5
331	MAM_TNPO3_ENSG00000064419.13	NA	-0.00403506	0.0589648	0.0620697	0.0509036	0.0675592	0.173723	0.0450759	0.0557522	0.152763	-0.0619114	-0.0297363	-0.0147812	-0.024206	MP	TNPO3	ENSG00000064419.13	5
332	MAM_TULP4_ENSG00000130338.12	NA	0.0454134	0.0167457	0.0011623	0.0405525	0.0276142	0.176106	0.0140985	0.0486963	0.153125	-0.0127652	0.0474184	-0.025538	0.0171789	EC	TULP4	ENSG00000130338.12	5
333	MAM_UBA2_ENSG00000126261.12	NA	0.0139467	0.0390688	0.0215691	0.00833447	0.0564947	0.191607	0.0299314	0.035873	0.133677	-0.127075	-0.156026	-0.000179649	-0.0169587	SMC	UBA2	ENSG00000126261.12	5
334	MAM_ACVR2B_ENSG00000114739.13	NA	-0.0552108	-0.00693624	-0.00779702	0.0178262	-0.0154003	0.0861445	-0.00105068	0.051252	0.0818154	-0.0554647	-0.0933206	-0.00286313	0.0681479	MP	ACVR2B	ENSG00000114739.13	5
335	MAM_AFF3_ENSG00000144218.18	NA	-0.154415	-0.00372319	-0.0104348	-0.00148839	0.00784021	0.0891436	0.00846584	0.0217926	0.047642	-0.0643408	-0.0244554	-0.0144705	-0.0217147	MP	AFF3	ENSG00000144218.18	5
336	MAM_DTNA_ENSG00000134769.21	NA	0.121365	0.115018	0.0751309	0.0377187	0.100244	0.147001	-0.0602166	0.0530232	0.11146	-0.0614554	-0.029304	0.0297983	-0.0264468	MP	DTNA	ENSG00000134769.21	5
337	MAM_FBXO16_ENSG00000214050.7	NA	-0.196301	0.0710585	0.0565603	0.0305098	0.0691176	0.124885	-0.00817658	0.102398	0.102151	-0.0153635	-0.0787241	0.110087	-0.0333735	MP	FBXO16	ENSG00000214050.7	5
338	MAM_GARNL3_ENSG00000136895.18	NA	-0.0257869	0.109442	0.0962531	0.0560026	0.0948409	0.0766631	0.0217497	0.0438447	0.081775	-0.0277266	-0.0408975	0.0302554	-0.0113426	SMC	GARNL3	ENSG00000136895.18	5
339	MAM_GPR63_ENSG00000112218.8	NA	0.0123417	0.0245953	0.00380659	0.0603252	0.0422175	0.0230642	0.0300136	0.0452123	0.0544777	-0.0399525	0.0252124	-0.0251301	-0.0106875	SMC	GPR63	ENSG00000112218.8	5
340	MAM_GS1-358P8.4_ENSG00000260822.1	NA	0.190915	0.0114101	0.00213599	0.0219441	0.0325731	0.18841	0.106724	0.0682766	0.156819	-0.0520502	-0.00234099	0.00987943	0.00545391	MAM	GS1-358P8.4	ENSG00000260822.1	5
341	MAM_KIAA0922_ENSG00000121210.15	NA	0.0104099	0.0431568	0.0266483	0.0141735	0.0900093	0.0680421	0.0355552	0.0145822	0.0186547	-0.0502533	-0.0687102	0.0261539	0.00913593	MAM	KIAA0922	ENSG00000121210.15	5
342	MAM_MAGI2_ENSG00000187391.18	NA	0.0154115	0.0565405	0.0590308	0.00477817	0.0308672	0.11384	-0.00876962	0.00185133	0.078183	-0.0886842	-0.0687487	0.00246148	-0.0361149	SMC	MAGI2	ENSG00000187391.18	5
343	MAM_MYO3A_ENSG00000095777.14	NA	-0.214046	0.0363474	0.0114252	-0.00316994	-0.0334175	0.0575781	-0.0249139	0.0368351	0.0566867	-0.0537184	-0.102037	0.0138975	0.018717	SMC	MYO3A	ENSG00000095777.14	5
344	MAM_PDK3_ENSG00000067992.12	NA	0.122721	0.0227533	0.00388098	0.028643	0.035111	0.188619	-0.0131284	0.0435727	0.126129	-0.0336143	0.0500346	0.000962429	-0.0459	SMC	PDK3	ENSG00000067992.12	5
345	MAM_PLEKHA3_ENSG00000116095.10	NA	-0.00135793	0.101963	-0.0222574	0.0258379	0.105369	0.130055	0.0271966	0.0424956	0.146258	-0.00554222	0.0774978	-0.00767577	0.0138233	SMC	PLEKHA3	ENSG00000116095.10	5
346	MAM_RASAL2_ENSG00000075391.16	NA	-0.0575748	0.0174534	0.0306732	0.0447018	-0.000151285	0.12327	0.00658718	0.0368039	0.131981	-0.0272145	-0.0185488	0.0382225	0.0155093	EC	RASAL2	ENSG00000075391.16	5
347	MAM_SLC8A1_ENSG00000183023.18	NA	-0.0805488	0.079124	0.0434541	-0.00939584	0.0537136	0.118585	-0.0254395	0.0767264	0.131548	-0.0699282	0.00238977	-0.0377433	-0.0499984	MP	SLC8A1	ENSG00000183023.18	5
348	MAM_ADARB1_ENSG00000197381.15	NA	-0.0385021	-0.0362069	0.0370058	0.0665153	-0.0198776	0.0702942	0.104722	-0.0534145	0.0388253	-0.0266441	0.0310794	-0.0467278	-0.0371102	SMC	ADARB1	ENSG00000197381.15	5
349	MAM_KCNA2_ENSG00000177301.13	NA	-0.0684121	0.0119704	0.0231475	0.0391511	0.0424258	0.0180487	0.0200053	0.0471875	0.0588729	-0.123384	-0.0988111	-0.0166763	-0.0384366	SMC	KCNA2	ENSG00000177301.13	5
350	MAM_NTRK3_ENSG00000140538.16	NA	-0.00129191	-0.0371894	0.013372	0.0596318	0.0145169	0.0371785	0.0676939	-0.0446079	0.0376019	-0.0585077	0.0301579	-0.0185036	-0.0420417	SMC	NTRK3	ENSG00000140538.16	5
351	MAM_PLCB4_ENSG00000101333.16	NA	-0.0801822	0.0487545	0.0346425	0.0893807	0.0464862	0.143662	0.0395327	0.0483909	0.134684	-0.0706219	-0.125061	0.0836417	-0.0158345	EC	PLCB4	ENSG00000101333.16	5
352	MAM_SYNM_ENSG00000182253.14	NA	0.124552	0.0472991	0.075539	0.0272633	0.0505782	0.202129	0.128827	0.0481465	0.176167	-0.00793781	-0.0103742	0.023766	0.072326	SMC	SYNM	ENSG00000182253.14	5
353	MAM_ZNF774_ENSG00000196391.10	NA	-0.0910453	-0.00811677	0.0442756	-0.0155865	-0.0474022	0.061487	0.0349293	0.0106103	0.0189838	-0.00432099	-0.0620807	0.0670804	0.0497499	MP	ZNF774	ENSG00000196391.10	5
354	MAM_AKAP13_ENSG00000170776.19	NA	0.0688057	0.0456456	0.0288314	-0.00809639	0.0449998	-0.0692591	0.0492604	-0.0124117	-0.0457065	0.0910143	0.0292078	0.010993	0.0464661	MP	AKAP13	ENSG00000170776.19	5
355	MAM_GALNT5_ENSG00000136542.8	NA	0.233958	0.0203945	0.00128131	-0.00905111	0.0608584	-0.0659256	0.0318586	0.106461	0.076625	0.0763345	0.0475632	-0.00717956	0.0718909	SMC	GALNT5	ENSG00000136542.8	5
356	MAM_PHTF2_ENSG00000006576.16	NA	0.0358618	-0.0113723	-0.0743994	0.00434817	0.0186706	-0.180228	-0.0373227	-0.0373952	-0.0900275	0.081028	0.0546231	0.00126461	-0.00694121	SMC	PHTF2	ENSG00000006576.16	5
357	MAM_SULF1_ENSG00000137573.13	NA	-0.0641226	-0.0340462	0.0221558	0.0166616	-0.0214006	-0.0478364	0.0470213	-0.0274681	0.00168361	0.0567269	0.0188341	0.0273564	-0.0132358	SMC	SULF1	ENSG00000137573.13	5
358	MAM_VCAN_ENSG00000038427.15	NA	0.294502	-0.0334804	0.00447753	-0.000387495	-0.0154978	-0.196427	0.0442331	-0.0683426	-0.0663869	0.0873648	0.0886128	-0.0197093	0.0188193	SMC	VCAN	ENSG00000038427.15	5
359	MAM_ANKRD27_ENSG00000105186.14	NA	-0.0176876	-0.021339	0.0253588	0.00934234	-0.0112505	0.218892	0.13151	0.0252107	0.129863	-0.0158704	-0.0337214	0.0305752	-0.00203134	SMC	ANKRD27	ENSG00000105186.14	5
360	MAM_C10orf11_ENSG00000148655.14	NA	0.0245699	0.025704	0.00219865	-0.00102801	-0.00562195	-0.133194	-0.0329527	-0.0157195	-0.0404616	0.0380888	-0.0199863	0.0702107	0.00660572	MAM	C10orf11	ENSG00000148655.14	5
361	MAM_CDKN2B_ENSG00000147883.10	NA	-0.040168	-0.0305696	0.03399	0.0252009	-0.00100147	0.0851652	0.0141896	0.019789	0.0216785	0.0111411	0.0104726	0.0803162	-0.022677	SMC	CDKN2B	ENSG00000147883.10	5
362	MAM_EPM2A_ENSG00000112425.13	NA	0.025968	0.0904083	0.028314	0.0334745	0.0572703	0.196694	0.0990826	0.111366	0.147257	-0.0755221	-0.045008	-0.00596155	-0.0148751	MP	EPM2A	ENSG00000112425.13	5
363	MAM_KLHL23_ENSG00000213160.9	NA	0.0179174	0.038447	0.0246045	-0.0123093	0.0601784	0.197105	0.0862786	0.0156613	0.133407	0.00158549	-0.00807376	0.083011	0.0303635	SMC	KLHL23	ENSG00000213160.9	5
364	MAM_MSRB3_ENSG00000174099.10	NA	0.0647565	0.0709111	0.0660203	0.0164484	0.0858186	0.0926407	0.106787	0.0596833	0.0734341	0.0109583	0.0789242	0.00402019	-0.00901355	SMC	MSRB3	ENSG00000174099.10	5
365	MAM_MTURN_ENSG00000180354.15	NA	-0.0402298	0.0320957	0.0348614	0.0489866	0.0194108	0.187764	0.0190533	0.0135052	0.124638	-0.00133129	-0.00973097	0.0142648	-0.00643922	SMC	MTURN	ENSG00000180354.15	5
366	MAM_PDZRN4_ENSG00000165966.14	NA	0.333123	0.043193	0.0791949	-0.00782551	0.0863002	0.155194	0.0423702	0.0447735	0.139276	-0.077401	-0.112426	-0.00661015	0.0265365	SMC	PDZRN4	ENSG00000165966.14	5
367	MAM_SBSPON_ENSG00000164764.10	NA	-0.162412	-0.00809009	0.000220647	-0.0479485	-0.00551245	0.0494633	0.0612307	0.0394015	0.0306226	-0.0807652	0.00864572	-0.00373434	-0.086548	SMC	SBSPON	ENSG00000164764.10	5
368	MAM_SYNPO2_ENSG00000172403.10	NA	-0.0894809	0.0973937	0.064242	-0.00564272	0.0716307	0.17642	0.0570445	0.0892566	0.103882	0.0143171	0.0397482	0.0702069	0.0287701	SMC	SYNPO2	ENSG00000172403.10	5
369	MAM_TPM1_ENSG00000140416.19	NA	0.0302138	0.0455657	0.0761668	-0.00179838	0.0316654	0.165218	-0.000498013	0.0391928	0.116554	-0.00307468	0.0235922	0.0357764	0.0315376	SMC	TPM1	ENSG00000140416.19	5
370	MAM_UBE2G2_ENSG00000184787.18	NA	0.026497	0.0406643	0.0681539	0.038825	0.00743503	0.104922	0.091954	0.0421274	0.0373848	0.0294676	0.0489793	0.0517534	-0.000788399	EC	UBE2G2	ENSG00000184787.18	5
371	MAM_KIAA1456_ENSG00000250305.8	NA	0.505725	-0.0554365	-0.043872	0.0110215	-0.0504429	-0.104705	0.0196145	-0.0276831	-0.00655243	0.0630263	-0.0293742	0.0528805	-0.0194221	MAM	KIAA1456	ENSG00000250305.8	5
372	MAM_LRRC4C_ENSG00000148948.7	NA	-0.207476	-0.0383769	-0.037646	-0.0454998	-0.0488886	-0.0707947	-0.0141215	-0.00865583	0.00422909	0.0336649	0.00221535	-0.0041338	0.0154775	SMC	LRRC4C	ENSG00000148948.7	5
373	MAM_PDGFRA_ENSG00000134853.11	NA	0.282852	-0.030783	-0.037191	-0.000517851	-0.0160437	-0.179101	-0.0485383	-0.0710896	-0.0953469	0.0873157	0.00209781	0.0578687	0.0158536	SMC	PDGFRA	ENSG00000134853.11	5
374	MAM_PSD3_ENSG00000156011.16	NA	-0.0185822	-0.00601458	0.0516544	-0.00225376	0.00773976	-0.103893	-0.0468983	-0.0463766	0.08213	0.0662119	0.0329214	0.0143692	0.0108315	SMC	PSD3	ENSG00000156011.16	5
375	MAM_RFTN2_ENSG00000162944.10	NA	0.183395	0.0210232	-0.0353804	0.0181616	0.0405132	-0.0886548	-0.116099	0.026143	-0.00247638	0.0188128	-0.0618655	-0.00983937	-0.0158312	SMC	RFTN2	ENSG00000162944.10	5
376	MAM_RORA_ENSG00000069667.15	NA	-0.000602441	0.0439064	0.000882064	0.0225311	0.055643	-0.0195222	-0.078556	0.0321764	0.0529521	-0.036866	-0.123621	0.0561575	-0.0101373	EC	RORA	ENSG00000069667.15	5
377	MAM_RP11-454H19.2_ENSG00000279675.1	NA	-0.0787314	-0.0123848	0.00305163	-0.0117429	-0.0369651	-0.06574	-0.0210467	0.00868338	0.0379291	0.0397218	-0.00959619	-0.0358293	0.0892995	MAM	RP11-454H19.2	ENSG00000279675.1	5
378	MAM_BTC_ENSG00000174808.11	NA	-0.173702	0.00583576	-0.0310696	-0.0396185	0.0303189	-0.114347	0.00562017	0.0418259	-0.049079	-0.108344	-0.115894	-0.0347278	-0.109007	SMC	BTC	ENSG00000174808.11	5
379	MAM_CTSO_ENSG00000256043.2	NA	0.0310382	0.001314	-0.0646463	-0.0279935	0.0238216	-0.118116	-0.0976871	0.0223836	-0.0317443	0.0170821	-0.0141526	-0.0184192	-0.0564961	SMC	CTSO	ENSG00000256043.2	5
380	MAM_GAB1_ENSG00000109458.8	NA	0.0201884	-0.00409935	-0.0525186	0.0159492	0.0102962	-0.135105	-0.0683926	-0.01676	-0.016712	-0.0223202	-0.0225369	0.0368499	-0.0922073	SMC	GAB1	ENSG00000109458.8	5
381	MAM_ITFG1_ENSG00000129636.12	NA	0.0255009	-0.0070813	-0.0645852	0.0203075	0.0449864	-0.135926	0.00675667	-0.0249262	-0.00254102	-0.0210521	0.0202158	-0.0215285	-0.138525	SMC	ITFG1	ENSG00000129636.12	5
382	MAM_MANBA_ENSG00000109323.8	NA	-0.00159164	0.0181421	0.00441615	-0.0181608	0.0135777	-0.0879811	-0.0468038	0.014538	0.0137446	-0.0463318	-0.0965342	0.0118052	-0.0408162	MP	MANBA	ENSG00000109323.8	5
383	MAM_MPP6_ENSG00000105926.15	NA	0.12597	0.0259491	-0.0203232	-0.00940882	0.00926063	-0.0648754	-0.0954256	0.0549556	-0.028613	-0.00464721	-0.00623449	-0.0341915	-0.0379168	SMC	MPP6	ENSG00000105926.15	5
384	MAM_PDE5A_ENSG00000138735.15	NA	-0.0287208	0.0417368	-0.0447958	-0.0419189	0.0542805	0.0222441	0.0240674	0.0891353	0.0667767	-0.0525319	0.0494931	-0.13258	-0.0321428	SMC	PDE5A	ENSG00000138735.15	5
385	MAM_SLC39A6_ENSG00000141424.12	NA	0.0426912	-0.00749973	0.017888	-0.0168416	0.0395615	-0.108101	0.0142841	0.0399625	0.00338787	0.06103	0.0480307	-0.0434961	-0.0288524	SMC	SLC39A6	ENSG00000141424.12	5
386	MAM_SNAP23_ENSG00000092531.9	NA	0.0424541	-0.00354569	-0.0192142	0.00852803	-0.0325971	-0.0407131	0.0388183	0.0157075	-0.0448815	0.044359	-0.0346881	0.0276081	0.00951964	EC	SNAP23	ENSG00000092531.9	5
387	MAM_WBP1L_ENSG00000166272.16	NA	-0.028384	-0.0273201	0.0151663	0.00528022	-0.0298024	0.103377	0.141252	-0.0508175	0.0638285	0.0512886	0.135073	-0.0460154	0.053332	SMC	WBP1L	ENSG00000166272.16	5
388	MAM_COL1A2_ENSG00000164692.17	NA	-0.00681072	-0.0737165	0.0219538	-0.00779848	-0.0564388	-0.193407	0.140749	-0.129801	-0.0955267	0.140725	0.276694	-0.0871003	-0.0262909	SMC	COL1A2	ENSG00000164692.17	5
389	MAM_EHD4_ENSG00000103966.9	NA	-0.0837054	-0.00799787	-0.0339275	-0.055645	-0.0398918	-0.0499102	0.0960785	-0.0287545	-0.0201694	0.138335	0.219571	-0.0646013	-0.0319365	EC	EHD4	ENSG00000103966.9	5
390	MAM_FAM19A5_ENSG00000219438.8	NA	-0.285985	-0.0556508	-0.0942604	-0.0427064	-0.00436299	-0.115796	0.0409538	-0.0557721	-0.0991267	0.110495	0.141679	-0.00048341	-0.0362335	MAM	FAM19A5	ENSG00000219438.8	5
391	MAM_FBLN5_ENSG00000140092.14	NA	0.0873069	-0.0264612	-0.0243105	0.000889137	-0.037832	-0.205802	0.062814	-0.161716	-0.162428	0.110595	0.193785	-0.0591049	-0.0808042	SMC	FBLN5	ENSG00000140092.14	5
392	MAM_FGFRL1_ENSG00000127418.14	NA	-0.0475265	-0.0639662	-0.0168571	0.0381673	-0.0727824	-0.0998065	0.0180972	-0.0951348	-0.154593	0.0331349	0.0639237	-0.103964	-0.0298501	SMC	FGFRL1	ENSG00000127418.14	5
393	MAM_FNDC1_ENSG00000164694.16	NA	0.160369	-0.025195	-0.0220045	0.0268543	-0.0203675	-0.159237	-0.00122005	-0.132275	-0.0588364	0.110722	0.155881	-0.0077274	-0.0598425	SMC	FNDC1	ENSG00000164694.16	5
394	MAM_GALNT2_ENSG00000143641.9	NA	0.0685405	-0.0392445	-0.0163295	-0.00957231	-0.0422388	-0.11223	0.153278	-0.081075	-0.102975	0.0789769	0.190754	-0.130708	0.0110926	SMC	GALNT2	ENSG00000143641.9	5
395	MAM_GPRC5A_ENSG00000013588.5	NA	-0.186569	0.0358212	-0.0198266	-0.0253547	0.0259182	-0.0554358	0.0995035	-0.0564543	-0.100217	0.0865886	0.117162	0.00414759	-0.0307257	SMC	GPRC5A	ENSG00000013588.5	5
396	MAM_LTBP2_ENSG00000119681.11	NA	0.0734012	-0.0287191	-0.0154068	-0.00170461	0.0098761	-0.116313	0.110804	-0.118222	-0.0710483	0.063712	0.172097	-0.115442	-0.0305971	SMC	LTBP2	ENSG00000119681.11	5
397	MAM_PCSK5_ENSG00000099139.13	NA	0.127926	-0.0308575	0.065602	0.0560884	-0.015804	-0.139922	-0.067263	-0.123176	-0.109646	0.0930934	0.0864773	0.0256652	-0.072993	EC	PCSK5	ENSG00000099139.13	5
398	MAM_SRC_ENSG00000197122.11	NA	0.053258	-0.0175303	-0.0165483	-0.0357239	-0.0317295	-0.140434	0.119048	-0.0739054	-0.11052	0.0861035	0.197533	-0.120612	-0.0360889	MP	SRC	ENSG00000197122.11	5
399	MAM_UBE2QL1_ENSG00000215218.3	NA	-0.102673	0.0426764	0.0088692	-0.0203633	0.0423558	-0.0220694	-0.0171286	-0.0251315	-0.0507875	0.0318477	0.0645685	0.00673906	-0.0432641	SMC	UBE2QL1	ENSG00000215218.3	5
400	MAM_AC005160.3_ENSG00000227658.1	NA	0.268015	0.0541798	0.00865651	0.0225127	0.0258348	-0.117945	0.0428157	-0.00593422	-0.0441604	0.0114973	0.0452229	0.0143158	-0.023675	MAM	AC005160.3	ENSG00000227658.1	5
401	MAM_FNIP2_ENSG00000052795.12	NA	0.0517564	0.0173055	-0.0126267	-0.0210397	0.0242888	-0.0649724	0.133995	-0.112564	-0.0664217	0.0986867	0.159449	-0.00724753	-0.0352372	MP	FNIP2	ENSG00000052795.12	5
402	MAM_PAPD7_ENSG00000112941.13	NA	-0.0404757	-0.00451744	-0.0113055	-0.0211787	0.0361243	-0.0392089	0.0527078	-0.00205653	-0.0771287	0.0336724	0.0594046	0.0280068	-0.0261546	MAM	PAPD7	ENSG00000112941.13	5
403	MAM_SFT2D2_ENSG00000213064.9	NA	0.041691	-0.0141018	-0.0146149	0.0209369	-0.0338746	-0.157846	0.0481509	-0.0850091	-0.0940044	0.106698	0.148193	0.0248951	-0.0286741	MP	SFT2D2	ENSG00000213064.9	5
404	MAM_TANC1_ENSG00000115183.13	NA	0.0207798	-0.00480408	-0.0366216	-0.00316306	-0.00182719	-0.124997	0.119268	-0.0343208	-0.047167	0.0358517	0.107267	-0.0208025	0.00696572	EC	TANC1	ENSG00000115183.13	5
405	MAM_NID1_ENSG00000116962.14	NA	-0.0264921	0.0304129	0.0777446	0.0353383	0.03847	0.0962327	0.0997963	-0.0513287	0.050668	0.0736795	0.112283	0.00778334	0.040046	EC	NID1	ENSG00000116962.14	5
406	MAM_SLIT3_ENSG00000184347.14	NA	-0.0739657	-0.0335095	0.0390944	0.0524216	-0.0370126	0.053074	0.0829475	-0.0400061	0.0197554	-0.013677	0.0374277	-0.0209791	0.0285439	SMC	SLIT3	ENSG00000184347.14	5
407	MAM_SUSD2_ENSG00000099994.10	NA	-0.210841	-0.0413744	0.0627169	0.0499516	-0.0449142	0.0843919	0.0930934	-0.0516876	0.0136176	-0.00676298	0.104806	-0.114251	0.0425748	SMC	SUSD2	ENSG00000099994.10	5
408	MAM_CORO6_ENSG00000167549.18	NA	-0.468018	-0.0234712	-0.0365604	-0.0157042	-0.0566212	0.0836704	0.0200841	0.0715779	0.0181519	-0.124806	-0.116654	-0.0254636	0.010591	SMC	CORO6	ENSG00000167549.18	5
409	MAM_ITPK1_ENSG00000100605.16	NA	-0.119963	-0.063816	0.0325696	0.0033376	-0.081727	0.0508711	0.105368	-0.109998	0.00834312	0.018026	0.229556	-0.141759	-0.064328	MP	ITPK1	ENSG00000100605.16	5
410	MAM_LINGO1_ENSG00000169783.12	NA	-0.20526	-0.00161581	-0.0278883	-0.0114229	0.0150226	0.126358	-0.0198831	0.0167869	0.0317182	-0.0573385	0.0124566	-0.075707	0.0771625	EC	LINGO1	ENSG00000169783.12	5
411	MAM_NEURL1B_ENSG00000214357.8	NA	-0.116625	-0.104147	-0.0175905	-0.0330894	-0.0800533	0.017069	0.0342561	-0.0453842	-0.00824609	0.0224544	-0.00745786	0.0656627	0.0410915	EC	NEURL1B	ENSG00000214357.8	5
412	MAM_PCDH1_ENSG00000156453.13	NA	-0.281367	-0.037158	0.0150548	0.0247917	-0.0418909	0.00662437	0.0346073	-0.0117369	-0.0567402	0.0333058	0.0200494	0.018536	0.0185772	EC	PCDH1	ENSG00000156453.13	5
413	MAM_PGF_ENSG00000119630.13	NA	-0.0362558	-0.0376	-0.0334997	0.0199555	-0.0345864	-0.0431416	0.108385	0.0209328	-0.00102225	-0.0225102	0.0548415	-0.052339	-0.0116724	EC	PGF	ENSG00000119630.13	5
414	MAM_RBMS3_ENSG00000144642.20	NA	0.0385973	-0.0240653	-0.0529699	-0.00554475	-0.0210471	-0.074458	-0.0517347	-0.00179173	0.0185789	-0.0153975	-0.0368287	0.0129409	-0.0573483	SMC	RBMS3	ENSG00000144642.20	5
415	MAM_SLC41A2_ENSG00000136052.9	NA	0.0517654	0.0871467	0.0275231	0.000492984	0.110122	0.0702796	-0.0124777	0.0761173	0.0777563	-0.0226207	0.0300862	-0.0538377	-0.000736519	SMC	SLC41A2	ENSG00000136052.9	5
416	MAM_VWA1_ENSG00000179403.11	NA	-0.034671	-0.0138528	0.0261807	-0.0338699	-0.0402377	0.0747208	0.0435965	-0.0192981	-0.0415879	0.0527567	0.151528	-0.107957	0.0654672	EC	VWA1	ENSG00000179403.11	5
417	MAM_ADAMTS6_ENSG00000049192.14	NA	-0.00445722	0.0686493	-0.0045523	-0.0185386	0.0733363	-0.121194	-0.0779318	-0.0427374	-0.0495686	0.0615724	0.00860353	0.0362731	-0.0451907	EC	ADAMTS6	ENSG00000049192.14	5
418	MAM_HR_ENSG00000168453.14	NA	-0.00446715	-0.0217216	0.0184905	0.0285039	-0.0554712	0.142158	0.0483838	-0.0315922	0.105645	0.0125474	0.0334126	-0.0307377	0.0538705	SMC	HR	ENSG00000168453.14	5
419	MAM_PTGER3_ENSG00000050628.20	NA	-0.329159	0.0755348	0.0193291	0.0280713	0.0663912	0.00288833	-0.0089189	-0.027021	-0.00039788	0.0219172	0.00271843	0.0373078	0.0262228	SMC	PTGER3	ENSG00000050628.20	5
420	MAM_PTPRQ_ENSG00000139304.12	NA	-0.404316	0.0413775	0.0244856	0.0012019	0.0405675	-0.067215	-0.0392631	-0.0152864	-0.0169572	-0.0220791	-0.0383503	0.021597	-0.0206331	SMC	PTPRQ	ENSG00000139304.12	5
421	MAM_RP11-494K3.2_ENSG00000229657.2	NA	0.633376	-0.102572	-0.0206342	-0.0243162	-0.0981538	0.0927457	0.0530119	-0.0415023	0.0656432	-0.081731	-0.0993179	0.00668925	0.0297747	MAM	RP11-494K3.2	ENSG00000229657.2	5
422	MAM_CDK6_ENSG00000105810.9	NA	0.0229794	0.0189269	0.038873	0.0904829	0.0607359	0.0471034	0.0601268	-0.0222879	0.0837276	0.0966068	0.150216	0.0225718	0.0285899	MP	CDK6	ENSG00000105810.9	5
423	MAM_FEM1C_ENSG00000145780.7	NA	-0.0881004	0.078256	0.0168624	0.00120338	0.0781713	0.150917	0.0167135	0.030519	0.116393	0.0317326	0.0820418	0.0293289	-0.0228046	EC	FEM1C	ENSG00000145780.7	5
424	MAM_GAN_ENSG00000261609.3	NA	-0.0124624	0.0337628	0.0145171	0.0485218	0.112855	0.175265	0.0264238	0.0692593	0.149804	-0.0166245	0.00976241	0.0211553	0.0191528	MP	GAN	ENSG00000261609.3	5
425	MAM_HIP1R_ENSG00000130787.13	NA	0.241225	-0.0589564	-0.0214149	0.00260335	-0.0588609	-0.0861648	0.0341203	-0.0667835	-0.10028	0.0498676	0.0646485	-0.0758464	-0.0503301	EC	HIP1R	ENSG00000130787.13	5
426	MAM_JUP_ENSG00000173801.16	NA	0.380092	-0.0727782	-0.0547178	-0.00704271	-0.0513183	-0.121616	0.0649486	-0.0863056	-0.0999104	0.0116324	0.128661	-0.138236	-0.0232279	EC	JUP	ENSG00000173801.16	5
427	MAM_LPP_ENSG00000145012.12	NA	0.0767523	0.0555955	0.0359221	0.0142428	0.0380803	0.0840021	0.118967	0.0102187	0.0928312	0.0242826	0.101892	0.0186794	-0.00392373	SMC	LPP	ENSG00000145012.12	5
428	MAM_RP4-660H19.1_ENSG00000225087.1	NA	-0.139802	0.0563743	0.0450816	0.0371247	0.0261255	0.175548	0.0274422	0.0508889	0.150449	0.03248	0.0688169	0.0688938	0.0177539	MAM	RP4-660H19.1	ENSG00000225087.1	5
429	MAM_TMEM74_ENSG00000164841.4	NA	-0.15437	-0.0557954	0.00773764	0.0376629	-0.0793119	0.0631324	-0.0490495	-0.0126965	0.0238782	-0.0282258	0.0115278	0.0097303	-0.0562643	SMC	TMEM74	ENSG00000164841.4	5
430	MAM_FKBP9_ENSG00000122642.10	NA	0.0524702	-0.0687874	0.0200917	0.0157268	-0.0589724	-0.0771036	0.0132245	-0.0330221	-0.0411402	0.0498278	0.0681319	-0.0214184	-0.0232949	EC	FKBP9	ENSG00000122642.10	5
431	MAM_HTRA1_ENSG00000166033.11	NA	-0.000568025	-0.0633836	-0.0510514	-0.0229633	-0.0342438	-0.177229	0.0778165	-0.0822776	-0.0617977	0.0245264	0.15331	-0.0870026	-0.120653	SMC	HTRA1	ENSG00000166033.11	5
432	MAM_MMP2_ENSG00000087245.12	NA	-0.0272483	-0.0608805	-0.0159298	-0.00310914	-0.0227275	-0.184016	-0.00298608	-0.0586758	-0.0879548	0.106195	0.135159	-0.00633031	-0.076695	SMC	MMP2	ENSG00000087245.12	5
433	MAM_PTGFRN_ENSG00000134247.9	NA	-0.115084	-0.0847994	-0.0211321	-0.0179269	-0.0910946	-0.202856	-0.0124073	-0.0606483	-0.107667	0.077411	0.085062	0.0203666	-0.0617546	SMC	PTGFRN	ENSG00000134247.9	5
434	MAM_SLC2A10_ENSG00000197496.5	NA	-0.0098332	-0.0366166	0.00198551	-0.0509782	-0.0564031	-0.253438	0.0432225	-0.0826226	-0.109832	0.0447704	0.075033	0.0221295	-0.0733893	SMC	SLC2A10	ENSG00000197496.5	5
435	MAM_ABCA5_ENSG00000154265.15	NA	0.313208	0.0575448	0.00243639	0.0244974	0.064236	0.0814803	-0.0745332	0.0786739	0.0461453	-0.082763	-0.216618	0.0751918	0.0433271	EC	ABCA5	ENSG00000154265.15	5
436	MAM_FN1_ENSG00000115414.18	NA	0.346737	-0.0438172	0.00368302	0.0157018	-0.0433633	-0.191534	0.106065	-0.099382	-0.0883025	0.117228	0.176526	-0.0470349	-0.00273053	SMC	FN1	ENSG00000115414.18	5
437	MAM_MICAL2_ENSG00000133816.13	NA	0.224681	-0.0954828	-0.0405622	0.0230096	-0.0775015	-0.0169212	0.134091	-0.086466	-0.0502534	0.0553897	0.11412	-0.029538	-0.0335853	SMC	MICAL2	ENSG00000133816.13	5
438	MAM_MYO1D_ENSG00000176658.16	NA	0.106551	-0.0223155	-0.0142125	0.0154217	-0.0146861	-0.158598	0.185577	-0.0361207	-0.100566	-0.00136643	0.115006	-0.0708777	-0.0336325	SMC	MYO1D	ENSG00000176658.16	5
439	MAM_PCDHGC3_ENSG00000240184.6	NA	0.0204438	-0.0926262	0.00855155	0.0116882	-0.0795522	-0.0995204	0.0369786	-0.0927944	-0.111749	0.118475	0.238625	-0.126277	-0.00592937	SMC	PCDHGC3	ENSG00000240184.6	5
440	MAM_PDE4A_ENSG00000065989.15	NA	0.0828435	-0.0662667	-0.0330335	-0.0225579	-0.0662938	-0.121689	0.0423267	-0.060385	-0.0600406	0.0398997	0.0717403	-0.0106332	-0.0289044	MP	PDE4A	ENSG00000065989.15	5
441	MAM_SCUBE3_ENSG00000146197.8	NA	0.0283772	0.00404474	0.0369624	0.0474862	-0.0266154	-0.123794	0.105623	-0.0213569	-0.102551	0.0696321	0.116451	-0.0368016	0.000433592	SMC	SCUBE3	ENSG00000146197.8	5
442	MAM_SHROOM3_ENSG00000138771.14	NA	0.157502	-0.0364732	-0.0100743	-0.0170485	-0.0600493	-0.15377	0.177681	-0.0780574	-0.0992819	0.0279237	0.198762	-0.115757	-0.100636	SMC	SHROOM3	ENSG00000138771.14	5
443	MAM_THSD4_ENSG00000187720.14	NA	-0.107223	-0.0100555	-0.0142281	0.0155333	0.0102523	-0.176451	0.110225	-0.00197367	-0.0712455	0.0144172	0.104887	-0.0798388	-0.0901758	SMC	THSD4	ENSG00000187720.14	5
444	MAM_BMPR1B_ENSG00000138696.10	NA	-0.284417	0.0658918	0.0164896	-0.0544172	0.0466903	0.0467169	-0.0175758	0.00418678	0.00110535	-0.00153987	0.0263452	-0.0717871	0.000884772	SMC	BMPR1B	ENSG00000138696.10	5
445	MAM_FREM1_ENSG00000164946.19	NA	-0.0703553	-0.0683091	-0.0281588	0.0495657	-0.0614119	-0.0052795	-0.0262824	-0.0734392	0.0638221	-0.0920953	-0.118888	0.0238572	-0.0826035	SMC	FREM1	ENSG00000164946.19	5
446	MAM_GPR37_ENSG00000170775.2	NA	0.956117	-0.00760671	-0.00484237	-0.045507	0.0174812	-0.0985406	0.0555843	0.041818	-0.0972522	0.0329609	0.0681751	-0.0497144	0.0365183	SMC	GPR37	ENSG00000170775.2	5
447	MAM_ABLIM3_ENSG00000173210.19	NA	0.269037	-0.0787255	-0.116503	-0.0364189	-0.0508101	-0.210287	-0.0887871	-0.0834466	-0.202869	0.00835147	-0.0330874	0.0245693	-0.0992559	EC	ABLIM3	ENSG00000173210.19	5
448	MAM_CABLES1_ENSG00000134508.12	NA	-0.0907707	-0.086669	-0.0420341	-0.00648986	-0.0622265	-0.11012	0.0346645	-0.0834325	-0.0853805	0.0767368	0.057841	0.00837324	-0.00816626	EC	CABLES1	ENSG00000134508.12	5
449	MAM_FAM213A_ENSG00000122378.13	NA	0.127704	0.0237029	-0.0500327	-0.0577643	-0.00432376	-0.151163	-0.101487	-0.0407856	-0.110227	0.0440487	-0.0385778	0.0674791	-0.0689809	MAM	FAM213A	ENSG00000122378.13	5
450	MAM_IL17RD_ENSG00000144730.16	NA	-0.303482	-0.0348965	0.0236081	-0.00320925	-0.0291874	-0.140535	-0.0960157	0.0118017	-0.0837765	0.115993	0.0238221	0.100591	0.0476007	EC	IL17RD	ENSG00000144730.16	5
451	MAM_MAPK10_ENSG00000109339.18	NA	0.0976083	-0.0271693	-0.0316432	-0.052977	-0.00359158	-0.121234	-0.100774	-0.0222872	-0.0618186	0.0143632	-0.0349751	0.0386906	-0.0157519	SMC	MAPK10	ENSG00000109339.18	5
452	MAM_PDE3B_ENSG00000152270.8	NA	0.0449995	-0.0162787	-0.0631745	-0.0772179	-0.0225681	-0.136518	-0.0817754	-0.0280112	-0.123152	0.0399379	-0.0311925	0.0903805	-0.0866124	MP	PDE3B	ENSG00000152270.8	5
453	MAM_SFRP1_ENSG00000104332.11	NA	0.0495144	-0.0752135	-0.0827137	0.053499	-0.0543162	-0.109903	-0.0756926	-0.0393063	-0.110488	0.0125378	-0.015348	0.0426875	-0.0752412	SMC	SFRP1	ENSG00000104332.11	5
454	MAM_AIF1L_ENSG00000126878.12	NA	-0.151809	-0.00910775	-0.0298306	0.0625716	0.00842965	0.112577	0.0233888	0.0915488	0.0980827	-0.0683125	0.00527451	-0.0523862	-0.0477975	EC	AIF1L	ENSG00000126878.12	5
455	MAM_CAP2_ENSG00000112186.11	NA	-0.127111	0.0349557	0.00355125	-0.000777409	0.0199687	0.0567567	0.102048	0.0605566	0.045773	-0.101051	-0.00917574	-0.0109225	-0.0969973	SMC	CAP2	ENSG00000112186.11	5
456	MAM_ENTPD1_ENSG00000138185.17	NA	0.0916476	0.0608551	0.0300393	-0.0141256	0.0631914	0.00966478	0.01112	0.0455306	0.0583308	-0.0288036	-0.0439986	0.100561	-0.0967541	EC	ENTPD1	ENSG00000138185.17	5
457	MAM_FABP3_ENSG00000121769.7	NA	-0.0458733	0.0712766	0.0183612	-0.00150968	0.0325925	0.125537	0.00137077	0.0943956	0.0575202	-0.0406054	-0.0447551	0.084681	-0.033579	MP	FABP3	ENSG00000121769.7	5
458	MAM_FZD3_ENSG00000104290.10	NA	-0.100976	0.0703061	0.0528027	0.0250817	0.0667562	0.155834	0.0414168	0.0941955	0.14204	-0.00649609	-0.00134101	0.0741526	-0.0296048	SMC	FZD3	ENSG00000104290.10	5
459	MAM_KCNAB1_ENSG00000169282.17	NA	0.170434	0.0583864	0.0176792	-0.0193131	0.050847	0.160938	0.0106125	0.0679448	0.152052	-0.118279	-0.115473	0.0066491	-0.0253559	SMC	KCNAB1	ENSG00000169282.17	5
460	MAM_CKB_ENSG00000166165.12	NA	-0.139668	0.0235932	0.0773569	0.00325163	0.00526827	0.120626	0.125931	-0.0176508	0.0615766	0.0187549	0.179935	-0.0806509	-0.0278909	SMC	CKB	ENSG00000166165.12	5
461	MAM_DAAM2_ENSG00000146122.16	NA	0.09043	-0.00150366	0.0497682	0.0391536	0.00327249	-0.00411123	0.124471	-0.106112	0.0351341	0.0239258	0.141992	-0.106736	0.00531769	SMC	DAAM2	ENSG00000146122.16	5
462	MAM_PDZD4_ENSG00000067840.12	NA	0.00766171	-0.0371595	0.0327584	0.00733992	-0.0277152	0.0685456	0.0337471	0.00758958	0.0558763	-0.0761466	0.0830349	-0.126939	-0.0750426	EC	PDZD4	ENSG00000067840.12	5
463	MAM_TRPV1_ENSG00000196689.11	NA	-0.213022	0.0218326	0.0658818	0.0165384	0.0292415	0.197804	0.0629782	0.0372388	0.135421	-0.0611233	-0.00517856	-0.014267	0.00228919	MP	TRPV1	ENSG00000196689.11	5
464	MAM_ANKS1A_ENSG00000064999.13	NA	-0.0159413	-0.0747827	-0.0619585	-0.036822	-0.0703735	-0.122054	0.113681	-0.0895399	-0.100874	0.0576753	0.128693	-0.0706327	-0.0118468	MP	ANKS1A	ENSG00000064999.13	5
465	MAM_KCNK17_ENSG00000124780.13	NA	-0.184768	-0.0597816	-0.00808124	-0.0703138	-0.0585541	-0.0143511	0.06865	-0.0878329	-0.0561841	0.00560796	0.06975	-0.0689508	-0.00767114	SMC	KCNK17	ENSG00000124780.13	5
466	MAM_NSMF_ENSG00000165802.19	NA	0.502691	-0.0263923	-0.0551295	-0.0212609	-0.0542038	-0.13706	0.0748757	-0.0197379	-0.126177	0.0233727	0.118697	-0.117517	-0.0499165	SMC	NSMF	ENSG00000165802.19	5
467	MAM_RAP1B_ENSG00000127314.17	NA	0.00375936	0.0268761	0.0577521	0.0758863	0.0421914	0.190769	-0.110144	0.0789509	0.126923	-0.0399266	-0.126638	0.0807392	0.0293251	EC	RAP1B	ENSG00000127314.17	5

## Sheet: Clinic_assoc_GRN82
Clinical phenotypes	p-value
BMI	100
CAD.DEG	4.418
CRP	53.835
Diseased vessels	0
DUKE	0.0046
fP.HDL.Chol	15.91
fP.LDL.Chol	100
fP.TG	4.072
HbA1c	15.68
Lesions	10.653
P-Chol	49.407
SYNTAX	1.972
Waist/Hip	100

## Sheet: GRN49
S.No	id	CAD.DEG	Gender.DEG	SYNTAX	DUKE	Diseased.vessels	lesions	BMI	CRP	HbA1c	Waist.Hip	P.Chol	fP.LDL.Chol	fP.HDL.Chol	fP.TG	tissue	annotation	ENSEMBL	key
1	MAM_EBF3_ENSG00000108001.13	NA	-0.0762593	0.00451722	-0.0010059	-0.00167929	-0.00322874	-0.0561157	-0.09026	0.0180502	-0.0308807	0.0192308	-0.1007	0.132407	-0.0467463	EC	EBF3	ENSG00000108001.13	10
2	MAM_FLRT2_ENSG00000185070.10	NA	-0.258629	-0.00445778	0.0343972	0.028698	-0.000524442	0.0227085	-0.134528	-0.00770823	0.020395	-0.0105605	-0.0712293	0.0982849	0.0199668	EC	FLRT2	ENSG00000185070.10	10
3	MAM_MEOX2_ENSG00000106511.5	NA	-0.00725099	-0.0129152	0.00161422	0.00671142	-0.004816	-0.0989852	-0.151502	0.0107434	-0.0491889	0.0106289	-0.0771342	0.079678	-0.0302176	EC	MEOX2	ENSG00000106511.5	10
4	MAM_TSHZ2_ENSG00000182463.15	NA	0.0689122	-0.00520965	0.0124166	0.0304137	0.017375	0.0153994	-0.0990507	0.0296599	-0.00884514	0.0580598	-0.105729	0.115344	0.043962	EC	TSHZ2	ENSG00000182463.15	10
5	MAM_ZNF521_ENSG00000198795.10	NA	-0.21552	-0.0517547	-0.00264794	0.00103319	-0.0841555	-0.0388589	-0.0586656	-0.0931463	-0.00718459	0.0386173	-0.089995	0.126695	-0.0255966	EC	ZNF521	ENSG00000198795.10	10
6	MAM_ANGPTL5_ENSG00000187151.7	NA	-0.116727	0.00984105	0.0310847	0.0358992	0.0332875	0.09764	-0.108606	0.0500481	0.111352	0.0200138	-0.118292	0.0687798	0.0362305	SMC	ANGPTL5	ENSG00000187151.7	10
7	MAM_SERPINF1_ENSG00000132386.10	NA	-0.00548664	-0.0131253	0.0415227	0.0113476	-0.0330963	-0.0789989	-0.107134	-0.02423	-0.0114033	0.105889	0.0701974	0.0465326	-0.00142824	SMC	SERPINF1	ENSG00000132386.10	10
8	MAM_ADGRD1_ENSG00000111452.12	NA	-0.178497	-0.0471358	0.0510744	-0.0354034	-0.0556409	0.000279544	0.0119497	-0.053871	-0.0269714	0.112091	0.0192719	0.070996	0.0638163	MP	ADGRD1	ENSG00000111452.12	10
9	MAM_BCAT1_ENSG00000060982.14	NA	0.137976	-0.0401271	0.0446456	-0.0143861	-0.0368041	-0.091533	-0.0567573	0.044488	0.024824	0.0933637	-0.0019428	0.0455701	0.0673723	MP	BCAT1	ENSG00000060982.14	10
10	MAM_GLI1_ENSG00000111087.9	NA	-0.401454	-0.0285964	0.0133613	0.0106443	-0.0163983	0.0505362	-0.0205442	-0.0368705	-0.0210658	0.0366342	0.0166111	0.000503907	0.0216656	SMC	GLI1	ENSG00000111087.9	10
11	MAM_MSX1_ENSG00000163132.6	NA	0.0161202	-0.0239936	0.0080204	0.0112838	-0.013215	-0.0101334	-0.0457131	0.0347424	0.00960715	0.11174	0.0511133	0.0934867	-0.00173746	EC	MSX1	ENSG00000163132.6	10
12	MAM_NID2_ENSG00000087303.16	NA	0.129408	0.0137019	0.0470138	0.0125937	0.0176254	-0.0391054	-0.0145138	-0.0238292	0.00302687	0.0665034	0.0482496	-0.00160893	0.0632227	EC	NID2	ENSG00000087303.16	10
13	MAM_SYNE3_ENSG00000176438.12	NA	0.0521625	-0.0648407	-0.000717441	0.0284966	-0.053811	-0.0859966	-0.00425864	-0.0902203	-0.0741234	0.117187	0.037895	0.0672266	0.0474506	EC	SYNE3	ENSG00000176438.12	10
14	MAM_CYGB_ENSG00000161544.9	NA	-0.00901114	-0.044757	-0.0470061	-0.0235928	-0.0778568	-0.0513392	-0.0858163	0.0352888	-0.0309719	0.00769705	-0.029096	0.020439	0.0029864	SMC	CYGB	ENSG00000161544.9	10
15	MAM_HIC1_ENSG00000177374.12	NA	0.0697443	-0.0528259	-0.0302064	-0.0450336	-0.031244	-0.0500331	-0.13548	-0.00161165	-0.00615147	0.0718772	0.0530103	0.00218404	0.02824	EC	HIC1	ENSG00000177374.12	10
16	MAM_PLEKHA6_ENSG00000143850.12	NA	-0.118351	-0.0652644	0.0010163	-0.00055509	-0.0113115	-0.0370162	-0.0194637	-0.0403416	-0.0458866	0.0075897	-0.00724066	0.017953	0.0115515	SMC	PLEKHA6	ENSG00000143850.12	10
17	MAM_CRTAC1_ENSG00000095713.13	NA	0.192661	-0.0222315	-0.00901192	0.0144052	-0.0344294	-0.050966	0.0227587	-0.0642088	0.0501056	0.0655549	0.0547039	-0.00858509	-0.0178244	EC	CRTAC1	ENSG00000095713.13	10
18	MAM_SSC5D_ENSG00000179954.14	NA	-0.193433	-0.00900351	0.0343847	0.0311403	-0.0175397	-0.0716739	-0.0330004	-0.0443261	-0.0104485	0.0817648	0.0815485	-0.017733	0.0460554	SMC	SSC5D	ENSG00000179954.14	10
19	MAM_CFH_ENSG00000000971.15	NA	0.162805	0.0349522	0.0409398	0.0496896	0.0690698	0.0173709	-0.00108445	0.0680221	0.0938894	0.0435916	-0.0537878	0.0588144	0.0421627	SMC	CFH	ENSG00000000971.15	10
20	MAM_MAF_ENSG00000178573.6	NA	0.0686688	-0.0394008	-0.0267467	-0.0365489	-0.0300089	-0.198426	-0.140265	0.0188039	-0.0678715	0.007347	-0.0374637	0.0803971	-0.0630686	MP	MAF	ENSG00000178573.6	10
21	MAM_PRRX1_ENSG00000116132.11	NA	0.145376	0.0534155	0.0387157	0.0274572	0.0734626	0.00975308	-0.145762	0.0447968	0.0599654	0.0526582	-0.0247302	0.040359	0.109487	SMC	PRRX1	ENSG00000116132.11	10
22	MAM_SIX1_ENSG00000126778.8	NA	-0.144936	0.0412001	0.0529155	0.0370946	0.107892	0.0579894	-0.103856	0.036812	0.0413158	0.0298037	-0.0743131	0.112431	0.0636621	SMC	SIX1	ENSG00000126778.8	10
23	MAM_KCNT2_ENSG00000162687.16	NA	0.260256	-0.0360755	-0.0104067	0.0321456	-0.0289737	-0.0827011	0.0289863	0.0124165	-0.0280454	-0.0361926	-0.0901228	0.0356121	-0.0384331	SMC	KCNT2	ENSG00000162687.16	10
24	MAM_MGAT4C_ENSG00000182050.13	NA	-0.321994	0.04416	0.133465	0.0326549	0.0823926	-0.0204422	-0.0520603	-0.0091986	0.0610451	0.0353676	0.00759473	0.0267278	0.0497479	MP	MGAT4C	ENSG00000182050.13	10
25	MAM_ROBO3_ENSG00000154134.14	NA	-0.175743	-0.012182	0.0321174	-0.00592938	-0.0314373	0.0152001	-0.0670649	-0.0117015	-0.04789	-0.0105831	-0.0879114	0.0312067	0.0236328	EC	ROBO3	ENSG00000154134.14	10
26	MAM_EBF2_ENSG00000221818.8	NA	-0.0591212	-0.00276273	-0.0423907	-0.0301767	-0.0251405	0.00912831	-0.0516251	0.02509	0.00686139	0.0254782	-0.110891	0.110628	0.0212147	SMC	EBF2	ENSG00000221818.8	10
27	MAM_LMX1A_ENSG00000162761.14	NA	-0.362452	-0.0468117	0.00281864	-0.00572034	-0.0225144	0.0996292	-0.0921774	-0.0118321	0.0120485	-0.0189156	-0.0706885	0.0795376	-0.00708145	MAM	LMX1A	ENSG00000162761.14	10
28	MAM_MYOC_ENSG00000034971.14	NA	0.257445	0.0303974	-0.0175475	0.0346464	0.0681404	0.0584804	-0.0555183	0.0188379	0.0190439	-0.0556636	-0.0732479	0.00581781	-0.0688257	SMC	MYOC	ENSG00000034971.14	10
29	MAM_ABCA10_ENSG00000154263.17	NA	0.0272402	0.0577863	0.0160722	0.0170491	0.038616	-0.0324339	-0.137648	0.0476223	0.0130784	-0.0498298	-0.209602	0.157138	0.00488539	SMC	ABCA10	ENSG00000154263.17	5
30	MAM_ABCA6_ENSG00000154262.12	NA	0.0879038	0.0241758	0.0283112	0.0158317	0.0378686	0.0319475	-0.117481	0.0630857	0.060057	-0.00223852	-0.193947	0.170517	0.053806	SMC	ABCA6	ENSG00000154262.12	5
31	MAM_ABCA8_ENSG00000141338.13	NA	0.0246028	0.00470174	-0.0227006	0.0102827	0.0181435	-0.0075996	-0.130408	0.025383	0.0240654	-0.0186035	-0.149514	0.137876	-0.013891	SMC	ABCA8	ENSG00000141338.13	5
32	MAM_ABCA9_ENSG00000154258.16	NA	0.0634074	0.00505125	-0.0183546	-0.0121056	0.0223043	-0.0162458	-0.145481	0.0104804	0.0160776	-0.0090113	-0.20624	0.172105	0.0134795	SMC	ABCA9	ENSG00000154258.16	5
33	MAM_ABLIM1_ENSG00000099204.18	NA	-0.248037	-0.0509902	0.011055	0.0146848	-0.0221746	0.0446148	-0.0696375	-0.0438009	0.0175709	0.0594682	-0.0905131	0.141509	-0.00379698	EC	ABLIM1	ENSG00000099204.18	5
34	MAM_ADCY7_ENSG00000121281.12	NA	-0.189899	-0.0754262	0.0506624	-0.0109625	-0.102687	-0.0587524	0.0516995	-0.0303071	-0.0402213	0.0217418	0.0091351	0.0103644	0.0075171	MP	ADCY7	ENSG00000121281.12	5
35	MAM_ADGRA2_ENSG00000020181.17	NA	-0.218624	-0.0504078	0.0201327	-0.011945	-0.0531472	-0.0388276	-0.00678963	-0.0489042	-0.0712885	0.00464167	0.0121399	-0.0061508	-0.0331957	SMC	ADGRA2	ENSG00000020181.17	5
36	MAM_ADM_ENSG00000148926.9	NA	0.159514	-0.00908946	-0.0146157	0.00275568	-0.0145371	0.0257419	-0.0861255	-0.0177698	-0.0560337	-0.0336763	-0.0571028	-0.00546148	0.0223835	MP	ADM	ENSG00000148926.9	5
37	MAM_AHNAK2_ENSG00000185567.6	NA	-0.130662	-0.0406459	0.0625351	0.0230792	-0.0687728	-0.0148884	0.0791793	0.00538784	-0.0202177	0.0553704	0.0281413	-0.000377153	0.0743401	EC	AHNAK2	ENSG00000185567.6	5
38	MAM_AOX1_ENSG00000138356.13	NA	0.373235	0.00710393	0.0414311	0.0299058	0.0063575	-0.00664035	-0.121751	-0.0322267	0.00742576	0.018469	-0.0728199	0.0688356	0.0226901	SMC	AOX1	ENSG00000138356.13	5
39	MAM_ARRB1_ENSG00000137486.16	NA	-0.130313	-0.00124473	0.0260273	-0.0417014	-0.0905473	-0.0350268	-0.0607843	-0.0621078	-0.0575756	0.0129132	-0.0555065	0.0527679	-0.0120279	EC	ARRB1	ENSG00000137486.16	5
40	MAM_ASAP3_ENSG00000088280.18	NA	-0.0973483	-0.104056	0.00393403	-0.00576786	-0.0809359	-0.014253	-0.00352347	-0.0605837	-0.00225926	0.0209245	-0.0477322	0.0530583	0.00335313	EC	ASAP3	ENSG00000088280.18	5
41	MAM_BDKRB2_ENSG00000168398.6	NA	-0.0407587	-0.0697435	-0.0155008	-0.0216891	-0.0681186	-0.00476538	-0.0559135	0.0087197	-0.0244284	0.0369023	-0.0846424	0.102392	0.0389745	EC	BDKRB2	ENSG00000168398.6	5
42	MAM_BOC_ENSG00000144857.14	NA	-0.14267	-0.0842183	-0.000593009	0.0207205	-0.063918	-0.0897577	0.0288437	-0.0595836	-0.038887	0.0831869	0.0320112	0.050604	-0.00112542	EC	BOC	ENSG00000144857.14	5
43	MAM_C16orf89_ENSG00000153446.15	NA	-0.26281	0.00922055	0.00991761	-0.019651	-0.0134472	-0.0861576	-0.124863	-0.0364729	-0.0228995	0.0349993	0.0113694	0.0201331	-0.0147599	SMC	C16orf89	ENSG00000153446.15	5
44	MAM_C1orf21_ENSG00000116667.12	NA	-0.115871	0.0411854	0.0250955	-0.0262442	0.0364451	-0.00285087	-0.170015	-0.0214242	0.00906873	0.0429556	-0.143023	0.129437	0.052113	EC	C1orf21	ENSG00000116667.12	5
45	MAM_C1QTNF3_ENSG00000082196.20	NA	-0.222373	-0.0200816	0.061886	-0.0509709	0.00737638	-0.0627294	-0.0414425	-0.025328	0.0531836	0.0485923	-0.0411309	0.0603543	0.0610713	SMC	C1QTNF3	ENSG00000082196.20	5
46	MAM_C1R_ENSG00000159403.15	NA	0.0155131	-0.0554311	0.0185313	0.021865	-0.0714248	-0.0532228	-0.0313689	-0.0886302	-0.0211348	0.145765	0.182065	-0.0711729	0.0948349	SMC	C1R	ENSG00000159403.15	5
47	MAM_C1S_ENSG00000182326.14	NA	0.0724536	-0.0378443	0.0557871	0.00853273	-0.016001	-0.037859	-0.0822488	-0.0495231	0.0166472	0.103143	0.049631	0.0206419	0.0763368	SMC	C1S	ENSG00000182326.14	5
48	MAM_C3_ENSG00000125730.16	NA	-0.195628	-0.0403431	0.000416413	0.0303344	-0.0470184	-0.0626235	-0.0886986	-0.0510248	-0.0352459	0.0910485	0.0523489	0.0310605	-0.00313347	MP	C3	ENSG00000125730.16	5
49	MAM_C6_ENSG00000039537.13	NA	0.0142963	0.0562905	-0.0429592	0.0181199	0.0429256	-0.0829007	-0.112081	-0.00341609	-0.0196984	-0.00702064	-0.0991799	0.0776331	-0.0711423	SMC	C6	ENSG00000039537.13	5
50	MAM_CACHD1_ENSG00000158966.13	NA	-0.0331041	-0.102013	-0.042789	-0.00179665	-0.0434224	-0.000143836	-0.0709005	-0.0593006	0.0175447	0.0424995	-0.107842	0.16369	-0.0255681	EC	CACHD1	ENSG00000158966.13	5
51	MAM_CADM3_ENSG00000162706.12	NA	-0.346837	-0.069167	0.00661198	0.0263939	-0.041602	-0.0321294	-0.0999846	-0.0394513	0.000536427	0.0477476	-0.060321	0.0666169	0.0073502	EC	CADM3	ENSG00000162706.12	5
52	MAM_CAMK1D_ENSG00000183049.12	NA	-0.088844	-0.0625526	0.00118226	-0.0076496	-0.0524502	-0.0125385	0.065887	-0.0499617	0.00183685	0.024885	0.00947362	0.0488926	0.0177988	MP	CAMK1D	ENSG00000183049.12	5
53	MAM_CCDC109B_ENSG00000005059.15	NA	-0.0206947	-0.0255437	0.0630045	0.013406	-0.0346894	-0.00520527	-0.113004	-0.0162245	0.0195153	0.121633	0.00145254	0.105947	0.0277786	MAM	CCDC109B	ENSG00000005059.15	5
54	MAM_CCDC80_ENSG00000091986.15	NA	0.116573	-0.0237875	0.0461284	0.0180324	0.0044449	-0.0386393	-0.0870108	-0.0411312	0.0252557	0.107746	0.0215374	0.0634614	0.0739788	SMC	CCDC80	ENSG00000091986.15	5
55	MAM_CCL13_ENSG00000181374.7	NA	0.122463	-0.0284804	-0.0417114	-0.0146026	-0.0346121	0.0150666	-0.0672245	-0.0124768	0.0198409	0.0470398	-0.0459327	0.0909663	0.0168727	MP	CCL13	ENSG00000181374.7	5
56	MAM_CD163L1_ENSG00000177675.8	NA	0.142586	-0.0354983	0.0324761	-0.00579097	-0.0200402	0.0393307	-0.0546867	0.0267594	0.0603258	0.00842108	-0.105356	0.104603	0.0722588	MP	CD163L1	ENSG00000177675.8	5
57	MAM_CD209_ENSG00000090659.17	NA	0.0995568	-0.0199857	0.023508	-0.0356567	-0.0215827	-0.0707291	-0.0379208	-0.0615602	-0.0699917	0.053224	-0.0280137	0.0590664	0.0158415	MP	CD209	ENSG00000090659.17	5
58	MAM_CD248_ENSG00000174807.3	NA	-0.0864577	-0.0753358	0.0388514	-0.0125865	-0.0550528	-0.00975632	-0.0476525	0.00167715	-0.0334186	0.0737955	0.0723533	-0.00306003	0.0376522	SMC	CD248	ENSG00000174807.3	5
59	MAM_CD34_ENSG00000174059.16	NA	-0.0637269	-0.0273168	0.000746609	-0.030843	-0.037479	-0.0460314	-0.130129	-0.0408441	-0.05564	0.00510638	-0.160419	0.165475	-0.0482644	EC	CD34	ENSG00000174059.16	5
60	MAM_CDON_ENSG00000064309.14	NA	-0.178199	-0.012654	0.040673	0.0226274	8.63011e-05	-0.0942455	-0.0387788	-0.0483709	0.00851965	0.0384706	-0.0498497	0.122051	-0.0344223	SMC	CDON	ENSG00000064309.14	5
61	MAM_CERCAM_ENSG00000167123.18	NA	-0.0899668	-0.0922867	0.00230948	0.000827694	-0.132928	-0.154783	0.0366816	-0.0895511	-0.0589934	0.0444233	0.116158	-0.0577781	-0.00532689	SMC	CERCAM	ENSG00000167123.18	5
62	MAM_CFD_ENSG00000197766.7	NA	0.333573	-0.0234891	-0.0446807	0.00206216	-0.0421717	-0.00458111	-0.110287	-0.0318628	-0.0450386	0.00319819	-0.0684348	0.0657795	-0.037909	MP	CFD	ENSG00000197766.7	5
63	MAM_CHRDL1_ENSG00000101938.14	NA	-0.121717	0.05363	0.047353	0.0290075	0.0404378	-0.0671433	-0.111557	-0.0330386	-0.0203884	0.0335211	-0.0220831	0.0739099	-0.0310273	SMC	CHRDL1	ENSG00000101938.14	5
64	MAM_CILP_ENSG00000138615.5	NA	0.369842	-0.0129861	0.00991275	0.0268849	0.00979179	0.0370494	0.0151192	0.00500409	0.0454331	0.091948	-0.026161	0.085378	0.04399	EC	CILP	ENSG00000138615.5	5
65	MAM_CLEC3B_ENSG00000163815.5	NA	-0.0373771	-0.0361395	-0.0390423	-0.0250122	-0.0452701	-0.0635397	-0.0875136	-0.0605117	0.0336267	0.0270629	-0.0791037	0.108727	-0.0397193	EC	CLEC3B	ENSG00000163815.5	5
66	MAM_CLIC6_ENSG00000159212.12	NA	0.577756	-0.0135208	0.0131103	0.01766	0.0158819	0.0942962	0.0449185	0.0429727	0.106561	0.0558651	-0.0309413	0.0837941	0.0600567	SMC	CLIC6	ENSG00000159212.12	5
67	MAM_COL6A3_ENSG00000163359.15	NA	-0.144415	-0.0536102	0.0829669	-0.00392923	-0.0548586	-0.0470915	0.0706015	-0.0564343	-0.0043965	0.0929792	0.0843933	0.0330069	0.031081	SMC	COL6A3	ENSG00000163359.15	5
68	MAM_COLEC12_ENSG00000158270.11	NA	0.0678909	-0.0508629	-0.00502879	0.0455507	-0.0397355	-0.0921427	-0.0779589	-0.0180457	0.00959478	0.0806965	-0.0173308	0.0674409	0.0146098	MP	COLEC12	ENSG00000158270.11	5
69	MAM_COLGALT2_ENSG00000198756.10	NA	-0.0524819	-0.0268286	0.0411716	0.00321099	-0.0160594	0.0120342	-0.0303819	-0.0441043	-0.00140036	0.071215	0.0616046	7.94013e-05	0.0233448	SMC	COLGALT2	ENSG00000198756.10	5
70	MAM_CPA3_ENSG00000163751.3	NA	0.44829	-0.0147501	-0.0415975	-0.0323933	-0.0496139	0.00913673	-0.0375981	-0.0398364	-0.0108026	0.105496	0.0402752	0.0316976	0.0414244	MP	CPA3	ENSG00000163751.3	5
71	MAM_CRABP2_ENSG00000143320.8	NA	-0.322642	-0.0500601	0.0123683	0.0285022	-0.0412204	-0.0771036	-0.070378	-0.0353397	0.0199212	0.123855	0.106468	0.0410601	0.0118948	SMC	CRABP2	ENSG00000143320.8	5
72	MAM_CTD-2562J17.6_ENSG00000279117.1	NA	-0.15399	-0.0505416	0.0234698	-0.025884	-0.066968	-0.00944317	0.0108677	-0.0392713	-0.030656	0.0524943	0.0124128	0.0316344	0.0123169	MAM	CTD-2562J17.6	ENSG00000279117.1	5
73	MAM_CTSK_ENSG00000143387.12	NA	-0.0377867	0.00195171	0.0187157	-0.0372987	-0.00169326	-0.110195	-0.0990508	-0.0369803	-0.0146571	0.0610987	0.0303138	0.0183076	-0.0459175	SMC	CTSK	ENSG00000143387.12	5
74	MAM_CXCL14_ENSG00000145824.12	NA	0.569734	0.0280182	0.00641239	0.0287549	0.0435447	0.0696679	-0.08576	0.0585151	0.0660151	0.0707368	-0.0608743	0.107158	0.0560041	SMC	CXCL14	ENSG00000145824.12	5
75	MAM_CYP4B1_ENSG00000142973.12	NA	0.38657	-0.0535057	-0.0580572	-0.00993426	0.00232341	-0.0102275	-0.0596287	0.0055988	-0.0401053	-0.0687499	-0.133938	0.0269347	-0.0081048	MP	CYP4B1	ENSG00000142973.12	5
76	MAM_DAB2_ENSG00000153071.14	NA	-0.00496515	-0.0388794	0.00732243	0.00364127	-0.0586311	-0.0402548	-0.149646	0.0026371	0.00189046	0.0486934	-0.0658881	0.101995	0.0250656	MP	DAB2	ENSG00000153071.14	5
77	MAM_DCN_ENSG00000011465.16	NA	0.117061	0.0195484	0.0181632	-0.00901241	0.0387928	0.0397187	-0.165246	-0.0111869	0.0615683	0.0213405	-0.0203526	0.0217445	0.0222668	SMC	DCN	ENSG00000011465.16	5
78	MAM_DENND2A_ENSG00000146966.12	NA	-0.141372	-0.0740883	-0.00594961	-0.00375223	-0.0393313	-0.046958	-0.0789391	-0.0171857	-0.0523168	0.0533211	-0.0846485	0.100903	-0.00353018	MP	DENND2A	ENSG00000146966.12	5
79	MAM_DIO2_ENSG00000211448.11	NA	-0.195701	0.0556276	0.0869617	0.0248555	0.076406	0.0925127	-0.00739616	0.053399	0.14084	0.0358231	-0.0132612	0.0742489	0.0437672	SMC	DIO2	ENSG00000211448.11	5
80	MAM_DNM1_ENSG00000106976.19	NA	0.00424942	-0.0223901	0.0366053	0.00179281	-0.00517747	0.00778024	-0.0140256	0.00398476	0.00885007	0.0774714	-0.03051	0.0889012	0.0215672	MP	DNM1	ENSG00000106976.19	5
81	MAM_DPT_ENSG00000143196.4	NA	-0.0126042	-0.0426185	0.00389705	0.00799363	-0.0362902	-0.0927495	-0.0909201	-0.10487	-0.0100567	0.0523879	-0.0368846	0.0233112	-0.0147377	SMC	DPT	ENSG00000143196.4	5
82	MAM_ECM1_ENSG00000143369.14	NA	0.139863	-0.0681854	7.56e-06	-0.00442828	-0.0767555	0.0157782	-0.0626471	-3.49868e-05	0.0525566	0.0614817	0.0918825	-0.040034	0.0704393	SMC	ECM1	ENSG00000143369.14	5
83	MAM_EMILIN2_ENSG00000132205.10	NA	0.028982	-0.0736507	0.0458269	-0.00677481	-0.101746	-0.0704432	-0.137791	-0.0218484	-0.0729615	0.0935584	-0.0318714	0.0817702	0.0371205	MP	EMILIN2	ENSG00000132205.10	5
84	MAM_EMP1_ENSG00000134531.9	NA	-0.10113	-0.0320194	0.0424916	0.0181374	-0.00641914	0.0246535	-0.03481	-0.024388	0.038737	0.0520122	-0.052282	0.125543	-0.0161004	EC	EMP1	ENSG00000134531.9	5
85	MAM_EPHA3_ENSG00000044524.10	NA	0.0367028	0.00399273	0.0609034	0.00966271	0.0597186	0.0921032	-0.017941	0.0196423	0.136061	0.00608408	0.0016511	0.0138501	0.0448981	SMC	EPHA3	ENSG00000044524.10	5
86	MAM_F13A1_ENSG00000124491.15	NA	0.0966804	-0.0652126	-0.00950979	-0.0235468	-0.13292	-0.0444397	-0.0991105	-0.0025125	-0.0455157	0.0246863	-0.0894345	0.0719522	0.0336548	MP	F13A1	ENSG00000124491.15	5
87	MAM_FAM102B_ENSG00000162636.15	NA	-0.0652252	-0.0413477	0.0486674	0.0556428	-0.0238284	-0.0244904	-0.0406746	0.0250782	0.0644342	0.0849	-0.00465384	0.067149	0.0689867	MP	FAM102B	ENSG00000162636.15	5
88	MAM_FAM180B_ENSG00000196666.4	NA	-0.295288	0.0452653	-0.010725	0.0252794	0.0346347	0.0585792	-0.138021	-0.00020627	0.0488692	0.0159611	-0.0461224	0.0639442	-0.00220393	MP	FAM180B	ENSG00000196666.4	5
89	MAM_FBLN1_ENSG00000077942.18	NA	-0.0652973	-0.0150545	0.0226432	0.0158021	-0.0186559	-0.0662501	0.00926927	-0.0329829	-0.0573743	-0.00744238	0.0519462	-0.0375344	-0.0597913	SMC	FBLN1	ENSG00000077942.18	5
90	MAM_FBLN2_ENSG00000163520.13	NA	-0.182319	-0.0577819	0.00114863	0.00609289	-0.0425667	0.0206306	0.0177128	-0.0834676	-0.00400782	0.0271818	0.0332717	0.0181579	-0.0164422	EC	FBLN2	ENSG00000163520.13	5
91	MAM_FGF16_ENSG00000196468.7	NA	-0.234372	-0.0745064	-0.0248095	-0.00720658	-0.0456722	0.0310442	-0.0447537	-0.0203669	0.0310353	0.0392396	-0.0254507	0.0955381	-0.0737977	EC	FGF16	ENSG00000196468.7	5
92	MAM_FRMD4B_ENSG00000114541.14	NA	-0.035782	-0.0305526	0.00283808	-0.0135899	-0.0296386	-0.0463578	-0.0699612	-0.0246311	0.000780971	0.0212625	-0.107708	0.114474	-0.0191202	MP	FRMD4B	ENSG00000114541.14	5
93	MAM_GALNT15_ENSG00000131386.17	NA	0.180598	-0.0118238	0.0214254	0.0370225	-0.0125562	0.0316329	-0.0112838	-0.0553743	0.0349324	0.020639	-0.0806505	0.0488204	0.0254576	EC	GALNT15	ENSG00000131386.17	5
94	MAM_GALNT16_ENSG00000100626.16	NA	-0.141449	-0.0613695	0.00833923	0.0162714	-0.0397943	0.0198455	0.0253749	-0.113961	0.000899274	0.084878	0.106258	-0.0102341	0.0196294	SMC	GALNT16	ENSG00000100626.16	5
95	MAM_GAS1_ENSG00000180447.6	NA	-0.0568971	-0.0324991	-0.0385477	0.0260042	-0.0411662	-0.0638715	-0.112401	-0.0588436	-0.0517685	0.0019318	-0.0496023	0.0499357	-0.0206606	SMC	GAS1	ENSG00000180447.6	5
96	MAM_GAS7_ENSG00000007237.18	NA	0.039728	-0.0496132	0.0344947	0.0270558	-0.0407854	-0.00582476	-0.0223806	-0.0271381	0.0182552	0.103694	0.00843956	0.0768592	0.0199556	MP	GAS7	ENSG00000007237.18	5
97	MAM_GDF10_ENSG00000266524.2	NA	-0.655946	-0.0764222	0.00859467	0.0400976	-0.0334481	0.080436	0.00988202	-0.0191877	0.0958398	0.0170358	0.00357609	0.0410577	0.0111898	SMC	GDF10	ENSG00000266524.2	5
98	MAM_GFPT2_ENSG00000131459.12	NA	0.047333	-0.0518205	0.0025632	-0.00242497	-0.0590015	-0.0423559	-0.0458563	0.0188337	-0.0358052	0.0575106	-0.0461277	0.0957896	-0.0200926	SMC	GFPT2	ENSG00000131459.12	5
99	MAM_GPC3_ENSG00000147257.13	NA	-0.651869	-0.0305791	-0.0535359	0.0204329	-0.0284855	0.0882134	-0.0851227	0.011241	0.0441049	0.0457045	-0.0674352	0.0790712	0.0467344	SMC	GPC3	ENSG00000147257.13	5
100	MAM_GPR153_ENSG00000158292.6	NA	-0.274525	-0.0389751	0.0299971	-0.041861	-0.0134851	0.00994867	0.0259189	-0.0204332	-0.0139294	0.0357069	0.0673673	0.0220012	-0.0104779	SMC	GPR153	ENSG00000158292.6	5
101	MAM_GSN_ENSG00000148180.17	NA	-0.0340626	-0.00303622	0.0112091	-0.00919576	-0.00155179	-0.0348113	0.0592088	-0.0499166	-0.000946707	0.0386979	0.100743	-0.0180571	-0.0595142	EC	GSN	ENSG00000148180.17	5
102	MAM_H19_ENSG00000130600.15	NA	0.281597	-0.0529172	-0.0259823	0.00327237	-0.031007	-0.0222716	-0.143726	0.0250105	-0.0451745	0.0241164	-0.0845649	0.0924175	-0.0369654	EC	H19	ENSG00000130600.15	5
103	MAM_HAS2_ENSG00000170961.6	NA	0.0902585	-0.0247664	0.0433747	0.00265429	-0.000465486	-0.033283	-0.0220375	-0.062476	0.025176	0.104282	-0.000933254	0.131333	0.0323984	EC	HAS2	ENSG00000170961.6	5
104	MAM_HELLPAR_ENSG00000281344.1	NA	0.274072	-0.015827	0.0988991	-0.0176571	0.0205012	-0.0420333	-0.12139	-0.0520262	0.0463171	0.0854542	-0.00621096	0.0982104	0.0398258	MAM	HELLPAR	ENSG00000281344.1	5
105	MAM_HHIP_ENSG00000164161.9	NA	-0.643502	-0.0169745	0.0210733	0.0523586	0.00400403	-0.0893712	-0.078599	-0.0787002	-0.0349342	-0.00686788	-0.0689016	0.0832182	-0.0877052	EC	HHIP	ENSG00000164161.9	5
106	MAM_HMCN2_ENSG00000148357.16	NA	-0.367568	-0.0770326	0.00389715	0.0198945	-0.0932209	-0.106392	0.0111204	-0.0235349	-0.0513581	0.0292757	0.0198587	-0.00702922	-0.0168252	EC	HMCN2	ENSG00000148357.16	5
107	MAM_HSD11B1_ENSG00000117594.9	NA	0.351801	-0.0339768	-0.026883	0.0336366	0.005237	-0.0793965	-0.101765	-0.0511214	-0.0474492	0.0228567	-0.0262629	0.0369748	-0.0763655	SMC	HSD11B1	ENSG00000117594.9	5
108	MAM_HTRA3_ENSG00000170801.9	NA	-0.0302364	-0.0837478	-0.0192235	-0.013587	-0.0424126	0.0477304	-0.0361141	0.0110585	0.0123369	0.04018	-0.00114599	0.0231076	0.00796317	EC	HTRA3	ENSG00000170801.9	5
109	MAM_ICAM1_ENSG00000090339.8	NA	-0.290482	-0.0542504	0.0107331	-0.0087848	-0.0352762	0.017513	-0.0302445	-0.0362383	0.00453397	0.0110859	-0.00240175	0.00507309	-0.00145848	MP	ICAM1	ENSG00000090339.8	5
110	MAM_IGDCC4_ENSG00000103742.11	NA	0.0296242	-0.0133078	-0.0179306	0.0042313	-0.0447617	-0.187639	-0.0396163	-0.0268859	-0.107914	0.0108976	-0.0219698	0.00754147	-0.0221539	SMC	IGDCC4	ENSG00000103742.11	5
111	MAM_IGF1_ENSG00000017427.15	NA	0.350745	-0.000469227	0.0540386	0.0398265	0.0186955	-0.0743645	-0.0900741	-0.0335135	-0.0312346	0.11201	0.00545408	0.107308	-0.00331857	MP	IGF1	ENSG00000017427.15	5
112	MAM_IGF2_ENSG00000167244.18	NA	0.191412	-0.0277758	0.00666964	-0.00504137	0.00308814	0.00053086	-0.159321	0.0446194	-0.0399396	0.0603762	-0.0821144	0.0719931	0.0251248	EC	IGF2	ENSG00000167244.18	5
113	MAM_IGSF10_ENSG00000152580.8	NA	-0.370171	0.0475803	-0.0170356	0.0113581	-0.0167327	-0.230279	-0.124205	-0.0466062	-0.0981096	0.0439349	-0.0416206	0.0431631	-0.0776464	MP	IGSF10	ENSG00000152580.8	5
114	MAM_IL16_ENSG00000172349.16	NA	0.0571188	0.0297744	0.062575	0.0556049	0.000813765	-0.0346747	-0.0481933	0.0254426	-0.0401679	-0.00275488	-0.0545628	0.0439899	0.0056726	MP	IL16	ENSG00000172349.16	5
115	MAM_IL17D_ENSG00000172458.4	NA	0.0418392	-0.0134919	0.00678804	0.015671	0.03422	-0.0491555	0.0468918	-0.111645	-0.0185974	0.045924	0.0466165	-0.0322828	-0.0403654	SMC	IL17D	ENSG00000172458.4	5
116	MAM_ISM1_ENSG00000101230.5	NA	-0.149341	-0.00439264	0.00296301	0.0426185	0.00737504	0.0633619	-0.118656	0.0422712	0.00204599	0.0456826	-0.0795012	0.0877767	0.0278233	SMC	ISM1	ENSG00000101230.5	5
117	MAM_ITM2A_ENSG00000078596.10	NA	-0.218725	0.0187244	0.0074409	-0.00499688	-0.00265367	-0.0633919	-0.109133	-0.0210534	0.0162191	-0.00144782	-0.0264882	0.0374428	-0.0776182	EC	ITM2A	ENSG00000078596.10	5
118	MAM_KCND2_ENSG00000184408.9	NA	-0.0231719	-0.00813764	-0.00362503	-0.0164409	-0.00539544	-0.0224403	-0.0847913	0.0133927	0.0406042	0.0592783	0.0015858	0.0577939	-0.00840353	MAM	KCND2	ENSG00000184408.9	5
119	MAM_KITLG_ENSG00000049130.13	NA	0.244543	-0.0519807	-0.0340391	-0.00454408	-0.0552883	-0.064092	-0.0461052	-0.0457628	0.034693	0.0291735	-0.0821802	0.0797419	0.043211	SMC	KITLG	ENSG00000049130.13	5
120	MAM_KLHL33_ENSG00000185271.6	NA	0.0340297	0.00932034	-0.0182408	-0.0220605	0.0598926	-0.0109491	-0.0529111	0.0335151	0.0438894	-0.0185075	-0.041371	0.0199517	-0.007777	MAM	KLHL33	ENSG00000185271.6	5
121	MAM_KREMEN1_ENSG00000183762.12	NA	-0.174898	-0.0118856	0.0321041	0.0369684	-0.0525064	-0.0784437	-0.0122042	-0.0757625	-0.0590512	0.067905	0.0575217	0.0260587	-0.0431499	MP	KREMEN1	ENSG00000183762.12	5
122	MAM_LAMA2_ENSG00000196569.11	NA	0.42692	0.0108395	0.0527412	0.0315929	0.0605376	0.0373497	-0.0565478	-0.0511873	0.0814332	0.104346	-0.0174107	0.115859	-0.000643748	SMC	LAMA2	ENSG00000196569.11	5
123	MAM_LAMA4_ENSG00000112769.18	NA	-0.0557793	-0.00509268	0.0209045	0.0129072	-0.010305	0.0644991	0.011809	-0.00322438	0.112276	0.0586953	-0.0347072	0.115998	0.100599	EC	LAMA4	ENSG00000112769.18	5
124	MAM_LEPR_ENSG00000116678.18	NA	0.0702512	0.0248254	-0.0275994	-0.0113294	0.0908062	0.201657	-0.0864136	0.083382	0.139213	-0.0623028	-0.13218	0.0451197	0.0706137	EC	LEPR	ENSG00000116678.18	5
125	MAM_LGMN_ENSG00000100600.14	NA	0.11459	-0.0558852	0.00230156	-0.013448	-0.0938157	-0.128059	0.0489328	-0.0998606	-0.0722805	0.0658654	0.0202896	0.0416195	-0.0328428	MP	LGMN	ENSG00000100600.14	5
126	MAM_LILRB5_ENSG00000105609.16	NA	0.13638	-0.104259	-0.0521496	-0.00167324	-0.093805	-0.0525595	-0.0518785	0.00257078	-0.0517633	0.00386987	-0.120656	0.0971462	-0.00782896	MP	LILRB5	ENSG00000105609.16	5
127	MAM_LINC01133_ENSG00000224259.6	NA	-0.177557	0.0282231	0.0460712	-0.0154071	0.0343692	0.0565841	-0.0712052	-0.0286567	0.0316689	0.0517979	-0.0313849	0.0715345	0.0114151	EC	LINC01133	ENSG00000224259.6	5
128	MAM_LOC100421166_ENSG00000267361.1	NA	0.025295	0.0306167	0.0301512	0.0324743	0.0405778	0.0020803	-0.0411812	0.0572018	0.0248915	-0.0404412	-0.173168	0.128775	0.0464305	MAM	LOC100421166	ENSG00000267361.1	5
129	MAM_LRP4_ENSG00000134569.9	NA	-0.0531138	-0.000500685	-0.00422212	0.0138119	-0.0181118	-0.132187	-0.0031254	-0.0389234	-0.0137582	0.0533391	-0.0108029	0.0520403	-0.0503311	SMC	LRP4	ENSG00000134569.9	5
130	MAM_LRRC15_ENSG00000172061.8	NA	-0.365718	-0.0767681	0.0277811	0.0205066	-0.0898238	-0.0256505	-0.00204507	-0.0743544	-0.0257871	0.0217813	-0.00407823	0.0330134	1.53237e-06	SMC	LRRC15	ENSG00000172061.8	5
131	MAM_LRRC2_ENSG00000163827.12	NA	-0.344706	-0.0121597	0.025974	0.0359879	0.0460078	0.0724255	-0.0631894	0.0357611	0.0353001	0.0761875	-0.0739046	0.109792	0.0927245	MP	LRRC2	ENSG00000163827.12	5
132	MAM_LRRN4CL_ENSG00000177363.4	NA	0.0417024	-0.0103809	-0.00352772	-0.0334738	-0.035101	-0.0670285	-0.115304	0.013929	-0.00520023	0.048372	-0.00246428	0.069288	-0.0571309	SMC	LRRN4CL	ENSG00000177363.4	5
133	MAM_LSP1_ENSG00000130592.13	NA	-0.125941	-0.055148	-0.031985	-0.0213237	-0.0712263	0.0224556	-0.0873849	0.0413598	-0.0707817	0.0346107	-0.00163783	0.0262649	0.0297243	MP	LSP1	ENSG00000130592.13	5
134	MAM_LUM_ENSG00000139329.4	NA	0.298842	-0.0136026	0.0270921	-0.0107138	0.0114762	0.00319519	-0.0996565	-0.0025929	0.104204	0.0884719	0.0136461	0.0316372	0.0736645	SMC	LUM	ENSG00000139329.4	5
135	MAM_LYVE1_ENSG00000133800.8	NA	0.153216	-0.0785937	-0.045624	-0.0043387	-0.102225	-0.0970183	-0.0837791	0.000905737	-0.0485502	0.0440707	-0.0696839	0.123388	-0.0185404	EC	LYVE1	ENSG00000133800.8	5
136	MAM_MAMDC2_ENSG00000165072.9	NA	0.134131	-0.0416758	-0.00887141	-0.0115116	-0.0358633	-0.140972	-0.0137728	-0.00153879	0.0321907	-0.0109124	-0.0676884	0.0591219	-0.0763241	SMC	MAMDC2	ENSG00000165072.9	5
137	MAM_MATN2_ENSG00000132561.13	NA	-0.3022	-0.0433723	-0.00728165	-0.0121659	-0.0593194	-0.119694	-0.0305545	-0.0829182	0.00768131	0.0188591	0.00916048	-0.00107576	-0.0485224	EC	MATN2	ENSG00000132561.13	5
138	MAM_MEGF10_ENSG00000145794.16	NA	0.271322	0.034274	0.0652664	0.0405679	0.0857573	0.0230085	0.0350909	0.00627704	0.0890141	-0.00219324	-0.0507804	0.0542172	-0.0154002	SMC	MEGF10	ENSG00000145794.16	5
139	MAM_MFAP5_ENSG00000197614.10	NA	-0.00138964	-0.0165454	0.0527221	-0.00243835	0.0141004	0.0374089	-0.136209	-0.0463777	0.0255063	0.0301956	-0.102689	0.122633	-0.00854034	SMC	MFAP5	ENSG00000197614.10	5
140	MAM_MRC1_ENSG00000260314.2	NA	0.0888655	-0.0400538	0.00819032	-0.0147992	-0.0549016	-0.0789459	-0.082544	0.00799946	-0.0175328	0.0309911	-0.0645672	0.082367	-0.000576196	MP	MRC1	ENSG00000260314.2	5
141	MAM_MTSS1_ENSG00000170873.18	NA	-0.317384	0.0010109	0.0589287	-0.0591222	-0.0207903	0.0662574	-0.124191	0.0361967	0.0519791	-0.0348199	-0.189495	0.106327	0.0738549	MP	MTSS1	ENSG00000170873.18	5
142	MAM_MXRA5_ENSG00000101825.7	NA	0.0496901	-0.0902434	-0.00370983	-9.11969e-05	-0.0162737	-0.0275803	0.0423429	-0.0927925	0.0334609	0.09142	0.0535221	0.0425786	0.0112608	SMC	MXRA5	ENSG00000101825.7	5
143	MAM_MYO7A_ENSG00000137474.19	NA	-0.197647	-0.126946	-0.0106766	-0.0159061	-0.119018	-0.0435111	-0.01312	-0.0691288	-0.0181478	0.0411235	0.0140601	0.027385	0.0203092	MP	MYO7A	ENSG00000137474.19	5
144	MAM_NDNF_ENSG00000173376.13	NA	0.11986	0.0233926	0.0607269	0.0235386	0.00828624	-0.0291557	-0.0834875	-0.0456202	0.0670448	-0.00423718	-0.0578516	0.0509511	-0.0492174	EC	NDNF	ENSG00000173376.13	5
145	MAM_NHSL1_ENSG00000135540.11	NA	-0.210672	-0.0524247	0.00767883	0.00224107	-0.0210707	0.0240171	-0.133646	0.0160207	-0.00128304	-0.0136779	-0.0896672	0.0849388	-0.0202279	EC	NHSL1	ENSG00000135540.11	5
146	MAM_NTM_ENSG00000182667.14	NA	-0.113948	-0.00641426	0.0300507	-0.0328256	0.00950123	-0.00419424	-0.109018	-0.0204154	-0.00955048	0.0907521	-0.0183923	0.0528617	0.0430559	SMC	NTM	ENSG00000182667.14	5
147	MAM_OAF_ENSG00000184232.8	NA	-0.368295	-0.0373148	-0.0183501	-0.00710379	-0.0485111	0.0618127	-0.175765	0.00036333	-0.0393515	0.10337	0.0637138	0.0347597	0.0447995	EC	OAF	ENSG00000184232.8	5
148	MAM_OLFML2A_ENSG00000185585.19	NA	-0.225618	-0.1213	-0.0623757	-0.0187106	-0.0520688	0.0273682	-0.0694089	0.0310005	0.0220137	0.0138834	-0.0583515	0.0518475	0.00579246	EC	OLFML2A	ENSG00000185585.19	5
149	MAM_PALM_ENSG00000099864.17	NA	-0.129319	-0.0210565	0.00753026	0.000865797	-0.0531156	-0.0513641	-0.0366047	-0.0435635	-0.0754543	0.0367203	0.016409	-0.00406044	0.00450942	EC	PALM	ENSG00000099864.17	5
150	MAM_PAMR1_ENSG00000149090.11	NA	0.0973046	-0.0325113	-0.0234883	0.0100511	-0.0306284	0.0604408	-0.0170012	0.0393501	0.0680648	0.00680106	-0.0889065	0.0962127	-0.015683	SMC	PAMR1	ENSG00000149090.11	5
151	MAM_PAPLN_ENSG00000100767.15	NA	0.0451082	0.00288729	0.0455505	-0.031615	0.0318928	0.101181	-0.00385505	0.0234552	0.05484	0.0702036	-0.058074	0.111095	0.0659296	MP	PAPLN	ENSG00000100767.15	5
152	MAM_PARVB_ENSG00000188677.14	NA	-0.0832203	-0.0609592	-0.0453579	-0.0427662	-0.10336	0.0129991	-0.0846184	-0.0549731	-0.0440878	0.0488536	-0.0401694	0.0777261	0.00644309	EC	PARVB	ENSG00000188677.14	5
153	MAM_PCOLCE_ENSG00000106333.12	NA	-0.277179	-0.0370771	-0.0137315	-0.0236861	-0.0468896	-0.100353	0.0259613	-0.0464413	-0.0927615	0.0717711	0.162127	-0.0732953	-0.0202969	SMC	PCOLCE	ENSG00000106333.12	5
154	MAM_PCOLCE2_ENSG00000163710.7	NA	0.0375891	-0.0219074	-0.030008	-0.0252686	-0.0131694	-0.122807	0.00921852	-0.0545383	0.00561091	0.0818004	0.0363907	0.0440143	-0.0519497	SMC	PCOLCE2	ENSG00000163710.7	5
155	MAM_PCSK6_ENSG00000140479.16	NA	-0.214837	-0.00613238	-0.0171573	-0.0113869	-0.00692812	0.0180874	-0.102799	0.0365199	-0.0139164	0.0345863	-0.0727889	0.101698	-0.0197621	MP	PCSK6	ENSG00000140479.16	5
156	MAM_PDE7B_ENSG00000171408.13	NA	0.057958	0.00170092	0.00796262	0.0511556	-0.0257058	0.0246842	-0.0573911	-0.0243279	0.0874596	0.0846887	0.0105445	0.0818608	-0.0111404	EC	PDE7B	ENSG00000171408.13	5
157	MAM_PDGFB_ENSG00000100311.16	NA	0.0256477	-0.0559746	0.00388239	-0.0180032	-0.047036	-0.0869651	-0.0349094	-0.0929064	-0.10989	0.0420958	0.0322165	0.00670307	0.00477576	EC	PDGFB	ENSG00000100311.16	5
158	MAM_PDGFRL_ENSG00000104213.12	NA	-0.00894119	0.0192066	-0.0195084	-0.00484845	-0.0217089	-0.0853812	-0.109423	-0.0628875	-0.0107743	-0.0230814	-0.0122691	0.000645009	-0.0220324	SMC	PDGFRL	ENSG00000104213.12	5
159	MAM_PI16_ENSG00000164530.13	NA	-0.510543	-0.0555774	-0.0210881	-0.0327729	-0.0582231	-0.0837195	-0.0516229	-0.0411846	-0.0343246	0.0468825	0.0121386	0.0996431	-0.0784196	EC	PI16	ENSG00000164530.13	5
160	MAM_PLA2G2A_ENSG00000188257.10	NA	0.233666	-0.0352349	0.0242284	0.0191504	-0.0406631	0.00426749	-0.0693879	0.0166397	0.0206986	0.0902039	-0.0266795	0.075526	0.0647643	SMC	PLA2G2A	ENSG00000188257.10	5
161	MAM_PLAT_ENSG00000104368.17	NA	-0.278405	-0.0478691	0.00595526	-0.0238993	-0.0357127	-0.0522303	-0.109676	-0.0309909	-0.0622396	0.0627097	-0.0199456	0.0500148	0.0205577	EC	PLAT	ENSG00000104368.17	5
162	MAM_PLBD1_ENSG00000121316.10	NA	-0.187678	-0.0804303	-0.0363697	-0.00329569	-0.0743941	0.00128582	-0.15967	0.0341552	0.00232052	0.0700148	-0.00390104	0.0463951	0.0234048	MP	PLBD1	ENSG00000121316.10	5
163	MAM_PLTP_ENSG00000100979.14	NA	0.201339	-0.0622764	-0.00583896	-0.0271465	-0.0937087	-0.0151521	-0.0587419	-0.0508237	-0.0164972	0.124609	0.162179	-0.0330552	0.0270836	MP	PLTP	ENSG00000100979.14	5
164	MAM_PLXDC1_ENSG00000161381.13	NA	-0.15879	-0.0722082	-0.0715237	-0.0247026	-0.0847897	0.0386712	-0.0479957	0.0611112	0.0267005	0.0233766	-0.0829044	0.0911812	0.0320108	MP	PLXDC1	ENSG00000161381.13	5
165	MAM_PMP22_ENSG00000109099.13	NA	-0.0924643	-0.045497	-0.0104396	-0.00705715	-0.057446	-0.0270625	-0.115881	-0.0701397	-0.0243244	0.099979	0.0627052	0.00956787	0.00917827	SMC	PMP22	ENSG00000109099.13	5
166	MAM_PODN_ENSG00000174348.13	NA	0.107074	-0.0300518	-0.0176012	0.044533	-0.0281525	-0.0743117	-0.132968	-0.10279	-0.0751387	0.00692486	-0.0271112	-0.00345116	-0.0370545	SMC	PODN	ENSG00000174348.13	5
167	MAM_PPP1R14C_ENSG00000198729.4	NA	0.101803	0.0119523	0.00549953	0.0268863	-0.0232686	-0.0357255	0.0372434	0.00553018	0.0553247	0.0243218	-0.0353691	0.0490567	0.0182346	SMC	PPP1R14C	ENSG00000198729.4	5
168	MAM_PRG4_ENSG00000116690.12	NA	0.163129	-0.0708441	0.00433859	-0.0127938	-0.019869	-0.0506451	-0.0927638	-0.0396803	0.0204589	0.0474347	-0.051426	0.0715352	-0.0180536	SMC	PRG4	ENSG00000116690.12	5
169	MAM_PROCR_ENSG00000101000.5	NA	-0.050371	-0.0881407	-0.0228583	-0.0319988	-0.103739	-0.155718	-0.0557703	-0.134244	-0.0859061	0.098896	-0.0361988	0.127833	-0.061052	EC	PROCR	ENSG00000101000.5	5
170	MAM_PTGES_ENSG00000148344.10	NA	-0.255591	-0.013455	-0.00130452	0.0165417	0.00988229	-0.0226936	-0.126735	0.0370414	-0.0156882	0.109495	-0.00579053	0.0763188	0.0583173	SMC	PTGES	ENSG00000148344.10	5
171	MAM_PTGFR_ENSG00000122420.9	NA	0.174393	-0.00686803	0.0374533	0.0170618	0.00968566	0.0457304	-0.0614071	0.0226174	0.103509	0.0852452	-0.00321238	0.106659	0.0620722	SMC	PTGFR	ENSG00000122420.9	5
172	MAM_RGL1_ENSG00000143344.15	NA	0.0875588	-0.0150362	0.0456285	0.0202267	-0.0196808	-0.129123	-0.139602	-0.0456324	-0.0695911	0.0561935	-0.0465979	0.0839202	0.0133744	MP	RGL1	ENSG00000143344.15	5
173	MAM_RP11-290O12.2_ENSG00000280241.3	NA	0.633396	0.0148662	0.0207799	0.049459	0.0285712	0.0249683	-0.0535582	-0.0300748	0.0679462	0.11181	0.0110526	0.0639029	0.0342944	MAM	RP11-290O12.2	ENSG00000280241.3	5
174	MAM_RP11-728F11.4_ENSG00000254528.7	NA	-0.0454085	-0.025314	-0.0803331	-0.00913981	-0.0441508	0.0360147	-0.0637045	0.047816	-0.00920576	0.00196985	-0.0370404	0.00803151	0.000677845	MAM	RP11-728F11.4	ENSG00000254528.7	5
175	MAM_SAMHD1_ENSG00000101347.8	NA	0.427147	-0.0359706	0.0564013	0.0495342	-0.0349266	-0.0461016	0.000381642	-0.0445668	-0.0168856	0.0582381	-0.0506639	0.062926	0.019692	MP	SAMHD1	ENSG00000101347.8	5
176	MAM_SCARA5_ENSG00000168079.16	NA	-0.055445	-0.0500199	0.0155425	0.0296168	-0.0278989	0.0231808	-0.0803437	-0.0325972	0.0173734	0.0337798	-0.0560234	0.0819168	0.00249252	SMC	SCARA5	ENSG00000168079.16	5
177	MAM_SEPP1_ENSG00000250722.5	NA	0.135627	0.00444978	-0.0197039	-0.0507499	-0.0023401	-0.0856304	-0.148725	0.0300217	0.0275372	-0.0188915	-0.0879269	0.0553845	-0.0343504	MAM	SEPP1	ENSG00000250722.5	5
178	MAM_SERPINA5_ENSG00000188488.13	NA	-0.342823	-0.00442613	-0.00295982	-0.0673282	0.0172054	0.107801	-0.00957977	0.0306685	0.0278812	0.0412309	0.0272277	0.0209522	0.0374427	EC	SERPINA5	ENSG00000188488.13	10
179	MAM_SERPINE2_ENSG00000135919.12	NA	-0.116694	-0.00360359	0.0403048	0.0388822	0.0116071	-0.0161887	0.0407972	-0.0241038	0.0504666	0.117781	0.101032	0.0376036	0.0273866	SMC	SERPINE2	ENSG00000135919.12	5
180	MAM_SFRP2_ENSG00000145423.4	NA	0.0346188	0.0394157	0.0392709	0.0442641	0.0883874	0.0234684	-0.00267923	0.00293818	0.0377892	0.07687	0.0291487	0.0313239	0.0506013	SMC	SFRP2	ENSG00000145423.4	5
181	MAM_SH2D4A_ENSG00000104611.11	NA	-0.181194	-0.0444303	0.000462632	0.0392031	-0.0354026	0.0415761	-0.110056	0.0314721	-0.00694232	0.0533127	-0.0718816	0.0869115	0.0495495	EC	SH2D4A	ENSG00000104611.11	5
182	MAM_SHC3_ENSG00000148082.9	NA	0.133074	0.0617265	0.0818841	-0.0114403	0.0304977	0.0596648	-0.114521	-0.0396144	0.0186664	0.0754083	-0.0259834	0.0776687	0.0556242	MP	SHC3	ENSG00000148082.9	5
183	MAM_SIGLEC1_ENSG00000088827.12	NA	-0.00674551	-0.0573934	0.0398759	-0.0165001	-0.0540075	-0.0946236	-0.00169582	-0.0104528	-0.0122957	0.0661175	-0.0147583	0.0450528	0.012175	MP	SIGLEC1	ENSG00000088827.12	5
184	MAM_SLC37A2_ENSG00000134955.11	NA	0.106788	-0.0218214	0.0294636	-0.0104451	0.019664	-0.0484252	0.0137123	-0.0788627	-0.0128378	0.0795263	0.0685657	0.0251246	0.0261215	MP	SLC37A2	ENSG00000134955.11	5
185	MAM_SLCO2B1_ENSG00000137491.14	NA	0.0649151	-0.0866974	-0.00758336	-0.0443302	-0.107867	-0.137422	0.0135414	-0.105213	-0.0856739	0.0400628	0.0728308	-0.0206957	-0.0487865	MP	SLCO2B1	ENSG00000137491.14	5
186	MAM_SLIT2_ENSG00000145147.19	NA	-0.127626	0.00699867	0.0266409	-0.00411877	0.0296197	-0.133672	-0.103539	-0.0864672	-0.0728879	-0.0141151	-0.0396691	0.0546389	-0.04791	SMC	SLIT2	ENSG00000145147.19	5
187	MAM_SLPI_ENSG00000124107.5	NA	0.217979	-0.0560051	-0.0461459	0.0211537	-0.0287535	-0.0503834	-0.100845	-0.106092	-0.030054	0.00220731	-0.0696884	0.0837878	-0.0939972	EC	SLPI	ENSG00000124107.5	5
188	MAM_SORCS2_ENSG00000184985.16	NA	-0.140248	-0.0392826	0.0631708	0.0409852	-0.0569003	-0.066512	0.0595323	-0.06702	-0.0128098	0.115114	0.110317	0.00747084	0.0527642	MP	SORCS2	ENSG00000184985.16	5
189	MAM_SPON2_ENSG00000159674.11	NA	-0.125446	-0.00439439	0.0260187	0.0032951	-0.0383931	0.103468	-0.0348106	0.01369	0.00421813	0.0476467	0.0165397	0.032572	0.00866164	SMC	SPON2	ENSG00000159674.11	5
190	MAM_STAB1_ENSG00000010327.10	NA	0.0276983	-0.126297	-0.0285826	-0.00445165	-0.165645	-0.103887	0.0473032	-0.050368	-0.0678768	0.0147409	0.0571878	-0.0292804	-0.0179535	MP	STAB1	ENSG00000010327.10	5
191	MAM_STON2_ENSG00000140022.9	NA	-0.215029	0.016835	0.0580676	0.0443736	-0.00582009	-0.0995061	-0.0963092	-0.0528494	-0.0414095	-0.00766947	-0.105008	0.104222	-0.0472688	MP	STON2	ENSG00000140022.9	5
192	MAM_TGFBR3_ENSG00000069702.10	NA	0.0822886	-0.0615691	-0.0256369	-0.00505593	-0.0770687	-0.106304	-0.148412	-0.0531162	-0.0535771	0.0293909	-0.130884	0.146046	-0.0181271	EC	TGFBR3	ENSG00000069702.10	5
193	MAM_THBS4_ENSG00000113296.14	NA	0.0630286	-0.0326918	-0.0354195	-0.000231957	0.0134339	0.0702537	-0.0198757	0.024644	0.0909611	0.0361182	-0.00765134	0.0316076	0.0135352	SMC	THBS4	ENSG00000113296.14	5
194	MAM_TLE2_ENSG00000065717.14	NA	-0.00755616	-0.12088	-0.0576993	-0.0019272	-0.125087	-0.156346	0.0333156	-0.0696062	-0.160829	0.0620281	0.0129545	0.0317956	-0.0532579	EC	TLE2	ENSG00000065717.14	5
195	MAM_TMEM100_ENSG00000166292.11	NA	0.0807892	-0.0238042	-0.0199327	-0.00788953	-0.000634795	-0.048745	-0.0471618	-0.0046978	0.0339675	0.133068	0.0180868	0.0943124	0.00748467	EC	TMEM100	ENSG00000166292.11	5
196	MAM_TNFAIP2_ENSG00000185215.8	NA	-0.0986335	-0.0470631	-0.000236141	0.000413048	-0.0577955	-0.0148977	-0.0386582	-0.0231654	-0.0546149	-0.0149313	-0.0811102	0.0422164	0.000596632	MP	TNFAIP2	ENSG00000185215.8	5
197	MAM_TNFAIP6_ENSG00000123610.4	NA	0.0671496	-0.00652987	0.00959419	0.0451034	0.000915966	0.0101419	-0.019355	-0.0146805	0.0822063	0.0742887	-0.000773483	0.079486	-0.026509	SMC	TNFAIP6	ENSG00000123610.4	5
198	MAM_TNFRSF19_ENSG00000127863.15	NA	0.0730092	-0.00560115	-0.0116548	0.00813039	0.0153365	-0.0202312	-0.0131605	0.0546018	0.0318339	0.0584181	-0.0491723	0.0562192	0.080028	SMC	TNFRSF19	ENSG00000127863.15	5
199	MAM_TNFRSF21_ENSG00000146072.6	NA	-0.0294607	-0.0717733	-0.0302202	-0.0502534	-0.0835696	-0.0849966	-0.0316173	-0.0681937	-0.0762532	0.0204166	-0.0222117	0.0521609	0.00410919	MP	TNFRSF21	ENSG00000146072.6	5
200	MAM_TNNT3_ENSG00000130595.16	NA	0.171408	0.000221671	-0.0153695	0.0128478	-0.000844337	-0.027339	-0.135491	-0.0390811	-0.069321	0.00909887	-0.0999344	0.0691106	-0.0317258	SMC	TNNT3	ENSG00000130595.16	5
201	MAM_TNXB_ENSG00000168477.17	NA	-0.192182	-0.0895312	-0.00148711	0.00662835	-0.109201	-0.0491213	0.0740215	-0.0613594	-0.0103616	0.0169688	0.0547628	-0.0397461	-0.00052118	EC	TNXB	ENSG00000168477.17	5
202	MAM_TPPP3_ENSG00000159713.10	NA	0.185233	-0.079028	-0.0390915	0.0160118	-0.0731419	-0.0838736	0.0421718	-0.0566055	0.0333532	0.0576681	-0.0105263	0.0612679	-0.0110414	EC	TPPP3	ENSG00000159713.10	5
203	MAM_VIT_ENSG00000205221.12	NA	0.159752	-0.0267423	0.000306448	-0.00973229	-0.0113823	0.0299478	-0.119524	-0.0146862	0.0108591	-0.0149402	-0.144581	0.116121	-0.00975257	SMC	VIT	ENSG00000205221.12	5
204	MAM_WNT10B_ENSG00000169884.13	NA	-0.242698	-0.0481911	-0.0140938	0.010639	-0.0631067	-0.00665461	-0.0131152	-0.0409548	-0.0344769	-0.00935733	-0.118073	0.125792	0.0134834	SMC	WNT10B	ENSG00000169884.13	5
205	MAM_WNT11_ENSG00000085741.12	NA	-0.00177926	-0.046205	-0.0454809	-0.0207347	-0.0217127	0.00361416	-0.055828	0.0283935	-0.00773907	0.0271278	-0.030014	0.0539486	0.00466328	EC	WNT11	ENSG00000085741.12	5
206	MAM_WNT2_ENSG00000105989.8	NA	-0.221959	-0.067185	-0.00599644	0.0165623	-0.0387278	0.0175684	-0.000677008	0.0185665	0.00522572	0.0866516	-0.0140628	0.087873	0.0720211	SMC	WNT2	ENSG00000105989.8	5
207	MAM_WNT5A_ENSG00000114251.13	NA	0.0967863	-0.01127	-0.0316218	-0.00504094	-0.00429421	-0.0673365	-0.121368	0.019032	-0.0652024	0.0119901	-0.118003	0.130472	-0.0839405	MP	WNT5A	ENSG00000114251.13	5
208	MAM_WNT9A_ENSG00000143816.7	NA	-0.236646	-0.0434403	-0.00519832	0.023353	-0.0668074	0.00051875	-0.0650198	0.00702189	-0.0172848	0.0387911	-0.0471661	0.0692677	-0.0186022	EC	WNT9A	ENSG00000143816.7	5
209	MAM_XPNPEP2_ENSG00000122121.10	NA	0.224923	-0.00571652	0.0224551	0.0061269	0.0141328	0.00857638	0.00167716	-0.0678366	0.0464692	0.110135	0.0204352	0.0661684	0.0764742	SMC	XPNPEP2	ENSG00000122121.10	5

## Sheet: Clinic_assoc_GRN49
Clinical phenotypes	p-value
BMI	27.809
CAD.DEG	100
CRP	61.398
Diseased vessels	0
DUKE	5e-06
fP.HDL.Chol	45.689
fP.LDL.Chol	34.837
fP.TG	0.139
HbA1c	0.843
Lesions	4.019
P-Chol	13.806
SYNTAX	1.532
Waist/Hip	2.954
