# Supplementary material for: Single-cell RNA sequencing reveals sex differences in the subcellular composition and associated gene-regulatory network activity of human carotid plaques
Source: Nat Cardiovasc Res. 2025 Apr 10;4(4):412–32. doi: 10.1038/s44161-025-00628-y (PMC11994450; doi:10.1038/s44161-025-00628-y)
Supplement: Supplementary file 16 — Statistical source data. [file 44161_2025_628_MOESM16_ESM.xlsx]

## Sheet: description
#Extended_data_Fig6

## Sheet: GRN33_female
cor.cor	cor.degree	cor.contrib	avg.cor	avg.contrib	module	tissue
0.0001	0.0001	0.0001	0.0001	0.0001	GRN33_female	GTExCORO
0.0001	0.0001	0.0001	0.0001	0.0001	GRN33_female	UVACORO
0.0001	0.0177982	0.0001	0.0001	0.0001	GRN33_female	STN_MP
0.0001	0.160784	0.00129987	0.0001	0.00079992	GRN33_female	PRDR_MP

## Sheet: GRN195_male
cor.cor	cor.degree	cor.contrib	avg.cor	avg.contrib	module	tissue
0.0001	0.0001	0.0001	0.0001	0.0001	GRN195_male	UVACORO
0.0001	0.0001	0.0001	0.0001	0.0001	GRN195_male	GTExCORO
0.0001	0.0001	0.150085	0.0001	0.0104989	GRN195_male	PrimH_EC

## Sheet: GRN122_female
cor.cor	cor.degree	cor.contrib	avg.cor	avg.contrib	module	tissue
0.0001	0.0001	0.0001	0.0001	0.0001	GRN122_female	GTEx_CORO
0.0001	0.0001	0.0001	0.0001	0.0001	GRN122_female	GTREx_AOR
0.0001	0.145385	0.0001	0.0001	0.0001	GRN122_female	STN_MP
0.0001	0.0308969	0.9974	0.0001	0.988701	GRN122_female	PRDR_MP
