# Supplementary material for: Single-cell RNA sequencing reveals sex differences in the subcellular composition and associated gene-regulatory network activity of human carotid plaques
Source: Nat Cardiovasc Res. 2025 Apr 10;4(4):412–32. doi: 10.1038/s44161-025-00628-y (PMC11994450; doi:10.1038/s44161-025-00628-y)
Supplement: Supplementary file 18 — Statistical source data. [file 44161_2025_628_MOESM18_ESM.xlsx]

## Sheet: description
#Extended_data_Fig8

## Sheet: 300 features
Features	PLVAP_rep1	PLVAP_rep2	PLVAP_rep3	FAM110D_rep1	FAM110D_rep2	FAM110D_rep3
Intensity Nucleus Region HOECHST 33342 Mean	1.00174	0.990271	1.01382	1.07313	1.11247	1.16544
Intensity Nucleus Region HOECHST 33342 StdDev	0.994671	0.979473	1.03322	1.10627	1.18623	1.25717
Intensity Nucleus Region HOECHST 33342 Median	1.00453	0.991116	1.01236	1.07133	1.10658	1.15893
Intensity Nucleus Region HOECHST 33342 Maximum	0.984686	0.977767	1.0309	1.07958	1.14229	1.18981
Intensity Nucleus Region HOECHST 33342 Minimum	1.0063	0.992286	1.00449	1.07639	1.11402	1.16243
Intensity Nucleus Region HOECHST 33342 Sum	1.0164	0.993299	0.958426	0.918741	1.00533	0.966182
Intensity Nucleus Region HOECHST 33342 CV [%]	0.990881	0.988692	1.02319	1.03228	1.06429	1.07822
Intensity Nucleus Region HOECHST 33342 Quantile 90%	0.998911	0.987183	1.01876	1.08127	1.13599	1.19493
Intensity Nucleus Region HOECHST 33342 Contrast	0.998499	1.00596	1.001	1.02234	1.00913	1.02694
Nucleus Region Area [µm²]	1.02011	1.00443	0.948496	0.857173	0.906676	0.841045
Nucleus Region Roundness	0.987284	1.00305	1.00231	1.01267	0.993611	1.00927
Nucleus Region Perimeter [µm]	1.02545	0.9954	0.97315	0.915594	0.95689	0.908019
Nucleus Region Width [µm]	0.986885	1.00533	0.974426	0.952196	0.966377	0.952918
Nucleus Region Length [µm]	1.02566	0.999157	0.980299	0.914947	0.944267	0.894581
Nucleus Region Ratio Width to Length	0.971087	1.00313	0.992327	1.04029	1.02861	1.05997
Nucleus Region HOECHST 33342 Symmetry 02	1.0556	1.00714	1.02804	0.931468	0.949277	0.888805
Nucleus Region HOECHST 33342 Symmetry 03	1.04882	0.905054	0.952329	0.97198	1.09129	1.02612
Nucleus Region HOECHST 33342 Symmetry 04	1.10242	1.0117	1.04625	0.913047	1.03908	0.882049
Nucleus Region HOECHST 33342 Symmetry 05	1.05494	0.948526	0.948173	0.963633	1.09579	1.01427
Nucleus Region HOECHST 33342 Symmetry 12	1.04715	1.00419	1.0254	0.935415	0.943001	0.89145
Nucleus Region HOECHST 33342 Symmetry 13	1.06294	0.908682	0.946843	0.974537	1.10762	1.02538
Nucleus Region HOECHST 33342 Symmetry 14	1.09822	1.01535	1.04588	0.90744	0.996323	0.861568
Nucleus Region HOECHST 33342 Symmetry 15	1.07854	0.930427	0.940619	0.959081	1.0977	0.995686
Nucleus Region HOECHST 33342 Threshold Compactness	1.01642	0.980114	1.0056	1.07363	1.05866	1.06294
Nucleus Region HOECHST 33342 Axial Small Length	0.995166	0.998721	0.970642	0.941747	0.963329	0.945991
Nucleus Region HOECHST 33342 Axial Length Ratio	0.976297	0.998178	0.986287	1.03532	1.0353	1.06154
Nucleus Region HOECHST 33342 Radial Mean	1.01666	1.00014	0.980775	0.920362	0.948	0.90694
Nucleus Region HOECHST 33342 Radial Relative Deviation	1.01132	1.00016	0.99856	0.988744	0.992622	0.979901
Nucleus Region HOECHST 33342 Profile 1/2	0.997014	1.0003	1.00358	0.995347	0.99183	0.994104
Nucleus Region HOECHST 33342 Profile 2/2	1.00156	0.999833	1.00048	1.00481	1.0067	1.00704
Nucleus Region HOECHST 33342 SER Spot	0.985738	1.00455	1.05228	1.05441	1.05274	1.09789
Nucleus Region HOECHST 33342 SER Hole	0.946078	1.00604	1.06456	0.942421	1.03502	1.02247
Nucleus Region HOECHST 33342 SER Edge	0.988613	0.996192	1.03369	1.0546	1.05757	1.09348
Nucleus Region HOECHST 33342 SER Ridge	0.982566	1.00114	1.01965	1.03043	1.0212	1.05459
Nucleus Region HOECHST 33342 SER Valley	0.952898	0.991912	1.05638	0.97764	1.09515	1.09228
Nucleus Region HOECHST 33342 SER Saddle	0.97025	0.99642	1.07796	1.01529	1.08744	1.10521
Nucleus Region HOECHST 33342 SER Bright	0.983633	1.00212	1.03089	1.03892	1.03218	1.06968
Nucleus Region HOECHST 33342 SER Dark	0.951072	0.995341	1.05807	0.968003	1.07993	1.0744
Nucleus Region HOECHST 33342 Haralick Correlation	1.01685	0.98968	0.97466	1.00904	1.01582	0.999349
Nucleus Region HOECHST 33342 Haralick Contrast	0.943258	0.997111	1.10947	1.04653	1.12312	1.17428
Nucleus Region HOECHST 33342 Haralick Sum Variance	0.986764	0.970671	1.03257	1.07042	1.13985	1.15895
Nucleus Region HOECHST 33342 Haralick Homogeneity	1.02106	0.996565	0.958126	0.979791	0.954318	0.928433
Nucleus Region HOECHST 33342 Gabor Min w2	0.992796	1.0084	1.03573	1.00478	1.01209	1.04362
Nucleus Region HOECHST 33342 Gabor Max w2	0.994467	1.00862	1.02854	1.01079	1.00513	1.03505
Ring Region Area [µm²]	0.962404	1.04332	1.01096	0.908347	0.950582	0.913863
Ring Region Roundness	0.965253	1.01891	1.02306	1.03584	1.01771	1.0417
Ring Region Perimeter [µm]	1.01573	1.0003	0.980117	0.921743	0.956572	0.913915
Ring Region Width [µm]	0.972911	1.01625	1.02863	0.955468	0.973068	0.967506
Ring Region Length [µm]	0.999642	1.02586	0.986583	0.930786	0.964424	0.908112
Ring Region Ratio Width to Length	0.974332	0.986742	1.03081	1.02066	1.00611	1.04545
Cytoplasm Region Area [µm²]	0.93411	1.04465	1.04079	0.895225	0.958514	0.940941
Cytoplasm Region Roundness	0.984565	1.00661	1.0128	1.03798	1.01491	1.02221
Cytoplasm Region Perimeter [µm]	0.981553	1.01292	1.00673	0.912139	0.959833	0.942711
Cytoplasm Region Width [µm]	0.966892	1.021	1.0356	0.951008	0.974564	0.968487
Cytoplasm Region Length [µm]	0.980625	1.02002	1.01005	0.930723	0.965242	0.949671
Cytoplasm Region Ratio Width to Length	0.992616	0.996552	1.02066	1.01851	1.00358	1.01204
Cell Region Area [µm²]	0.958326	1.03353	1.01409	0.88323	0.942797	0.911205
Cell Region Roundness	1.01216	0.995912	0.993632	1.03267	1.01447	1.00676
Cell Region Perimeter [µm]	0.965799	1.01907	1.01879	0.911533	0.961712	0.95593
Cell Region Width [µm]	0.977552	1.02159	1.00028	0.95979	0.976763	0.956591
Cell Region Length [µm]	0.975215	1.00785	1.01954	0.923821	0.966876	0.961129
Cell Region Ratio Width to Length	0.999478	1.01402	0.980629	1.03645	1.0133	1.00249
Membrane Region Area [µm²]	0.921231	1.04381	1.05658	0.882339	0.966205	0.960464
Membrane Region Roundness	0.994349	0.999529	1.01733	1.01877	1.01597	1.02409
Membrane Region Perimeter [µm]	0.96394	1.01877	1.01032	0.920893	0.958803	0.94848
Membrane Region Width [µm]	0.958306	1.01517	1.05151	0.933551	0.978638	0.982197
Membrane Region Length [µm]	0.97829	1.04493	1.02897	0.957491	0.961892	0.957862
Membrane Region Ratio Width to Length	0.984419	0.966511	1.00511	0.962113	1.00372	1.00008
Intensity Nucleus Region PhenoVue 512 Nucleic acid stain Mean	1.0416	1.00084	1.03328	1.01006	1.04288	1.04147
Intensity Nucleus Region PhenoVue 512 Nucleic acid stain StdDev	1.03696	0.962275	1.02336	0.967664	0.998302	1.01879
Intensity Nucleus Region PhenoVue 512 Nucleic acid stain Median	1.04598	1.00481	1.03309	1.01463	1.04765	1.04445
Intensity Nucleus Region PhenoVue 512 Nucleic acid stain Maximum	1.01138	0.983353	1.01626	0.974631	0.995901	0.994908
Intensity Nucleus Region PhenoVue 512 Nucleic acid stain Minimum	1.02625	1.01205	1.03731	1.01662	1.04275	1.03966
Intensity Nucleus Region PhenoVue 512 Nucleic acid stain Sum	1.06685	1.00854	0.976032	0.861612	0.936058	0.867735
Intensity Nucleus Region PhenoVue 512 Nucleic acid stain CV [%]	0.996461	0.959101	0.992354	0.9591	0.960435	0.987504
Intensity Nucleus Region PhenoVue 512 Nucleic acid stain Quantile 90%	1.04826	0.990742	1.03653	1.0034	1.042	1.04692
Intensity Nucleus Region PhenoVue 512 Nucleic acid stain Contrast	2.59395	0.682781	4.58271	0.809862	-0.782164	1.40195
Nucleus Region PhenoVue 512 Nucleic acid stain Symmetry 02	1.04489	1.00101	1.01377	0.921527	0.936965	0.876941
Nucleus Region PhenoVue 512 Nucleic acid stain Symmetry 03	1.06368	0.912159	0.936782	0.974386	1.10182	0.988987
Nucleus Region PhenoVue 512 Nucleic acid stain Symmetry 04	1.07876	0.996149	1.01267	0.897835	0.974422	0.862707
Nucleus Region PhenoVue 512 Nucleic acid stain Symmetry 05	1.04342	0.901111	0.896134	0.941137	1.08598	0.95154
Nucleus Region PhenoVue 512 Nucleic acid stain Symmetry 12	1.04066	1.00088	1.01561	0.926474	0.933317	0.881803
Nucleus Region PhenoVue 512 Nucleic acid stain Symmetry 13	1.06678	0.918844	0.934269	0.980556	1.11009	1.00774
Nucleus Region PhenoVue 512 Nucleic acid stain Symmetry 14	1.08205	1.00365	1.02354	0.896734	0.955546	0.847029
Nucleus Region PhenoVue 512 Nucleic acid stain Symmetry 15	1.05667	0.896622	0.902631	0.94895	1.08897	0.952901
Nucleus Region PhenoVue 512 Nucleic acid stain Threshold Compactness	0.932244	0.957253	0.974158	0.951984	0.937524	0.976032
Nucleus Region PhenoVue 512 Nucleic acid stain Axial Small Length	1.00036	0.999727	0.972428	0.948047	0.969916	0.95117
Nucleus Region PhenoVue 512 Nucleic acid stain Axial Length Ratio	0.979226	0.99938	0.990279	1.03906	1.0392	1.06482
Nucleus Region PhenoVue 512 Nucleic acid stain Radial Mean	1.01951	1.00069	0.978112	0.924066	0.951626	0.910105
Nucleus Region PhenoVue 512 Nucleic acid stain Radial Relative Deviation	1.00438	0.998194	1.0038	0.988531	0.991189	0.983578
Nucleus Region PhenoVue 512 Nucleic acid stain Profile 1/2	1.00822	1.00108	1.00729	1.00911	1.00555	1.00934
Nucleus Region PhenoVue 512 Nucleic acid stain Profile 2/2	0.997448	0.999671	0.997815	0.997114	0.998166	0.996912
Nucleus Region PhenoVue 512 Nucleic acid stain SER Spot	0.971718	0.954485	0.979686	0.954223	0.961289	0.958536
Nucleus Region PhenoVue 512 Nucleic acid stain SER Hole	1.0696	0.970527	1.05187	1.04334	1.06089	1.12533
Nucleus Region PhenoVue 512 Nucleic acid stain SER Edge	1.00467	0.956681	1.02212	0.991905	1.00108	1.03844
Nucleus Region PhenoVue 512 Nucleic acid stain SER Ridge	1.0177	0.968117	0.977968	0.989316	1.02722	1.02945
Nucleus Region PhenoVue 512 Nucleic acid stain SER Valley	0.981689	0.944547	1.03058	0.975189	0.968688	1.02462
Nucleus Region PhenoVue 512 Nucleic acid stain SER Saddle	0.967221	0.957314	0.984676	0.96235	0.957759	0.969765
Nucleus Region PhenoVue 512 Nucleic acid stain SER Bright	0.998108	0.962495	0.978662	0.974425	0.999311	0.999267
Nucleus Region PhenoVue 512 Nucleic acid stain SER Dark	1.00001	0.949535	1.03561	0.989218	0.987757	1.046
Nucleus Region PhenoVue 512 Nucleic acid stain Haralick Correlation	1.00746	0.996702	0.995482	0.990366	0.993049	0.993974
Nucleus Region PhenoVue 512 Nucleic acid stain Haralick Contrast	0.954214	0.924743	0.988292	0.937593	0.93811	0.97773
Nucleus Region PhenoVue 512 Nucleic acid stain Haralick Sum Variance	0.989632	0.923499	0.990425	0.911877	0.91938	0.979193
Nucleus Region PhenoVue 512 Nucleic acid stain Haralick Homogeneity	0.993955	1.01053	0.996241	1.00045	0.995514	0.987228
Nucleus Region PhenoVue 512 Nucleic acid stain Gabor Min w2	0.990663	0.993907	0.990252	0.999517	0.995645	0.989687
Nucleus Region PhenoVue 512 Nucleic acid stain Gabor Max w2	0.988138	0.994276	0.988561	0.997895	0.990462	0.987735
Intensity Ring Region PhenoVue 512 Nucleic acid stain Mean	1.04979	0.994794	1.04963	1.01225	1.03794	1.05687
Intensity Ring Region PhenoVue 512 Nucleic acid stain StdDev	1.06542	0.946123	1.01436	0.965705	0.976347	1.01589
Intensity Ring Region PhenoVue 512 Nucleic acid stain Median	1.04995	0.995459	1.05151	1.01447	1.04136	1.05927
Intensity Ring Region PhenoVue 512 Nucleic acid stain Maximum	1.0464	0.981643	1.03572	0.988277	1.00753	1.03012
Intensity Ring Region PhenoVue 512 Nucleic acid stain Minimum	1.0385	1.00709	1.05119	1.02122	1.04818	1.05807
Intensity Ring Region PhenoVue 512 Nucleic acid stain Sum	1.01601	1.04643	1.05697	0.92044	0.982016	0.95763
Intensity Ring Region PhenoVue 512 Nucleic acid stain CV [%]	1.01899	0.952223	0.971679	0.958425	0.948414	0.969577
Intensity Ring Region PhenoVue 512 Nucleic acid stain Quantile 90%	1.05425	0.985427	1.04246	1.00337	1.02536	1.04828
Intensity Ring Region PhenoVue 512 Nucleic acid stain Contrast	1.00867	0.954778	1.0255	1.16506	1.15872	1.26816
Ring Region PhenoVue 512 Nucleic acid stain Symmetry 02	1.00406	0.971445	1.00873	0.948482	0.941448	0.965048
Ring Region PhenoVue 512 Nucleic acid stain Symmetry 03	1.04372	0.984446	0.980705	0.962875	0.969347	0.936008
Ring Region PhenoVue 512 Nucleic acid stain Symmetry 04	1.02004	1.00917	0.977519	0.920012	0.936879	0.970349
Ring Region PhenoVue 512 Nucleic acid stain Symmetry 05	1.01588	0.951005	0.955337	0.907182	0.979508	0.91867
Ring Region PhenoVue 512 Nucleic acid stain Symmetry 12	1.00457	0.983661	1.02092	0.952067	0.946245	0.963789
Ring Region PhenoVue 512 Nucleic acid stain Symmetry 13	1.02761	0.97749	0.955636	0.960384	0.998787	0.951299
Ring Region PhenoVue 512 Nucleic acid stain Symmetry 14	1.02084	1.01232	1.00629	0.925505	0.940311	0.970217
Ring Region PhenoVue 512 Nucleic acid stain Symmetry 15	1.01064	0.953953	0.957991	0.914912	0.977301	0.92054
Ring Region PhenoVue 512 Nucleic acid stain Threshold Compactness	1.00985	0.961093	0.985216	0.985884	0.977404	1.02764
Ring Region PhenoVue 512 Nucleic acid stain Axial Small Length	0.992909	1.00745	0.972618	0.949586	0.969434	0.939189
Ring Region PhenoVue 512 Nucleic acid stain Axial Length Ratio	0.994564	1.00511	0.984914	1.02445	1.0268	1.02014
Ring Region PhenoVue 512 Nucleic acid stain Radial Mean	0.99218	1.00347	0.978441	0.933208	0.950196	0.926082
Ring Region PhenoVue 512 Nucleic acid stain Radial Relative Deviation	1.03923	0.995268	1.0359	0.97242	0.997565	0.972086
Ring Region PhenoVue 512 Nucleic acid stain Profile 1/5	1.00156	0.997805	1.00028	0.998029	0.998603	1.00051
Ring Region PhenoVue 512 Nucleic acid stain Profile 2/5	1.00336	0.99645	0.997939	0.997306	0.998704	1.00092
Ring Region PhenoVue 512 Nucleic acid stain Profile 3/5	1.00023	0.997198	0.997949	0.99951	1.00003	0.999244
Ring Region PhenoVue 512 Nucleic acid stain Profile 4/5	0.998978	1.00735	0.991143	1.00517	1.00802	0.993811
Ring Region PhenoVue 512 Nucleic acid stain Profile 5/5	0.98822	1.0057	0.981596	0.993111	1.00074	0.981701
Ring Region PhenoVue 512 Nucleic acid stain SER Spot	0.998571	0.951833	0.975534	0.998364	0.977536	0.999865
Ring Region PhenoVue 512 Nucleic acid stain SER Hole	0.98079	1.01469	0.962323	0.921809	0.948321	0.899385
Ring Region PhenoVue 512 Nucleic acid stain SER Edge	1.01419	0.955592	0.994983	0.987135	0.986189	1.00997
Ring Region PhenoVue 512 Nucleic acid stain SER Ridge	1.00949	0.945651	1.01773	1.02205	0.996186	1.07852
Ring Region PhenoVue 512 Nucleic acid stain SER Valley	0.984996	0.970008	0.948965	0.917662	0.951715	0.895724
Ring Region PhenoVue 512 Nucleic acid stain SER Saddle	1.01644	0.956539	0.99842	0.994483	0.981537	1.00603
Ring Region PhenoVue 512 Nucleic acid stain SER Bright	1.00616	0.947631	1.0047	1.01455	0.99029	1.05473
Ring Region PhenoVue 512 Nucleic acid stain SER Dark	0.98359	0.982236	0.952356	0.918463	0.951087	0.896116
Ring Region PhenoVue 512 Nucleic acid stain Haralick Correlation	1.00866	0.988333	0.989206	0.989861	0.988016	0.992617
Ring Region PhenoVue 512 Nucleic acid stain Haralick Contrast	0.98904	0.945636	0.964645	0.944155	0.94328	0.945154
Ring Region PhenoVue 512 Nucleic acid stain Haralick Sum Variance	1.03286	0.898738	0.936079	0.913228	0.874145	0.942241
Ring Region PhenoVue 512 Nucleic acid stain Haralick Homogeneity	1.00097	1.01242	1.00337	1.00964	1.01499	1.01154
Ring Region PhenoVue 512 Nucleic acid stain Gabor Min w2	0.987043	0.99633	0.983177	0.992459	0.993915	0.980359
Ring Region PhenoVue 512 Nucleic acid stain Gabor Max w2	0.984382	0.994815	0.980806	0.995818	0.990053	0.982088
Intensity Cytoplasm Region PhenoVue 512 Nucleic acid stain Mean	1.05265	0.995213	1.04418	1.00065	1.0247	1.03598
Intensity Cytoplasm Region PhenoVue 512 Nucleic acid stain StdDev	1.07571	0.958681	1.04527	1.01237	1.034	1.0754
Intensity Cytoplasm Region PhenoVue 512 Nucleic acid stain Median	1.05514	0.997902	1.04733	1.00502	1.0309	1.03909
Intensity Cytoplasm Region PhenoVue 512 Nucleic acid stain Maximum	1.04376	0.978077	1.03922	0.988018	1.00304	1.02994
Intensity Cytoplasm Region PhenoVue 512 Nucleic acid stain Minimum	1.03169	1.00903	1.03385	0.986535	1.00292	1.00336
Intensity Cytoplasm Region PhenoVue 512 Nucleic acid stain Sum	0.984744	1.05124	1.08211	0.896365	0.97344	0.95888
Intensity Cytoplasm Region PhenoVue 512 Nucleic acid stain CV [%]	1.0252	0.964754	1.00289	1.01255	1.01259	1.04093
Intensity Cytoplasm Region PhenoVue 512 Nucleic acid stain Quantile 90%	1.05806	0.986952	1.04203	1.00139	1.02494	1.04355
Intensity Cytoplasm Region PhenoVue 512 Nucleic acid stain Contrast	0.917444	0.94781	1.02665	1.11674	1.1619	1.28419
Cytoplasm Region PhenoVue 512 Nucleic acid stain Symmetry 02	0.98355	0.97024	0.992007	0.940178	0.971437	0.977264
Cytoplasm Region PhenoVue 512 Nucleic acid stain Symmetry 03	1.03203	0.990655	0.977025	0.978163	1.01302	0.988368
Cytoplasm Region PhenoVue 512 Nucleic acid stain Symmetry 04	0.985387	0.984295	0.956435	0.953439	0.986756	0.983024
Cytoplasm Region PhenoVue 512 Nucleic acid stain Symmetry 05	1.02189	0.992884	1.01512	0.979171	1.02097	0.970272
Cytoplasm Region PhenoVue 512 Nucleic acid stain Symmetry 12	0.989324	0.974204	1.01563	0.949056	0.980729	0.98779
Cytoplasm Region PhenoVue 512 Nucleic acid stain Symmetry 13	1.03344	1	0.983425	0.989562	1.02172	0.996267
Cytoplasm Region PhenoVue 512 Nucleic acid stain Symmetry 14	0.989119	0.985532	0.987919	0.951785	0.994533	0.997821
Cytoplasm Region PhenoVue 512 Nucleic acid stain Symmetry 15	1.02164	0.992867	1.03143	0.987698	1.02164	0.980433
Cytoplasm Region PhenoVue 512 Nucleic acid stain Threshold Compactness	1.03938	0.939343	0.994114	1.01637	0.996629	1.06036
Cytoplasm Region PhenoVue 512 Nucleic acid stain Axial Small Length	0.980879	1.02024	0.989695	0.953263	0.971081	0.946292
Cytoplasm Region PhenoVue 512 Nucleic acid stain Axial Length Ratio	1.00309	1.01527	0.981477	1.03005	1.00897	1.00465
Cytoplasm Region PhenoVue 512 Nucleic acid stain Radial Mean	0.970881	1.00958	0.993823	0.926561	0.957392	0.943608
Cytoplasm Region PhenoVue 512 Nucleic acid stain Radial Relative Deviation	1.01637	0.992139	1.03987	0.98753	1.00983	1.01365
Cytoplasm Region PhenoVue 512 Nucleic acid stain Profile 1/5	1.0058	1.00369	0.998495	0.993615	0.992714	0.988432
Cytoplasm Region PhenoVue 512 Nucleic acid stain Profile 2/5	0.999901	0.996403	0.998429	1.00063	1.00046	1.00345
Cytoplasm Region PhenoVue 512 Nucleic acid stain Profile 3/5	0.997763	0.99931	1.00597	1.01146	1.01522	1.0222
Cytoplasm Region PhenoVue 512 Nucleic acid stain Profile 4/5	0.997176	1.00654	0.99703	1.01619	1.02287	1.01529
Cytoplasm Region PhenoVue 512 Nucleic acid stain Profile 5/5	0.9866	1.00476	0.987583	1.00383	1.01589	1.00315
Cytoplasm Region PhenoVue 512 Nucleic acid stain SER Spot	0.990202	0.955584	0.978915	1.03257	0.999598	1.0229
Cytoplasm Region PhenoVue 512 Nucleic acid stain SER Hole	1.02965	0.995764	0.98895	0.960652	0.960243	0.959935
Cytoplasm Region PhenoVue 512 Nucleic acid stain SER Edge	1.00716	0.948835	0.988577	1.05129	1.03981	1.07306
Cytoplasm Region PhenoVue 512 Nucleic acid stain SER Ridge	1.00996	0.955211	1.0028	1.03771	1.01951	1.07991
Cytoplasm Region PhenoVue 512 Nucleic acid stain SER Valley	1.01183	0.955986	0.965622	0.96983	0.959241	0.958845
Cytoplasm Region PhenoVue 512 Nucleic acid stain SER Saddle	1.005	0.96207	0.988833	1.02269	0.999132	1.02664
Cytoplasm Region PhenoVue 512 Nucleic acid stain SER Bright	1.00367	0.955216	0.995088	1.03604	1.0133	1.06204
Cytoplasm Region PhenoVue 512 Nucleic acid stain SER Dark	1.01675	0.966367	0.971613	0.967134	0.959306	0.958948
Cytoplasm Region PhenoVue 512 Nucleic acid stain Haralick Correlation	1.01172	0.997297	1.00769	1.00615	1.00993	1.01312
Cytoplasm Region PhenoVue 512 Nucleic acid stain Haralick Contrast	0.985861	0.946291	0.97258	1.00413	0.991648	1.02995
Cytoplasm Region PhenoVue 512 Nucleic acid stain Haralick Sum Variance	1.05199	0.927149	1.006	1.01405	1.01414	1.07302
Cytoplasm Region PhenoVue 512 Nucleic acid stain Haralick Homogeneity	0.999396	1.01224	1.00381	0.995846	1.00364	0.994071
Cytoplasm Region PhenoVue 512 Nucleic acid stain Gabor Min w2	0.982738	0.992808	0.981548	0.996491	0.995558	0.991136
Cytoplasm Region PhenoVue 512 Nucleic acid stain Gabor Max w2	0.981202	0.992897	0.980939	0.996268	0.992338	0.992383
Intensity Cell Region PhenoVue 512 Nucleic acid stain Mean	1.04903	0.99747	1.04054	1.00308	1.02855	1.03535
Intensity Cell Region PhenoVue 512 Nucleic acid stain StdDev	1.0659	0.9607	1.04265	1.00216	1.03234	1.06303
Intensity Cell Region PhenoVue 512 Nucleic acid stain Median	1.04974	1.00135	1.04135	1.00837	1.03516	1.03851
Intensity Cell Region PhenoVue 512 Nucleic acid stain Maximum	1.02027	0.971865	1.02308	0.976749	0.994063	1.0082
Intensity Cell Region PhenoVue 512 Nucleic acid stain Minimum	1.03106	1.00795	1.03267	0.987134	1.00337	1.00349
Intensity Cell Region PhenoVue 512 Nucleic acid stain Sum	1.00822	1.03923	1.05035	0.884713	0.961262	0.930422
Intensity Cell Region PhenoVue 512 Nucleic acid stain CV [%]	1.01826	0.963223	1.00345	0.998735	1.00499	1.03061
Intensity Cell Region PhenoVue 512 Nucleic acid stain Quantile 90%	1.05636	0.98951	1.04141	1.0026	1.0292	1.04248
Intensity Cell Region PhenoVue 512 Nucleic acid stain Contrast	0.981969	0.961343	0.971173	1.11407	1.18433	1.19791
Cell Region PhenoVue 512 Nucleic acid stain Symmetry 02	1.00823	0.982983	1.04063	0.950201	0.978098	0.994946
Cell Region PhenoVue 512 Nucleic acid stain Symmetry 03	1.0257	0.986164	0.971909	0.994073	1.02503	0.998409
Cell Region PhenoVue 512 Nucleic acid stain Symmetry 04	0.990218	0.981542	1.01083	0.932832	1.0046	1.00347
Cell Region PhenoVue 512 Nucleic acid stain Symmetry 05	0.985548	1.00044	1.01186	0.98737	1.02091	0.984828
Cell Region PhenoVue 512 Nucleic acid stain Symmetry 12	1.00611	0.982969	1.04322	0.955347	0.982978	0.995748
Cell Region PhenoVue 512 Nucleic acid stain Symmetry 13	1.01462	0.988308	0.970175	0.994201	1.02409	0.999149
Cell Region PhenoVue 512 Nucleic acid stain Symmetry 14	0.992782	0.976062	1.01998	0.935255	1.00722	1.01188
Cell Region PhenoVue 512 Nucleic acid stain Symmetry 15	0.991937	0.994776	1.01693	0.984071	1.02557	0.993869
Cell Region PhenoVue 512 Nucleic acid stain Threshold Compactness	1.00528	0.922598	0.974771	0.985761	0.972414	1.03197
Cell Region PhenoVue 512 Nucleic acid stain Axial Small Length	0.977252	1.01839	0.994815	0.951496	0.972018	0.949956
Cell Region PhenoVue 512 Nucleic acid stain Axial Length Ratio	0.995907	1.01094	0.970878	1.02638	1.00848	1.00278
Cell Region PhenoVue 512 Nucleic acid stain Radial Mean	0.975648	1.01342	1.01084	0.929112	0.962195	0.950701
Cell Region PhenoVue 512 Nucleic acid stain Radial Relative Deviation	0.998092	0.995542	1.00649	0.989971	1.00365	1.00507
Cell Region PhenoVue 512 Nucleic acid stain Profile 1/5	1.00961	1.00138	1.00194	0.992128	0.989716	0.989117
Cell Region PhenoVue 512 Nucleic acid stain Profile 2/5	1.00374	0.994193	1.00177	0.99891	0.997231	1.00396
Cell Region PhenoVue 512 Nucleic acid stain Profile 3/5	1.0013	0.997316	1.00934	1.00982	1.01166	1.02252
Cell Region PhenoVue 512 Nucleic acid stain Profile 4/5	1.00046	1.00457	1.00049	1.01466	1.01803	1.01552
Cell Region PhenoVue 512 Nucleic acid stain Profile 5/5	0.989752	1.00289	0.991025	1.00239	1.01084	1.0033
Cell Region PhenoVue 512 Nucleic acid stain SER Spot	0.984687	0.954927	0.982312	1.01018	0.986697	1.00029
Cell Region PhenoVue 512 Nucleic acid stain SER Hole	1.05167	0.984136	1.01149	0.994163	0.992346	1.01525
Cell Region PhenoVue 512 Nucleic acid stain SER Edge	1.00898	0.951647	0.999157	1.03493	1.02581	1.05822
Cell Region PhenoVue 512 Nucleic acid stain SER Ridge	1.00545	0.964123	1.0027	1.02807	1.02222	1.06795
Cell Region PhenoVue 512 Nucleic acid stain SER Valley	1.01231	0.945749	0.987749	0.972772	0.95693	0.978121
Cell Region PhenoVue 512 Nucleic acid stain SER Saddle	0.995537	0.958728	0.984779	1.0003	0.980803	0.998676
Cell Region PhenoVue 512 Nucleic acid stain SER Bright	0.998096	0.960748	0.995584	1.02165	1.00973	1.04444
Cell Region PhenoVue 512 Nucleic acid stain SER Dark	1.02208	0.954667	0.993617	0.977821	0.965438	0.987268
Cell Region PhenoVue 512 Nucleic acid stain Haralick Correlation	1.01009	0.99663	1.00535	1.00223	1.00824	1.01172
Cell Region PhenoVue 512 Nucleic acid stain Haralick Contrast	0.980014	0.936278	0.979345	0.981717	0.97808	1.00406
Cell Region PhenoVue 512 Nucleic acid stain Haralick Sum Variance	1.04244	0.930598	1.01042	0.986941	1.01616	1.05388
Cell Region PhenoVue 512 Nucleic acid stain Haralick Homogeneity	0.998108	1.01061	0.999343	0.996091	1.00137	0.99192
Cell Region PhenoVue 512 Nucleic acid stain Gabor Min w2	0.984795	0.992622	0.984488	0.998629	0.995935	0.99148
Cell Region PhenoVue 512 Nucleic acid stain Gabor Max w2	0.98315	0.993189	0.984351	0.997637	0.992675	0.991874
Intensity Ring Region PhenoVue 641 Mito Stain Mean	0.890359	0.942099	0.879744	1.02751	1.03421	1.04353
Intensity Ring Region PhenoVue 641 Mito Stain StdDev	0.834224	0.845788	0.824597	0.966888	1.01753	1.06079
Intensity Ring Region PhenoVue 641 Mito Stain Median	0.895625	0.950826	0.887962	1.03813	1.04427	1.05062
Intensity Ring Region PhenoVue 641 Mito Stain Maximum	0.853938	0.879977	0.801488	0.913106	0.965638	0.982096
Intensity Ring Region PhenoVue 641 Mito Stain Minimum	0.921983	0.973579	0.882673	1.02635	1.00914	1.00472
Intensity Ring Region PhenoVue 641 Mito Stain Sum	0.859019	0.99067	0.899799	0.942641	0.990094	0.963691
Intensity Ring Region PhenoVue 641 Mito Stain CV [%]	0.971246	0.930943	0.966149	0.969809	1.01073	1.05639
Intensity Ring Region PhenoVue 641 Mito Stain Quantile 90%	0.876362	0.919646	0.874313	1.02254	1.04064	1.05762
Intensity Ring Region PhenoVue 641 Mito Stain Contrast	0.89925	0.962703	1.02661	1.12672	1.1267	1.21047
Ring Region PhenoVue 641 Mito Stain Symmetry 02	0.994385	0.971782	1.0169	0.960394	0.950653	0.984776
Ring Region PhenoVue 641 Mito Stain Symmetry 03	1.03064	0.978298	0.988116	0.951997	0.972978	0.948712
Ring Region PhenoVue 641 Mito Stain Symmetry 04	1.01525	1.01088	0.997779	0.937892	0.951626	1.006
Ring Region PhenoVue 641 Mito Stain Symmetry 05	0.999345	0.943144	0.949425	0.901103	0.978366	0.919484
Ring Region PhenoVue 641 Mito Stain Symmetry 12	0.997003	0.982802	1.02692	0.9617	0.952958	0.97942
Ring Region PhenoVue 641 Mito Stain Symmetry 13	1.01735	0.97296	0.954329	0.945392	0.992101	0.956803
Ring Region PhenoVue 641 Mito Stain Symmetry 14	1.01805	1.01135	1.02284	0.943873	0.951179	1.00099
Ring Region PhenoVue 641 Mito Stain Symmetry 15	0.997256	0.949292	0.952252	0.904429	0.973743	0.923704
Ring Region PhenoVue 641 Mito Stain Threshold Compactness	0.98194	0.946007	0.893613	0.895206	0.961998	0.957078
Ring Region PhenoVue 641 Mito Stain Axial Small Length	0.995614	1.00798	0.968602	0.944935	0.964056	0.9307
Ring Region PhenoVue 641 Mito Stain Axial Length Ratio	0.998392	1.00647	0.982862	1.02124	1.02532	1.01414
Ring Region PhenoVue 641 Mito Stain Radial Mean	0.994624	1.00461	0.977524	0.931382	0.94664	0.923144
Ring Region PhenoVue 641 Mito Stain Radial Relative Deviation	1.0284	0.991157	1.04263	0.984293	1.0127	0.995293
Ring Region PhenoVue 641 Mito Stain Profile 1/5	1.00037	0.996382	0.997565	0.991133	0.990186	0.986688
Ring Region PhenoVue 641 Mito Stain Profile 2/5	0.997762	0.996036	1.0059	1.0025	1.00434	1.01171
Ring Region PhenoVue 641 Mito Stain Profile 3/5	1.00146	0.99912	0.999599	1.0009	1.00335	1.00332
Ring Region PhenoVue 641 Mito Stain Profile 4/5	1.01657	1.00631	0.98737	1.01197	1.01978	1.00205
Ring Region PhenoVue 641 Mito Stain Profile 5/5	1.02853	1.01498	0.985692	1.00912	1.02477	0.998173
Ring Region PhenoVue 641 Mito Stain SER Spot	0.958081	0.937098	0.950144	0.972003	1.00384	1.01934
Ring Region PhenoVue 641 Mito Stain SER Hole	0.950319	0.971496	1.02533	0.881288	0.992933	0.97461
Ring Region PhenoVue 641 Mito Stain SER Edge	0.954086	0.944961	0.990076	0.982337	1.02326	1.04784
Ring Region PhenoVue 641 Mito Stain SER Ridge	0.9466	0.96211	1.00805	1.02196	0.992471	1.04926
Ring Region PhenoVue 641 Mito Stain SER Valley	0.964215	0.908035	0.935115	0.861083	1.00972	0.953549
Ring Region PhenoVue 641 Mito Stain SER Saddle	0.959105	0.926878	0.940509	0.922663	0.985863	0.978667
Ring Region PhenoVue 641 Mito Stain SER Bright	0.949622	0.954473	0.991157	1.00744	0.995794	1.04023
Ring Region PhenoVue 641 Mito Stain SER Dark	0.961151	0.921848	0.955095	0.865945	1.00729	0.958992
Ring Region PhenoVue 641 Mito Stain Haralick Correlation	1.00349	0.993157	1.00193	1.04177	1.03402	1.05973
Ring Region PhenoVue 641 Mito Stain Haralick Contrast	0.906242	0.850735	0.906659	0.792334	0.965827	0.950132
Ring Region PhenoVue 641 Mito Stain Haralick Sum Variance	0.896138	0.824208	0.92568	0.911017	0.953665	1.07169
Ring Region PhenoVue 641 Mito Stain Haralick Homogeneity	1.01829	1.01851	0.988965	1.01999	0.995081	0.989255
Ring Region PhenoVue 641 Mito Stain Gabor Min w2	1.04195	1.00471	1.03904	0.969765	0.997464	0.978203
Ring Region PhenoVue 641 Mito Stain Gabor Max w2	1.04014	1.006	1.03495	0.974506	0.997463	0.976866
Intensity Cytoplasm Region PhenoVue 641 Mito Stain Mean	0.908643	0.942516	0.872672	1.00389	0.999233	1.00011
Intensity Cytoplasm Region PhenoVue 641 Mito Stain StdDev	0.842507	0.847786	0.807801	0.988222	1.01586	1.02502
Intensity Cytoplasm Region PhenoVue 641 Mito Stain Median	0.913556	0.949497	0.872561	0.996212	0.985988	0.980347
Intensity Cytoplasm Region PhenoVue 641 Mito Stain Maximum	0.869766	0.881657	0.748058	0.885181	0.941737	0.894705
Intensity Cytoplasm Region PhenoVue 641 Mito Stain Minimum	0.942122	0.97994	0.8957	1.00365	0.993313	0.990274
Intensity Cytoplasm Region PhenoVue 641 Mito Stain Sum	0.85034	0.994648	0.912697	0.904906	0.955682	0.937654
Intensity Cytoplasm Region PhenoVue 641 Mito Stain CV [%]	0.950611	0.925177	0.949435	1.00016	1.04139	1.05582
Intensity Cytoplasm Region PhenoVue 641 Mito Stain Quantile 90%	0.889429	0.919902	0.872141	1.02029	1.0243	1.03937
Intensity Cytoplasm Region PhenoVue 641 Mito Stain Contrast	0.841448	0.905816	0.945184	1.03176	1.01941	1.10325
Cytoplasm Region PhenoVue 641 Mito Stain Symmetry 02	0.981628	0.965008	1.00097	0.941224	0.970962	0.988547
Cytoplasm Region PhenoVue 641 Mito Stain Symmetry 03	1.02493	0.989646	0.979851	0.97901	1.00983	0.993893
Cytoplasm Region PhenoVue 641 Mito Stain Symmetry 04	0.980392	0.977545	0.972473	0.961209	0.98735	1.00266
Cytoplasm Region PhenoVue 641 Mito Stain Symmetry 05	1.0184	0.985522	1.00549	0.972928	1.00254	0.972123
Cytoplasm Region PhenoVue 641 Mito Stain Symmetry 12	0.990139	0.971188	1.02153	0.950002	0.981913	0.99523
Cytoplasm Region PhenoVue 641 Mito Stain Symmetry 13	1.02838	0.998787	0.983248	0.986812	1.01542	0.992159
Cytoplasm Region PhenoVue 641 Mito Stain Symmetry 14	0.988465	0.982563	1.00119	0.954425	0.996678	1.01037
Cytoplasm Region PhenoVue 641 Mito Stain Symmetry 15	1.02366	0.991482	1.02808	0.980381	1.00718	0.984132
Cytoplasm Region PhenoVue 641 Mito Stain Threshold Compactness	1.00261	0.979555	0.847906	0.837664	0.946984	0.90119
Cytoplasm Region PhenoVue 641 Mito Stain Axial Small Length	0.985136	1.02134	0.987216	0.949469	0.965425	0.939445
Cytoplasm Region PhenoVue 641 Mito Stain Axial Length Ratio	1.00209	1.01617	0.977849	1.02943	1.00692	1.00123
Cytoplasm Region PhenoVue 641 Mito Stain Radial Mean	0.976599	1.01062	0.994783	0.923111	0.951668	0.939497
Cytoplasm Region PhenoVue 641 Mito Stain Radial Relative Deviation	1.009	0.992238	1.04	0.993021	1.01657	1.02118
Cytoplasm Region PhenoVue 641 Mito Stain Profile 1/5	1.02111	1.00445	0.994978	0.981577	0.976233	0.971193
Cytoplasm Region PhenoVue 641 Mito Stain Profile 2/5	0.993837	0.996941	1.00117	1.0008	1.00125	1.00395
Cytoplasm Region PhenoVue 641 Mito Stain Profile 3/5	0.983494	1.00177	1.00702	1.02002	1.03005	1.03567
Cytoplasm Region PhenoVue 641 Mito Stain Profile 4/5	0.998706	1.00792	0.99631	1.03728	1.06254	1.04691
Cytoplasm Region PhenoVue 641 Mito Stain Profile 5/5	1.01112	1.01658	0.993843	1.03481	1.06858	1.04212
Cytoplasm Region PhenoVue 641 Mito Stain SER Spot	0.973344	0.923659	0.916283	0.899349	0.945561	0.921558
Cytoplasm Region PhenoVue 641 Mito Stain SER Hole	0.962193	0.937817	0.97447	0.919072	0.963535	0.957355
Cytoplasm Region PhenoVue 641 Mito Stain SER Edge	0.951692	0.917118	0.954553	0.988687	1.01383	1.01986
Cytoplasm Region PhenoVue 641 Mito Stain SER Ridge	0.966398	0.931501	0.976998	0.954462	0.957511	0.970651
Cytoplasm Region PhenoVue 641 Mito Stain SER Valley	0.964885	0.910273	0.93402	0.9129	0.989786	0.950322
Cytoplasm Region PhenoVue 641 Mito Stain SER Saddle	0.963837	0.918239	0.910762	0.899214	0.958085	0.921894
Cytoplasm Region PhenoVue 641 Mito Stain SER Bright	0.968517	0.928792	0.956872	0.936408	0.953636	0.954185
Cytoplasm Region PhenoVue 641 Mito Stain SER Dark	0.964261	0.916269	0.944039	0.915235	0.984921	0.953396
Cytoplasm Region PhenoVue 641 Mito Stain Haralick Correlation	0.98864	0.99525	1.01251	1.0462	1.03325	1.05468
Cytoplasm Region PhenoVue 641 Mito Stain Haralick Contrast	0.947557	0.837412	0.810865	0.905338	1.01614	0.842084
Cytoplasm Region PhenoVue 641 Mito Stain Haralick Sum Variance	0.876241	0.82006	0.88055	1.01517	1.04743	1.06506
Cytoplasm Region PhenoVue 641 Mito Stain Haralick Homogeneity	1.01307	1.02484	1.00352	1.02401	1.01278	1.01565
Cytoplasm Region PhenoVue 641 Mito Stain Gabor Min w2	1.0371	1.00949	1.03322	0.976234	0.997506	0.986123
Cytoplasm Region PhenoVue 641 Mito Stain Gabor Max w2	1.0347	1.00822	1.03316	0.981858	0.99841	0.988226
Intensity Cell Region PhenoVue 641 Mito Stain Mean	0.910153	0.948717	0.873854	1.01571	1.0211	1.01475
Intensity Cell Region PhenoVue 641 Mito Stain StdDev	0.845122	0.85727	0.81003	0.989437	1.05673	1.0249
Intensity Cell Region PhenoVue 641 Mito Stain Median	0.915709	0.956547	0.873624	1.01553	1.01426	1.00596
Intensity Cell Region PhenoVue 641 Mito Stain Maximum	0.885512	0.886273	0.742249	0.89064	0.968007	0.888357
Intensity Cell Region PhenoVue 641 Mito Stain Minimum	0.941435	0.979683	0.895339	1.00517	0.993944	0.991692
Intensity Cell Region PhenoVue 641 Mito Stain Sum	0.874242	0.986312	0.888767	0.899789	0.955236	0.920161
Intensity Cell Region PhenoVue 641 Mito Stain CV [%]	0.949944	0.924417	0.947936	0.985953	1.02319	1.03493
Intensity Cell Region PhenoVue 641 Mito Stain Quantile 90%	0.894283	0.928835	0.876894	1.02849	1.05269	1.04844
Intensity Cell Region PhenoVue 641 Mito Stain Contrast	0.844689	0.923876	0.88344	1.18183	1.28215	1.29965
Cell Region PhenoVue 641 Mito Stain Symmetry 02	1.00007	0.978262	1.04006	0.951106	0.977483	1.00031
Cell Region PhenoVue 641 Mito Stain Symmetry 03	1.00461	0.978239	0.975149	0.986427	1.0107	0.99475
Cell Region PhenoVue 641 Mito Stain Symmetry 04	0.983629	0.980518	1.02041	0.94481	0.998673	1.01845
Cell Region PhenoVue 641 Mito Stain Symmetry 05	0.974408	0.97908	1.00381	0.971211	0.985376	0.98341
Cell Region PhenoVue 641 Mito Stain Symmetry 12	1.00238	0.979369	1.0452	0.956167	0.98281	0.999913
Cell Region PhenoVue 641 Mito Stain Symmetry 13	1.00446	0.981724	0.974479	0.985399	1.01489	0.995628
Cell Region PhenoVue 641 Mito Stain Symmetry 14	0.992053	0.980078	1.03225	0.942913	1.00574	1.02076
Cell Region PhenoVue 641 Mito Stain Symmetry 15	0.98644	0.983322	1.01393	0.970373	1.0006	0.995283
Cell Region PhenoVue 641 Mito Stain Threshold Compactness	1.0145	0.999185	0.84456	0.840951	0.946375	0.895852
Cell Region PhenoVue 641 Mito Stain Axial Small Length	0.980379	1.0193	0.992522	0.946244	0.964263	0.940811
Cell Region PhenoVue 641 Mito Stain Axial Length Ratio	0.997158	1.01281	0.969221	1.02583	1.00782	1.00065
Cell Region PhenoVue 641 Mito Stain Radial Mean	0.977642	1.01318	1.00995	0.924051	0.953514	0.943056
Cell Region PhenoVue 641 Mito Stain Radial Relative Deviation	0.999528	0.996708	1.01027	0.994241	1.01152	1.01534
Cell Region PhenoVue 641 Mito Stain Profile 1/5	1.02047	0.999263	0.994647	0.971445	0.961873	0.95868
Cell Region PhenoVue 641 Mito Stain Profile 2/5	0.992947	0.991578	1.0008	0.990163	0.986172	0.990748
Cell Region PhenoVue 641 Mito Stain Profile 3/5	0.98278	0.996437	1.0064	1.00917	1.01231	1.02155
Cell Region PhenoVue 641 Mito Stain Profile 4/5	0.998278	1.00261	0.996059	1.02632	1.03627	1.03234
Cell Region PhenoVue 641 Mito Stain Profile 5/5	1.01066	1.01155	0.99389	1.02373	1.04142	1.02739
Cell Region PhenoVue 641 Mito Stain SER Spot	0.964786	0.93363	0.909188	0.903408	0.969019	0.925341
Cell Region PhenoVue 641 Mito Stain SER Hole	0.966061	0.935228	0.976787	0.950775	0.989484	0.987477
Cell Region PhenoVue 641 Mito Stain SER Edge	0.954008	0.923519	0.955649	0.990517	1.02385	1.02605
Cell Region PhenoVue 641 Mito Stain SER Ridge	0.957497	0.939076	0.974013	0.962128	0.990979	0.990815
Cell Region PhenoVue 641 Mito Stain SER Valley	0.964044	0.917818	0.932689	0.921899	0.984616	0.954785
Cell Region PhenoVue 641 Mito Stain SER Saddle	0.964756	0.924952	0.906844	0.909913	0.979679	0.936543
Cell Region PhenoVue 641 Mito Stain SER Bright	0.959744	0.937117	0.952347	0.942674	0.983658	0.968763
Cell Region PhenoVue 641 Mito Stain SER Dark	0.964384	0.921767	0.943937	0.92922	0.986065	0.96343
Cell Region PhenoVue 641 Mito Stain Haralick Correlation	0.988359	0.993114	1.01509	1.03757	1.02757	1.04966
Cell Region PhenoVue 641 Mito Stain Haralick Contrast	0.931322	0.83139	0.798765	0.912258	0.947107	0.828647
Cell Region PhenoVue 641 Mito Stain Haralick Sum Variance	0.856652	0.819294	0.857028	0.980653	0.999753	1.00746
Cell Region PhenoVue 641 Mito Stain Haralick Homogeneity	1.01293	1.01961	1.00319	1.01485	0.998038	1.00379
Cell Region PhenoVue 641 Mito Stain Gabor Min w2	1.03374	1.0057	1.03529	0.978212	0.99686	0.985712
Cell Region PhenoVue 641 Mito Stain Gabor Max w2	1.03147	1.00584	1.03593	0.981299	0.996915	0.98717
